# Supplementary material for: Molecular and Functional Divergence of Zebrafish Sox Paralogs Controlling Endoderm Formation and Left–Right Patterning
Source: Genome Biol Evol. 2025 Nov 11;17(11):evaf213. doi: 10.1093/gbe/evaf213 (PMC12648240; doi:10.1093/gbe/evaf213)
Supplement: evaf213_Supplementary_Data [file evaf213_supplementary_data.zip]

Archive with 3 entries (3 files):
- Supplementary Figures and Tables_GBE_accepted_version.pdf
- Supplementary_TablesS1-12_200825.xlsx
- Supplementary_Video_1.gif
