# Supplementary material for: Molecular and Functional Divergence of Zebrafish Sox Paralogs Controlling Endoderm Formation and Left–Right Patterning
Source: Genome Biol Evol. 2025 Nov 11;17(11):evaf213. doi: 10.1093/gbe/evaf213 (PMC12648240; doi:10.1093/gbe/evaf213)
Supplement: evaf213_Supplementary_Data [file evaf213_supplementary_data.zip › Supplementary_TablesS1-12_200825.xlsx]

## Sheet: Protein sequences
Supplementary Table 1: Protein sequences used for phylogenetic analyses in Supplementary Figures 1 and 10.
Group in Supplementary Figure 1	ID	Species name	Accession	Full length	Sox17/32 HMG domain sequence
Sox7	Atlantic_hagfish_Sox17-alpha-A-like	Myxine glutinosa	XP_067967215	426
Sox7	Hagfish_Sox17	Eptatretus burgeri	A0A8C4QW66	396
Sox7	Sea_lamprey_Sox7	Petromyzon marinus	XP_032828813	485
Sox7	Far_Eastern_brook_lamprey_Sox7	Lethenteron reissneri	XP_061415978	487
Sox7	Little_skate_Sox7-like_LOC129697195	Leucoraja erinaceus	XP_055491494.1	361
Sox7	Thorny_skate_Sox7-like_LOC116973378	Amblyraja radiata	XP_032877266.1	361
Sox7	Little_skate_Sox7-like_LOC129697196	Leucoraja erinaceus	XP_055491495.1	361
Sox7	Thorny_skate_Sox7-like_LOC116973377	Amblyraja radiata	XP_032877264.1	361
Sox7	Caribbean_electric_ray_Sox7-like_LOC138736699	Narcine bancroftii	XP_069742717.1	361
Sox7	Caribbean_electric_ray_Sox7-like_LOC138737649	Narcine bancroftii	XP_069744372.1	361
Sox7	Smalltooth_sawfish_Sox7	Pristis pectinata	XP_051880661.1	361
Sox7	Smalltooth_sawfish_Sox7-like	Pristis pectinata	XP_051880663.1	361
Sox7	Lesser_devil_ray_Sox7-like_LOC134358544	Mobula hypostoma	XP_062926970	412
Sox7	Lesser_devil_ray_Sox7-like_LOC134358549	Mobula hypostoma	XP_062926982.1	361
Sox7	epaulette_shark_Sox7	Hemiscyllium ocellatum	XP_060677254.1	364
Sox7	epaulette_shark_Sox7-like_LOC132806803	Hemiscyllium ocellatum	XP_060677255.1	364
Sox7	Whale_shark_Sox7	Rhincodon typus	XP_020373507.1	362
Sox7	Whale_shark_Sox7-like_LOC125483152	Rhincodon typus	XP_048453018.1	300
Sox7	Great_white_shark_Sox7-like_LOC121278447	Carcharodon carcharias	XP_041044824.1	364
Sox7	Great_white_shark_Sox7	Carcharodon carcharias	XP_041044801.1	364
Sox7	Elephant_shark_Sox7	Callorhinchus milii	XP_007902655.1	360
Sox7	Elephant_shark_Sox7-like_LOC103185788	Callorhinchus milii	XP_007902654.1	360
Sox7	European_eel_Sox7-like	Anguilla anguilla (European eel)	XP_035264350.1	320
Sox7	Brienomyrus_brachyistius_Sox7-like	Brienomyrus brachyistius	XP_048830986.1	363
Sox7	European_eel_Sox7	Anguilla anguilla (European eel)	XP_035279343.1	364
Sox7	Brienomyrus_brachyistius_Sox7	Brienomyrus brachyistius	XP_048842438.1	375
Sox7	Japanese_medaka_Sox7	Oryzias latipes	XP_011490013.1	407
Sox7	Stickleback_Sox7	Gasterosteus aculeatus	XP_040017192.1	400
Sox7	Zebrafish_Sox7	Danio rerio	ENSDARP00000147155.1	390
Sox7	Bowfin_Sox7	Amia calva	XP_066563775.1	377
Sox7	Spotted_gar_Sox7	Lepisosteus oculatus	XP_006626146.1	373
Sox7	Beluga_Sox7	Huso huso	KAK6488600.1	367
Sox7	Sterlet_Sox7	Acipenser ruthenus	XP_034777443.2	367
Sox7	Mississippi_paddlefish_Sox7-like_LOC121317423	Polyodon spathula	XP_041109276.1	366
Sox7	Beluga_Sox7-like	Huso huso	KAK6489968.1	358
Sox7	Sterlet_Sox7-like	Acipenser ruthenus	XP_033861406.2	360
Sox7	Mississippi_paddlefish_Sox7-like_LOC121315632	Polyodon spathula	XP_041105829.1	367
Sox7	Mississippi_paddlefish_Sox7-like_LOC121310454	Polyodon spathula	XP_041099566.1	315
Sox7	Reedfish_Sox7	Erpetoichthys calabaricus	XP_028652216.1	368
Sox7	Gray_bichir_Sox7	Polypterus senegalu	XP_039605403.1	368
Sox7	Coelacanth_Sox7	Latimeria chalumnae	XP_006003042.1	369
Sox7	Xenopus_Sox7	Xenopus laevis	NP_001079337.1	362
Sox7	Xenopus_Sox7-like	Xenopus laevis	XP_018121508.1	363
Sox7	Axolotl_Sox7	Ambystoma mexicanum (axolotl)	XP_069461825.1	357
Sox7	Common_wall_lizard_Sox7	Podarcis muralis	XP_028581031.1	373
Sox7	Chicken_Sox7	Gallus gallus	ENSGALP00010015224	378
Sox7	Zebra_finch_Sox7	Taeniopygia guttata	ENSTGUP00000013705	375
Sox7	American_alligator_Sox7	Alligator mississippiensis (American alligator)	XP_014465692.1	378
Sox7	Three-toed_box_turtle_Sox7	Three-toed box turtle (Terrapene carolina triunguis)	XP_024064035.1	380
Sox7	Platypus_Sox7	Platypus (Ornithorhynchus anatinus)	XP_028909114.1	285
Sox7	Tasmanian_devil_Sox17	Sarcophilus harrisii (Tasmanian devil)	XP_003758123.1	387
Sox7	Mouse_SOX7	Mus musculus	ENSMUSP00000078597	382
Sox7	Human_SOX7	Homo sapiens	ENSP00000301921.1	388
Sox7	Little_skate_Sox7-like_LOC129709833	Leucoraja erinaceus	XP_055512417.1	337
Sox7	Thorny_skate_Sox7-like_LOC116988201	Amblyraja radiata	XP_032900642.1	337
Sox7	epaulette_shark_Sox7-like_LOC132829807	Hemiscyllium ocellatum	XP_060703154.1	301
Sox7	Whale_shark_Sox7-like_LOC109911782	Rhincodon typus	XP_048468897.1	341
Sox7	Great_white_shark_Sox7-like_LOC121291172	Carcharodon carcharias	XP_041068197.1	299
Sox7	Atlantic_hagfish_Sox17-like	Myxine glutinosa	XP_067986780	377
Sox7	Sea_lamprey_Sox18-like	Petromyzon marinus	XP_032808584	493
Sox7	Far_Eastern_brook_lamprey_Sox7-like	Lethenteron reissneri	XP_061410356	493
Sox17	Little_skate_Sox17-alpha-A-like	Leucoraja erinaceus	XP_055490039	399	ESRIRRPMNAFMVWAKDERKRLAQQNPDLHNAELSKMLGKSWRSLSLPEKRPFVEEAERLRVQHMKEHPNYKYRPRRRKQIKR
Sox17	Thorny_skate_Sox17	Amblyraja radiata	XP_032875628	399	ESRIRRPMNAFMVWAKDERKRLAQQNPDLHNAELSKMLGKSWRSLSLPEKRPFVEEAERLRVQHMKEHPNYKYRPRRRKQIKR
Sox17	Smalltooth_sawfish_Sox17	Pristis pectinata	XP_051879258	402	ESRIRRPMNAFMVWAKDERKRLAQQNPDLHNAELSKMLGKSWRGLSLAEKRPFVEEAERLRVQHMKEHPNYKYRPRRRKQIKR
Sox17	Lesser_devil_ray_Sox17-alpha-A-like	Mobula hypostoma	XP_062897912	402	ESRIRRPMNAFMVWAKDERKRLAQQNPDLHNAELSKMLGKSWRGLSLTEKRPFVEEAERLRVQHMKEHPNYKYRPRRRKQIKR
Sox17	Caribbean_electric_ray_Sox17-alpha-A-like	Narcine bancroftii	XP_069771529	388	ENRIRRPMNAFMVWAKDERKRLAQQNPDLHNAELSKMLGKSWRGLSLTEKRPFVEEAERLRVQHMKEHPNYKYRPRRRKHIKR
Sox17	Epaulette_shark_Sox17-alpha-A-like	Hemiscyllium ocellatum	XP_060680317	397	ENRIRRPMNAFMVWAKDERKRLAQQNPDLHNAELSKMLGKSWRGLSLAEKRPFVEEAERLRVQHMKEHPNYKYRPRRRKQIKR
Sox17	Whale_shark_Sox17-alpha	Rhincodon typus	XP_020370576	397	ENRIRRPMNAFMVWAKDERKRLAQQNPDLHNAELSKMLGKSWRGLSLAEKRPFVEEAERLRVQHMKEHPNYKYRPRRRKQIKR
Sox17	Great_white_shark_Sox17-alpha-A-like	Carcharodon carcharias	XP_041045024	445	ENRIRRPMNAFMVWAKDERKRLAQQNPDLHNAELSKMLGKSWRGLSLAEKRPFVEEAERLRVQHMKEHPNYKYRPRRRKQIKR
Sox17	Elephant_shark_Sox17	Callorhinchus milii	ENSCMIP00000038510.1	414	EARIRRPMNAFMVWAKDERKRLAQQNPDLHNAELSKMLGKSWRGLSIAEKRPFVEEAERLRIQHMQEHPNYKYRPRRRKQIKR
Sox17	European_eel_Sox17	Anguilla anguilla (European eel)	XP_035268545.1	390	EPRIRRPMNAFMVWAKDERKRLAQQNPDLHNAELSKMLGKSWKALPVTEKRPFVEEAERLRVQHMQDHPNYKYRPRRRKQVKR
Sox17	Brienomyrus_brachyistius_Sox17-alpha-like_LOC125740780	Brienomyrus brachyistius	XP_048868391.1	385	EPRIRRPMNAFMVWAKDERKRLAQQNPDLHNAELSKMLGKSWKALPVLEKRPFVEEAERLRVQHMQDHPNYKYRPRRRKQVKR
Sox17	Brienomyrus_brachyistius_Sox17-alpha-like_LOC125724060	Brienomyrus brachyistius	XP_048856964.1	385	EPRIRRPMNAFMVWAKDERKRLAQQNPDLHNAELSKMLGKSWKALPVLEKRPFVEEAERLRVQHMQDHPNYKYRPRRRKQVKR
Sox17	Japanese_medaka_Sox17	Oryzias latipes	ENSORLP00000014461.1	398	EPRIRRPMNAFMVWAKDERKRLAQQNPDLHNAELSKMLGKSWKALPVTEKQPFVEEAERLRVQHMQDHPNYKYRPRRRKQVKR
Sox17	Stickleback_Sox17	Gasterosteus aculeatus	ENSGACP00010032874	400	EPRIRRPMNAFMVWAKDERKRLAQQNPDLHNAELSKMLGKSWKALPVTEKRPFVEEAERLRVQHMQDHPNYKYRPRRRKQVKR
Sox17	Spotted_gar_Sox17	Lepisosteus oculatus	ENSLOCP00000006820.1	391	EPRIRRPMNAFMVWAKDERKRLAQQNPDLHNAELSKMLGKSWKALPMAEKRPFVEEAERLRVQHMQDHPNYKYRPRRRKQVKR
Sox17	Bowfin_Sox17	Amia calva	XP_066575875.1	393	EPRIRRPMNAFMVWAKDERKRLAQQNPDLHNAELSKMLGKSWKALPVAEKRPFVEEAERLRVQHMQDHPNYKYRPRRRKQVKR
Sox17	Zebrafish_Sox17	Danio rerio	ENSDARP00000135455.1	413	EPRIRRPMNAFMVWAKDERKRLAQQNPDLHNAELSKMLGKSWKALPMVDKRPFVEEAERLRVKHMQDHPNYKYRPRRRKQVKR
Sox17	Beluga_Sox17-alpha-A	Huso huso	KAK6492007.1	393	EPRIRRPMNAFMVWAKDERKRLAHQNPDLHNAELSKMLGKSWKALPVTEKRPFVEEAERLRVQHMQDHPNYKYRPRRRKQVKR
Sox17	Sterlet_Sox17	Acipenser ruthenus	XP_033848188.2	393	EPRIRRPMNAFMVWAKDERKRLAHQNPDLHNAELSKMLGKSWKALPVTEKRPFVEEAERLRVQHMQDHPNYKYRPRRRKQVKR
Sox17	Mississippi_paddlefish_Sox17	Polyodon spathula	XP_041103504.1	393	EPRIRRPMNAFMVWAKDERKRLAQQNPDLHNAELSKMLGKSWKALPVTEKRPFVEEAERLRVQHMQDHPNYKYRPRRRKQVKR
Sox17	Beluga_Sox17-alpha-like	Huso huso	KAK6491035.1	393	EPRIRRPMNAFMVWAKDERKRLAQQNPDLHNAELSKMLGKSWKALPVTEKRPFVEEAERLRVQHMQDHPNYKYRPRRRKQVKR
Sox17	Sterlet_Sox17-alpha-like_LOC117399943	Acipenser ruthenus	XP_033855295.2	393	EPRIRRPMNAFMVWAKDERKRLAQQNPDLHNAELSKMLGKSWKALPVTEKRPFVEEAERLRVQHMQDHPNYKYRPRRRKQVKR
Sox17	Mississippi_paddlefish_Sox17-alpha-A-like	Polyodon spathula	XP_041101900.1	393	EPRIRRPMNAFMVWAKDERKRLAQQNPDLHNAELSKMLGKSWKALPVTEKRPFVEEAERLRVQHMQDHPNYKYRPRRRKQVKR
Sox17	Sterlet_Sox17-alpha-like_LOC131736827	Acipenser ruthenus	XP_058878066.1	155	EPRIRRPMNAFMVWAKDERKRLAQQNPDLHNAELSKMLGKSWKALPVTEKRPFVEEAERLRVQHMQDQTPVHYSGHFEKHFET
Sox17	Reedfish_Sox17	Erpetoichthys calabaricus	ENSECRP00000007058.1	380	EPRIRRPMNAFMVWAKDERKRLAQQNPDLHNAELSKMLGKSWKALPVSEKRPFVEEAERLRVQHMQDHPNYKYRPRRRKQVKR
Sox17	Gray_bichir_Sox17	Polypterus senegalu	XP_039610452.1	380	EPRIRRPMNAFMVWAKDERKRLAQQNPDLHNAELSKMLGKSWKALPVSEKRPFVEEAERLRVQHMQDHPNYKYRPRRRKQVKR
Sox17	Coelacanth_Sox17	Latimeria chalumnae	H3B631	381	EPRIRRPMNAFMVWAKDERKRLAQQNPDLHNAELSKMLGKSWRALSLAEKRPFVEEAERLRIQHMQDHPNYKYRPRRRKQVKR
Sox17	Xenopus_Sox17alpha	Xenopus laevis	NP_989425	383	EARIRRPMNAFMVWAKDERKRLAQQNPDLHNAELSKMLGKSWKALTLAEKRPFVEEAERLRVQHMQDHPNYKYRPRRRKQVKR
Sox17	Xenopus_Sox17beta	Xenopus laevis	NP_988849	376	EARIRRPMNAFMVWAKDERKRLAQQNPDLHNAELSKMLGKSWKSLTLASKRPFVEEAERLRVQHIQDYPDYKYRPRRKKQVKR
Sox17	Axolotl_Sox17	Ambystoma mexicanum (axolotl)	XP_069477156.1	406	EPRIRRPMNAFMVWAKDERKRLAQQNPDLHNAELSKMLGKSWKSLSLVEKRPFVEEAERLRVQHMQDHPNYKYRPRRRKQVKR
Sox17	Common_wall_lizard_Sox17	Podarcis muralis	ENSPMRP00000006588	383	EARIRRPMNAFMVWAKDERKRLAQQNPDLHNAELSKMLGQSWRALTQEEKRPFVEEAERLRLQHMRDHPNYKYRPRRRKQVKR
Sox17	American_alligator_Sox17	Alligator mississippiensis (American alligator)	XP_059580076.1	351	ESRIRRPMNAFMVWAKDERKRLAQQNPDLHNAELSKMLGRAWRALSLAEKRPFVEEAERLRVQHMRDHPAYKYRPRRRKQLKR
Sox17	Chicken_Sox17_ENSGALP00010006114	Gallus gallus	ENSGALP00010006114.1	412	EARIRRPMNAFMVWAKDERKRLAQQNPDLHNAELSKMLGKSWKALSLAEKRPFVEEAERLRVQHMQDHPNYKYRPRRRKQVKR
Sox17	Chicken_Sox17_ENSGALP00010006122	Gallus gallus	ENSGALP00010006122	411	EARIRRPMNAFMVWAKDERKRLAQQNPDLHNAELSKMLGKSWKALSLAEKRPFVEEAERLRVQHMQDHPNYKYRPRRRKQVKR
Sox17	Zebra_finch_Sox17	Taeniopygia guttata	ENSTGUP00000020465.1	404	EARIRRPMNAFMVWAKDERKRLAQQNPDLHNAELSKMLGKSWKALSLAEKRPFVEEAERLRVQHMQDHPNYKYRPRRRKQVKR
Sox17	Three-toed_box_turtle_Sox17	Three-toed box turtle (Terrapene carolina triunguis)	XP_026515318.1	317	MYIYFTVVYLIYSCYEHGKAWKALSLAEKRPFVEEAERLRVQHMQDHPNYKYRPRRRKQVKR
Sox17	Three-toed_box_turtle_Sox17-like	Three-toed box turtle (Terrapene carolina triunguis)	XP_026502577.1	399	ESRIRRPMNAFMVWAKDERKRLAQQNPDLHNAELSKMLGKAWKALSLAEKRPFVEEAERLRVQHMQDHPNYKYRPRRRKQVKR
Sox17	Three-toed_box_turtle_Sox17-alpha-like	Three-toed box turtle (Terrapene carolina triunguis)	XP_026502613.1	399	ESRIRRPMNAFMVWAKDERKRLAQQNPDLHNAELSKMLGKAWKALSLAEKRPFVEEAERLRVQHMQDHPNYKYRPRRRKQVKR
Sox17	Tuatara_Sox17	Tuatara (Sphenodon punctatus)	ENSSPUP00000017651	411	ESRIRRPMNAFMVWAKDERKRLAQQNPDLHNAELSKMLGKAWKALSLVEKRPFVEEAERLRVQHMQDHPNYKYRPRRRKQVKR
Sox17	Platypus_Sox17	Platypus (Ornithorhynchus anatinus)	XP_028925260.1	407	ESRIRRPMNAFMVWAKDERKRLAQQNPDLHNAELSKMLGKSWKALSLAEKRPFVEEAERLRVQHMQDHPNYKYRPRRRKQVKR
Sox17	Mouse_SOX17	Mus musculus	ENSMUSP00000027035.4	419	ESRIRRPMNAFMVWAKDERKRLAQQNPDLHNAELSKMLGKSWKALTLAEKRPFVEEAERLRVQHMQDHPNYKYRPRRRKQVKR
Sox17	Human_SOX17	Homo sapiens	ENSP00000297316.4	414	ESRIRRPMNAFMVWAKDERKRLAQQNPDLHNAELSKMLGKSWKALTLAEKRPFVEEAERLRVQHMQDHPNYKYRPRRRKQVKR
Sox17	Tasmanian_devil_Sox17	Sarcophilus harrisii (Tasmanian devil)	XP_003759826.2	399	ESRIRRPMNAFMVWAKDERKRLAQQNPDLHNAELSKMLGKSWKALPLSEKRPFVEEAERLRVQHMQDYPNYKYRPRRRKQMKR
Sox17	Tasmanian_devil_Sox17-like	Sarcophilus harrisii (Tasmanian devil)	XP_031802254.1	411	ESRIRRPMNAFMVWAKDERKRLAQQNPDLHNAELSKMLGKSWKALSLAEKRPFVEEAERLRVQHMQDHPNYKYRPRRRKQVKR
Sox32	European_eel_Sox32	Anguilla anguilla (European eel)	XP_035271999.1	291	EPRVRRPLNAFIIWTKEERRRLAQLNPDLENTDLSKILGKTWKAMSLAEKRPYMQEAERLRVQHTIDHPNYKYRPRRRKQLKK
Sox32	Brienomyrus_brachyistius_Sox17-alpha-A-like	Brienomyrus brachyistius	XP_048856972.1	291	EPRVRRPLNAFIIWTKEERRRLAQLNPDLENTDLSKILGRTWKGMSLAEKRPYMQEAERLRVQHTIDHPNYKYRPRRRKQAKK
Sox32	Brienomyrus_brachyistius_Sox32	Brienomyrus brachyistius	XP_048867441.1	291	EPRVRRPLNAFIIWTKEERRRLAQLNPDLENTDLSKILGRTWKGMSLAEKRPYMQEAERLRVQHTIDHPNYKYRPRRRKQAKK
Sox32	Zebrafish_Sox32	Danio rerio	ENSDARP00000138262.1	307	ETRVRRPLNAFIIWTKEERRRLAQLNPDLENTDLSKILGKTWKAMSLADKRPYMQEAERLRIQHTIDYPNYKYRPRRRKCNKR
Sox32	Japanese_medaka_Sox32	Oryzias latipes	ENSORLP00000014441.2	300	TQRVRRPLNAFIIWTKEERRRLAQLNPDLENTDLSKILGKTWKAMSLAEKRPYMQEAERLRVQHTIDYPNYKYRPRRRKQLKK
Sox32	Stickleback_Sox32	Gasterosteus aculeatus	ENSGACP00010032872	321	QRVRRPLNAFIIWTKEERRRLAQLNPDLENTDLSKILGKTWKAMSLVEKRPYMQEAERLRVQHTIDYPNYKYRPRRRRQLKKT
Sox32	Bowfin_Sox32	Amia calva	XP_066545799.1	274	EPRVRRPMNAFIIWTKQERRRLAQLNPDLENTDLSKMLGKSWKAMSLEEKRPFMQEAERLRVQHTVDHPNYKYQPRRRKQAKR
Sox32	Reedfish_Sox32	Erpetoichthys calabaricus	ENSECRP00000007048.1	250	EPRVRRPMNAFILWAKEERRRLARLNPKLENTDLSKILGKSWKAMSLADRRPFMQEAERLRVEHMKEHPDYKYRPRRRKPCKK
Sox32	Gray_bichir_Sox32	Polypterus senegalus	KAG2458084.1	250	EPRVRRPMNAFILWAKEERRRLARLNPKLENTDLSKILGKSWKAMSLADRRPFMQEAERLRVEHMKEHPDYKYRPRRRKQCKK
Sox32	Beluga_Sox32	Huso huso	KAK6492008.1	289	EPRVRRPMNAFIVWAKEERRRLAQLNPDLENTDLSKILGKSWKAMSLAEKRPFMQEAERLRVQHMQDHPNYKYRPRRRKQFKK
Sox32	Sterlet_Sox32_LOC117394536	Acipenser ruthenus	XP_033848758.1	289	EPRVRRPMNAFIVWAKEERRRLAQLNPELENTDLSKILGKSWKAMSLAEKRPFMQEAERLRVQHMQDHPNYKYRPRRRKQFKK
Sox32	Sterlet_Sox32_LOC117399990	Acipenser ruthenus	XP_033855345.1	291	EPRVRRPMNAFIVWAKEERRRLAHLNPDLENTDLSKILGKSWKAMSLAEKRPFMQEAERLRVQHMQNHPNYKYKPRRKKQFKK
Sox32	Mississippi_paddlefish_Sox32	Polyodon spathula	MBN3287893.1	293	KPRVRRPMNAFIVWAKEERRRLAQLNPDLENTDLSKILGKSWKAMSLAEKRPFMQESERLGVQHMQDHPNYKYRPRRRKQFKK
Sox18	Little_skate_Sox18-A	Leucoraja erinaceus	XP_055508633	381
Sox18	Thorny_skate_Sox18	Amblyraja radiata	XP_032897236.1	381
Sox18	Smalltooth_sawfish_Sox18-A	Pristis pectinata	XP_051887267.1	377
Sox18	Lesser_devil_ray_Sox18-A	Mobula hypostoma	XP_062886670.1	377
Sox18	Caribbean_electric_ray_Sox18-A	Narcine bancroftii	XP_069740024.1	378
Sox18	epaulette_shark_Sox18	Hemiscyllium ocellatum	XP_060692050.1	377
Sox18	Whale_shark_Sox18-A	Rhincodon typus	XP_020375561.1	369
Sox18	Great_white_shark_Sox18	Carcharodon carcharias	XP_041061368.1	416
Sox18	Elephant_shark_Sox18A	Callorhinchus milii	XP_007883198.1	387
Sox18	European_eel_Sox18	Anguilla anguilla (European eel)	XP_035236630.1	450
Sox18	Brienomyrus_brachyistius_Sox18	Brienomyrus brachyistius	XP_048873909.1	447
Sox18	Japanese_medaka_Sox18	Oryzias latipes	XP_011475950.1	585
Sox18	Stickleback_Sox18	Gasterosteus aculeatus	XP_040050039.1	573
Sox18	Zebrafish_Sox18	Danio rerio	ENSDARP00000113837.2	431
Sox18	Bowfin_Sox18	Amia calva	XP_066558422.1	415
Sox18	Spotted_gar_Sox18	Lepisosteus oculatus	XP_015220505.1	414
Sox18	Beluga_Sox18A-like_KAK6479367	Huso huso	KAK6479367.1	403
Sox18	Sterlet_Sox18A-like_LOC117417000	Acipenser ruthenus	XP_033884466.2	403
Sox18	Beluga_Sox18A-like_KAK6471849	Huso huso	KAK6471849.1	403
Sox18	Sterlet_Sox18A-like_LOC117429069	Acipenser ruthenus	XP_058846990.1	403
Sox18	Mississippi_paddlefish_Sox18A-like_LOC121319293	Polyodon spathula	XP_041112499.1	405
Sox18	Mississippi_paddlefish_Sox18A-like_LOC121297693	Polyodon spathula	XP_041080073.1	399
Sox18	Reedfish_Sox18	Erpetoichthys calabaricus	XP_028667495.1	405
Sox18	Gray_bichir_Sox18	Polypterus senegalu	XP_039591294.1	414
Sox18	Coelacanth_Sox18	Latimeria chalumnae	XP_006010839.1	427
Sox18	Xenopus_Sox18A	Xenopus laevis	NP_001082102.1	363
Sox18	Xenopus_Sox18B	Xenopus laevis	NP_001082104.1	361
Sox18	Axolotl_Sox18	Ambystoma mexicanum (axolotl)	XP_069506943.1	389
Sox18	Platypus_Sox18	Platypus (Ornithorhynchus anatinus)	XP_028925867.1	437
Sox18	Tasmanian_devil_Sox18	Sarcophilus harrisii (Tasmanian devil)	XP_023350160.2	452
Sox18	Mouse_SOX18	Mus musculus	ENSMUSP00000062759	377
Sox18	Human_SOX18	Homo sapiens	ENSP00000341815.7	384
Sox18	Common_wall_lizard_Sox18	Podarcis muralis	XP_028591297.1	460
Sox18	Tuatara_Sox18	Tuatara (Sphenodon punctatus)	ENSSPUG00000018255.1	448
Sox18	American_alligator_Sox18	Alligator mississippiensis (American alligator)	XP_006273131.1	392
Sox18	Three-toed_box_turtle_Sox18	Three-toed box turtle (Terrapene carolina triunguis)	XP_024074977.1	420
Sox18	Chicken_Sox18	Gallus gallus	ENSGALP00010033135	419
Sox18	Zebra_finch_Sox18	Taeniopygia guttata	ENSTGUP00000007479	418
SoxF	Ciona_intestinalis_SoxF	Ciona_intestinalis	ENSCINP00000014712.3	796

## Sheet: Fig 1-Control Vs hSOX17 DEGs
Supplementary Table 2: Differentially expressed genes for Control Vs hSOX17 identified by DESeq2. Adjusted P-value <0.05 applied to determine differential expression. Related to Figure 1.
ensembl_gene_id	external_gene_name	baseMean	log2FoldChange	lfcSE	stat	pvalue	padj
ENSDARG00000086374	isg15	1376.16	2.09638	0.20209	10.3735	3.27e-25	4.53e-21
ENSDARG00000069282	bbc3	278.344	2.62035	0.278642	9.40403	5.25e-21	3.64e-17
ENSDARG00000100513	rps27l	1188.47	2.06758	0.226798	9.11639	7.77e-20	3.59e-16
ENSDARG00000103700	si:ch211-239d6.2	717.256	2.13832	0.235956	9.06235	1.28e-19	4.42e-16
ENSDARG00000042904	foxo3b	1436.74	1.76987	0.201185	8.79724	1.4e-18	3.88e-15
ENSDARG00000000588	grasp	624.683	2.3637	0.293107	8.0643	7.37e-16	1.7e-12
ENSDARG00000037804	phlda3	1282.04	2.30204	0.310009	7.4257	1.12e-13	2.22e-10
ENSDARG00000090401	CABZ01020840.1	1077.96	1.37135	0.185161	7.40624	1.3e-13	2.25e-10
ENSDARG00000058325	casp8	992.863	1.82987	0.248831	7.35388	1.93e-13	2.96e-10
ENSDARG00000094729	apela	599.382	-2.38235	0.330098	-7.21709	5.31e-13	7.36e-10
ENSDARG00000078683	zmp:0000000524	600.451	2.06203	0.288226	7.15422	8.42e-13	1.03e-09
ENSDARG00000109703	FO834825.1	688.382	1.51289	0.211691	7.14667	8.89e-13	1.03e-09
ENSDARG00000057633	cxcr4a	3142.55	-1.33239	0.195221	-6.82505	8.79e-12	9.36e-09
ENSDARG00000007077	ankrd50l	313.493	2.09613	0.308454	6.7956	1.08e-11	1.07e-08
ENSDARG00000042727	exo5	1031.09	1.9342	0.289098	6.69045	2.22e-11	2.05e-08
ENSDARG00000076554	cdkn1a	162.378	2.08463	0.326218	6.3903	1.66e-10	1.43e-07
ENSDARG00000075718	rpz5	136.749	2.69964	0.427791	6.31066	2.78e-10	2.26e-07
ENSDARG00000103038	pik3r3a	469.582	1.45338	0.231995	6.26468	3.74e-10	2.87e-07
ENSDARG00000020693	sesn1	688.559	1.57645	0.267919	5.88405	4e-09	2.92e-06
ENSDARG00000018643	igf2a	386.197	2.05854	0.35289	5.83337	5.43e-09	3.76e-06
ENSDARG00000036670	aplnrb	2460.58	1.43134	0.259588	5.51388	3.51e-08	2.31e-05
ENSDARG00000028017	tp53inp1	593.1	1.28999	0.234869	5.49239	3.97e-08	2.5e-05
ENSDARG00000017676	mmp2	84.0784	2.63836	0.482821	5.46446	4.64e-08	2.8e-05
ENSDARG00000035521	sfrp1a	1011.4	-1.18391	0.219908	-5.38366	7.3e-08	4.21e-05
ENSDARG00000027249	btg1	4025.08	0.873706	0.164183	5.32155	1.03e-07	5.29e-05
ENSDARG00000043323	lnx1	554.625	1.82668	0.34303	5.32512	1.01e-07	5.29e-05
ENSDARG00000074635	abca1a	362.881	1.68346	0.316708	5.31549	1.06e-07	5.29e-05
ENSDARG00000094300	nupr1a	732.174	1.15727	0.217758	5.31447	1.07e-07	5.29e-05
ENSDARG00000045636	rbl2	370.965	1.28608	0.246559	5.2161	1.83e-07	8.73e-05
ENSDARG00000057173	ifit8	119.061	2.10954	0.415597	5.07593	3.86e-07	0.000178
ENSDARG00000010658	insig1	438.359	1.36548	0.27007	5.05605	4.28e-07	0.000191
ENSDARG00000024204	mcm3	3651.17	-1.22419	0.243695	-5.02345	5.08e-07	0.00022
ENSDARG00000010586	tex9	76.0835	2.13852	0.427109	5.00697	5.53e-07	0.000232
ENSDARG00000070913	sox2	610.856	-1.20996	0.243362	-4.97183	6.63e-07	0.00027
ENSDARG00000055100	cxcl12b	423.727	1.80111	0.364221	4.94511	7.61e-07	0.000301
ENSDARG00000101209	lamb1a	1076.34	-1.06009	0.217406	-4.87609	1.08e-06	0.000416
ENSDARG00000041108	ctsh	1009.36	1.34573	0.276488	4.86721	1.13e-06	0.000424
ENSDARG00000033443	mdm2	4386.27	0.911549	0.197113	4.6245	3.76e-06	0.001331
ENSDARG00000063665	mat2al	331.942	1.62135	0.350966	4.61967	3.84e-06	0.001331
ENSDARG00000086996	si:ch73-234b20.5	189.494	1.9091	0.412665	4.62629	3.72e-06	0.001331
ENSDARG00000102379	si:zfos-80g12.1	229.392	1.33089	0.293596	4.53306	5.81e-06	0.001964
ENSDARG00000079403	si:dkey-204l11.1	374.389	1.51464	0.3346	4.52671	5.99e-06	0.001975
ENSDARG00000015822	sesn3	14282.4	0.955673	0.211617	4.51605	6.3e-06	0.002029
ENSDARG00000042825	rnf169	1033.24	1.19528	0.265062	4.50942	6.5e-06	0.002046
ENSDARG00000096603	bmb	866.678	0.978539	0.220754	4.43271	9.31e-06	0.002864
ENSDARG00000028173	slc4a2a	310.928	1.6441	0.373227	4.40508	1.06e-05	0.003184
ENSDARG00000102572	si:ch211-260e23.9	931.777	1.16997	0.26658	4.38881	1.14e-05	0.003358
ENSDARG00000061233	abcc5	467.494	1.54702	0.359963	4.29771	1.73e-05	0.004979
ENSDARG00000060862	atxn1b	109.895	1.85258	0.443096	4.18098	2.9e-05	0.008203
ENSDARG00000052522	snx11	1201.58	0.952527	0.231478	4.11498	3.87e-05	0.010692
ENSDARG00000062970	fam129ba	453.45	1.33446	0.324599	4.11111	3.94e-05	0.010692
ENSDARG00000075343	csf1a	96.341	2.06773	0.503563	4.1062	4.02e-05	0.010712
ENSDARG00000077782	acer2	114.898	1.5421	0.376566	4.09517	4.22e-05	0.010819
ENSDARG00000115868	sp5l	2418.27	-0.892369	0.217717	-4.09876	4.15e-05	0.010819
ENSDARG00000102798	mcm2	1574.66	-0.755204	0.185313	-4.07529	4.6e-05	0.011572
ENSDARG00000018817	bdnf	157.749	1.26307	0.316147	3.9952	6.46e-05	0.015985
ENSDARG00000091287	ebf3b	263.495	1.81277	0.454399	3.98938	6.62e-05	0.016095
ENSDARG00000088165	BX470188.1	22.3482	3.37283	0.85153	3.9609	7.47e-05	0.017829
ENSDARG00000043581	gadd45aa	186.067	1.42898	0.36228	3.94441	8e-05	0.018778
ENSDARG00000098233	tiam2b	163.069	-1.48327	0.377653	-3.92759	8.58e-05	0.019805
ENSDARG00000114211	FO834825.2	1042.38	1.1807	0.303942	3.88463	0.000102	0.023268
ENSDARG00000043236	ccna1	4832.41	0.734897	0.190929	3.84907	0.000119	0.02619
ENSDARG00000069630	tat	54.7012	2.46576	0.640809	3.84788	0.000119	0.02619
ENSDARG00000057683	mcm6	3335.09	-1.39867	0.3667	-3.81421	0.000137	0.029564
ENSDARG00000015906	mxtx2	1207	0.999817	0.263769	3.7905	0.00015	0.031659
ENSDARG00000060994	fbxw7	921.08	1.02962	0.271696	3.78962	0.000151	0.031659
ENSDARG00000021547	vrk2	202.804	1.35072	0.357128	3.78218	0.000155	0.032134
ENSDARG00000075369	nck1b	538.897	0.846216	0.225002	3.76093	0.000169	0.034477
ENSDARG00000115988	AL935186.10	2200.08	0.836854	0.223728	3.7405	0.000184	0.036861
ENSDARG00000078419	filip1a	82.7795	1.688	0.45194	3.73501	0.000188	0.037137
ENSDARG00000070453	gch1	458.262	1.30133	0.351376	3.70354	0.000213	0.041471
ENSDARG00000053010	lpcat2	119.014	1.38075	0.375218	3.67986	0.000233	0.044348
ENSDARG00000076799	rnd3a	542.599	0.998389	0.271344	3.67942	0.000234	0.044348
ENSDARG00000100020	pim1	471.468	-0.915903	0.249164	-3.6759	0.000237	0.044356
ENSDARG00000031683	fosab	142.519	1.25825	0.342944	3.66895	0.000244	0.044972
ENSDARG00000045768	cry1a	108.016	2.27199	0.620073	3.66408	0.000248	0.044975
ENSDARG00000104566	foxi1	673.26	0.937037	0.255867	3.6622	0.00025	0.044975

## Sheet: Fig 1-Control Vs Sox17 DEGs
Supplementary Table 3: Differentially expressed genes for Control Vs Sox17 identified by DESeq2. Adjusted P-value <0.05 applied to determine differential expression. Related to Figure 1.
ensembl_gene_id	external_gene_name	baseMean	log2FoldChange	lfcSE	stat	pvalue	padj
ENSDARG00000002644	rgs5a	490.973	4.68836	0.281543	16.6524	2.91e-62	5.36e-58
ENSDARG00000101717	sox17	9530.47	8.84086	0.592892	14.9114	2.78e-50	2.56e-46
ENSDARG00000097683	sptbn5	459.712	7.40344	0.532599	13.9006	6.28e-44	3.86e-40
ENSDARG00000096879	CU462980.1	161.42	6.17803	0.524203	11.7856	4.63e-32	2.13e-28
ENSDARG00000070951	hmga1b	168.975	4.15264	0.387955	10.7039	9.76e-27	3.6e-23
ENSDARG00000033447	nxph1	494.626	4.52885	0.430883	10.5106	7.72e-26	2.37e-22
ENSDARG00000032639	cd36	90.1664	5.94907	0.630876	9.42985	4.11e-21	1.08e-17
ENSDARG00000022503	pkd2l1	155.51	6.56368	0.707128	9.28216	1.66e-20	3.83e-17
ENSDARG00000032929	cryba1l1	89.8656	5.18506	0.58737	8.82759	1.07e-18	2.19e-15
ENSDARG00000045870	plekha5	421.578	2.15096	0.251388	8.55631	1.17e-17	2.15e-14
ENSDARG00000086374	isg15	1376.16	1.68005	0.202324	8.30377	1.01e-16	1.69e-13
ENSDARG00000098368	aplp1	107.621	5.51995	0.665585	8.29338	1.1e-16	1.69e-13
ENSDARG00000101919	foxj1a	488.716	3.22554	0.393478	8.19751	2.45e-16	3.48e-13
ENSDARG00000056122	gdi1	118.519	4.80164	0.590752	8.12801	4.36e-16	5.75e-13
ENSDARG00000040100	si:dkey-95h12.1	749.199	3.58805	0.443237	8.09509	5.72e-16	7.03e-13
ENSDARG00000100708	jakmip3	61.632	6.0135	0.754654	7.96855	1.61e-15	1.85e-12
ENSDARG00000013110	dmtn	71.8825	4.90379	0.617613	7.93991	2.02e-15	2.19e-12
ENSDARG00000059770	cpt1aa	436.319	2.26223	0.289859	7.80459	5.97e-15	6.11e-12
ENSDARG00000101936	tmem106ba	523.079	1.95977	0.258194	7.5903	3.19e-14	3.1e-11
ENSDARG00000036082	tph1b	460.518	2.04649	0.273645	7.47862	7.51e-14	6.92e-11
ENSDARG00000059472	arhgap31	56.2809	6.51177	0.875406	7.43857	1.02e-13	8.93e-11
ENSDARG00000100385	slc25a19	116.047	2.95559	0.405307	7.29221	3.05e-13	2.55e-10
ENSDARG00000052893	rx3	248.373	7.18569	0.988011	7.27288	3.52e-13	2.82e-10
ENSDARG00000032831	htra1a	848.269	5.7489	0.79457	7.23524	4.65e-13	3.57e-10
ENSDARG00000004015	adcyap1a	75.239	6.13404	0.853218	7.1893	6.51e-13	4.8e-10
ENSDARG00000104296	zgc:165508	97.6464	2.95244	0.418842	7.04904	1.8e-12	1.28e-09
ENSDARG00000005141	camkvb	55.0697	6.47187	0.923859	7.00526	2.47e-12	1.68e-09
ENSDARG00000099266	vasna	62.3005	5.11131	0.733579	6.96763	3.22e-12	2.12e-09
ENSDARG00000076251	irf3	52.9135	6.58674	0.955931	6.89039	5.56e-12	3.54e-09
ENSDARG00000002582	tbx15	47.5503	5.19606	0.759029	6.84566	7.61e-12	4.68e-09
ENSDARG00000075648	sema5bb	53.8385	6.28602	0.922278	6.81575	9.38e-12	5.58e-09
ENSDARG00000104254	cpne4b	57.6884	6.87385	1.0186	6.74833	1.5e-11	8.61e-09
ENSDARG00000079665	gpr158b	43.0332	6.08843	0.913976	6.66148	2.71e-11	1.51e-08
ENSDARG00000062797	nell2b	208.421	10.2457	1.53921	6.65646	2.8e-11	1.52e-08
ENSDARG00000018441	heg1	118.601	3.77478	0.56956	6.62753	3.41e-11	1.8e-08
ENSDARG00000104811	cyp2aa2	348.15	2.061	0.311745	6.61116	3.81e-11	1.95e-08
ENSDARG00000018896	mmp24	39.7977	5.91388	0.906411	6.52451	6.82e-11	3.4e-08
ENSDARG00000042172	c7a	43.7709	6.79063	1.0415	6.52005	7.03e-11	3.41e-08
ENSDARG00000005368	mcamb	68.1379	3.53855	0.553954	6.3878	1.68e-10	7.95e-08
ENSDARG00000054253	sobpa	35.2863	5.19719	0.814629	6.37983	1.77e-10	8.17e-08
ENSDARG00000092035	si:ch211-156j16.1	612.187	2.19464	0.344848	6.36408	1.96e-10	8.76e-08
ENSDARG00000112049	cldn15a	39.379	6.9096	1.08613	6.36164	2e-10	8.76e-08
ENSDARG00000002013	grb10a	146.622	2.25127	0.354728	6.34647	2.2e-10	9.44e-08
ENSDARG00000015349	mfge8a	730.06	1.6715	0.266088	6.28176	3.35e-10	1.4e-07
ENSDARG00000006427	fabp2	49.0682	6.07031	0.970787	6.25298	4.03e-10	1.64e-07
ENSDARG00000034503	per2	390.682	2.66948	0.427116	6.25002	4.1e-10	1.64e-07
ENSDARG00000078226	cdh12a	48.0937	5.65986	0.906001	6.24707	4.18e-10	1.64e-07
ENSDARG00000061817	kif1aa	101.538	3.10426	0.497382	6.2412	4.34e-10	1.67e-07
ENSDARG00000087920	nitr10a	72.7725	4.73914	0.763834	6.20441	5.49e-10	2.07e-07
ENSDARG00000058100	b3gnt3.4	53.9851	4.02404	0.656238	6.13199	8.68e-10	3.2e-07
ENSDARG00000015887	b2ml	402.791	1.48244	0.242309	6.11797	9.48e-10	3.43e-07
ENSDARG00000031136	moxd1	45.0361	5.4771	0.896817	6.10726	1.01e-09	3.59e-07
ENSDARG00000094973	wnt16	33.8366	6.08157	0.999217	6.08634	1.16e-09	4.02e-07
ENSDARG00000038089	TMEM114	63.4778	3.90306	0.643036	6.06974	1.28e-09	4.36e-07
ENSDARG00000098133	si:ch211-281k19.2	40.1811	6.78569	1.11842	6.0672	1.3e-09	4.36e-07
ENSDARG00000039943	tent5ba	738.471	-1.2995	0.214594	-6.05562	1.4e-09	4.53e-07
ENSDARG00000075752	myo18aa	33.5094	5.54597	0.915891	6.05527	1.4e-09	4.53e-07
ENSDARG00000021647	gnai1	308.735	1.65282	0.276157	5.98508	2.16e-09	6.87e-07
ENSDARG00000102956	mmp17b	48.4512	5.17558	0.872125	5.93445	2.95e-09	9.21e-07
ENSDARG00000035521	sfrp1a	1011.4	1.24432	0.212396	5.85848	4.67e-09	1.44e-06
ENSDARG00000056515	spsb1	707.949	1.24902	0.219722	5.68453	1.31e-08	3.94e-06
ENSDARG00000059933	plpp3	699.851	2.04467	0.359794	5.68289	1.32e-08	3.94e-06
ENSDARG00000098317	dync1li1	398.086	2.44815	0.432206	5.66432	1.48e-08	4.32e-06
ENSDARG00000005780	npy8br	27.316	5.87378	1.04715	5.60931	2.03e-08	5.85e-06
ENSDARG00000077855	znrf2a	789.951	1.28263	0.229608	5.58616	2.32e-08	6.58e-06
ENSDARG00000059534	si:ch211-146m13.3	643.872	6.06647	1.08823	5.5746	2.48e-08	6.93e-06
ENSDARG00000093091	iqsec3b	26.8171	9.14364	1.64802	5.54825	2.89e-08	7.94e-06
ENSDARG00000077107	oafb	62.2864	3.60722	0.65227	5.53025	3.2e-08	8.67e-06
ENSDARG00000044083	peli1b	263.109	1.50907	0.275549	5.47658	4.34e-08	1.16e-05
ENSDARG00000030297	sox13	851.285	1.63268	0.302547	5.39645	6.8e-08	1.79e-05
ENSDARG00000076348	mylk3	225.875	7.17822	1.34862	5.32266	1.02e-07	2.65e-05
ENSDARG00000042874	phlda2	82.1765	3.21033	0.604145	5.31384	1.07e-07	2.75e-05
ENSDARG00000009499	syne1a	54.0132	3.03904	0.575641	5.2794	1.3e-07	3.23e-05
ENSDARG00000029075	pfkfb4b	3839.24	1.18359	0.224124	5.28094	1.29e-07	3.23e-05
ENSDARG00000058876	mmp16b	30.1577	6.5165	1.2388	5.26031	1.44e-07	3.53e-05
ENSDARG00000109597	si:dkey-194g4.1	1128.14	1.22169	0.233448	5.23326	1.67e-07	4.04e-05
ENSDARG00000052764	chrnb3a	56.1168	4.97469	0.958236	5.19151	2.09e-07	4.99e-05
ENSDARG00000025074	slc25a10	629.958	1.04119	0.202988	5.12931	2.91e-07	6.87e-05
ENSDARG00000011235	otx2b	35.8912	4.11715	0.813643	5.06015	4.19e-07	9.65e-05
ENSDARG00000043271	morc3b	1212.22	-0.920822	0.181907	-5.06205	4.15e-07	9.65e-05
ENSDARG00000056753	dctn1b	270.693	1.95619	0.38743	5.04915	4.44e-07	0.000101
ENSDARG00000035907	fam49al	77.2779	9.6245	1.9321	4.98136	6.31e-07	0.000141
ENSDARG00000045837	si:dkey-14d8.20	42.3132	3.92546	0.788289	4.97972	6.37e-07	0.000141
ENSDARG00000089216	zmp:0000001268	18.3637	8.49479	1.70843	4.97229	6.62e-07	0.000145
ENSDARG00000087554	cdk1	577.33	1.2131	0.244703	4.95743	7.14e-07	0.000155
ENSDARG00000011961	csrp2	65.3938	3.32534	0.675035	4.92618	8.39e-07	0.00018
ENSDARG00000019856	atp1a1b	93.307	2.72711	0.556734	4.89841	9.66e-07	0.000205
ENSDARG00000044813	vps33b	125.11	1.77989	0.363968	4.89025	1.01e-06	0.000211
ENSDARG00000077084	col28a1a	92.9557	2.41623	0.4995	4.8373	1.32e-06	0.000273
ENSDARG00000021948	tnc	28.4707	4.19441	0.880274	4.76489	1.89e-06	0.000387
ENSDARG00000045141	aqp8a.1	63.5007	3.86221	0.811656	4.75843	1.95e-06	0.000391
ENSDARG00000079835	man2c1	114.613	1.66809	0.350495	4.75923	1.94e-06	0.000391
ENSDARG00000019949	serpinh1b	193.544	-1.92084	0.405152	-4.74104	2.13e-06	0.000421
ENSDARG00000098240	meis2a	29.8966	7.14114	1.51577	4.71123	2.46e-06	0.000483
ENSDARG00000099441	cbx4	31.8349	3.82482	0.813476	4.70182	2.58e-06	0.0005
ENSDARG00000112100	neto2b	28.8987	3.87214	0.823933	4.69958	2.61e-06	0.000501
ENSDARG00000044356	tp63	246.714	2.65539	0.566003	4.69148	2.71e-06	0.000515
ENSDARG00000037153	atp6ap1b	448.99	1.16973	0.250097	4.67709	2.91e-06	0.000547
ENSDARG00000076857	her3	84.4876	1.91673	0.410284	4.67171	2.99e-06	0.000556
ENSDARG00000093185	GUCY1A2	28.1062	3.82983	0.822333	4.65727	3.2e-06	0.000591
ENSDARG00000043249	irf1b	44.8025	3.15093	0.678641	4.643	3.43e-06	0.000623
ENSDARG00000095844	FP102167.1	35.8937	4.41183	0.950411	4.64203	3.45e-06	0.000623
ENSDARG00000098816	kcnc3b	21.1256	5.35206	1.1548	4.63463	3.58e-06	0.00064
ENSDARG00000059053	slc13a4	2016.7	1.83947	0.397292	4.63003	3.66e-06	0.000648
ENSDARG00000062477	kiaa1549la	49.4857	2.91769	0.632684	4.6116	4e-06	0.000695
ENSDARG00000099182	ankrd55	43.8486	3.02014	0.654646	4.6134	3.96e-06	0.000695
ENSDARG00000007743	il15l	64.8094	2.17002	0.475677	4.56195	5.07e-06	0.000873
ENSDARG00000076093	ftr76	101.091	-1.78599	0.393175	-4.54248	5.56e-06	0.000949
ENSDARG00000059746	plod1a	79.7645	2.54491	0.560907	4.53714	5.7e-06	0.000964
ENSDARG00000089878	nedd9	93.0805	2.40719	0.532545	4.52015	6.18e-06	0.001036
ENSDARG00000038139	pdgfbb	307.113	6.19733	1.37746	4.49908	6.82e-06	0.001133
ENSDARG00000059510	coq2	180.392	1.61699	0.359609	4.49651	6.91e-06	0.001137
ENSDARG00000039677	dsc2l	943.406	1.30555	0.290913	4.48778	7.2e-06	0.001174
ENSDARG00000056666	sp8b	77.7771	2.58769	0.578643	4.47199	7.75e-06	0.001253
ENSDARG00000004539	ptgs2a	388.161	-1.15087	0.257821	-4.46384	8.05e-06	0.00129
ENSDARG00000060397	hhip	114.527	2.73379	0.615055	4.44479	8.8e-06	0.001398
ENSDARG00000079248	mn1b	326.297	1.12386	0.253905	4.4263	9.59e-06	0.00151
ENSDARG00000103117	tmprss4a	846.008	-0.978238	0.221628	-4.41388	1.02e-05	0.001586
ENSDARG00000078404	cdh26.1	70.1251	2.41632	0.547767	4.41121	1.03e-05	0.001592
ENSDARG00000020332	nkx2.9	24.3241	4.81771	1.09668	4.39301	1.12e-05	0.001717
ENSDARG00000095058	CT025776.1	84.1716	2.91266	0.665353	4.37762	1.2e-05	0.001828
ENSDARG00000058966	zgc:112332	274.252	-1.57628	0.360904	-4.36759	1.26e-05	0.001898
ENSDARG00000068369	angptl2b	45.0617	5.18306	1.19629	4.33262	1.47e-05	0.002208
ENSDARG00000013853	lmo4a	1262.31	1.3725	0.317388	4.32436	1.53e-05	0.002274
ENSDARG00000026236	zgc:56585	363.603	1.92357	0.447349	4.29993	1.71e-05	0.002519
ENSDARG00000022767	apobb.1	125.974	1.74278	0.405879	4.29384	1.76e-05	0.002529
ENSDARG00000038687	nfkb2	372.918	1.13047	0.263236	4.2945	1.75e-05	0.002529
ENSDARG00000091003	il34	60.5403	2.09956	0.48871	4.29611	1.74e-05	0.002529
ENSDARG00000027907	si:ch211-216p19.6	54.3214	2.35411	0.54892	4.28861	1.8e-05	0.002569
ENSDARG00000036460	tmtops3a	19.7716	5.32111	1.24932	4.25921	2.05e-05	0.002909
ENSDARG00000011862	inaa	386.768	1.10201	0.258859	4.25721	2.07e-05	0.002913
ENSDARG00000102626	frem2b	19.0916	4.03866	0.953737	4.23457	2.29e-05	0.003198
ENSDARG00000075188	adamts10	46.3439	4.08446	0.966425	4.22636	2.38e-05	0.003292
ENSDARG00000070491	hpcal4	42.2681	3.33688	0.789919	4.22434	2.4e-05	0.003297
ENSDARG00000079378	phldb1b	439.554	-1.13878	0.271581	-4.19316	2.75e-05	0.003756
ENSDARG00000097373	ftr90	415.795	-1.28081	0.306127	-4.18391	2.87e-05	0.003884
ENSDARG00000061140	colec12	166.816	2.08968	0.499654	4.18225	2.89e-05	0.003884
ENSDARG00000116769	ZNF521 (1 of many)	91.3546	1.77889	0.426254	4.1733	3e-05	0.00401
ENSDARG00000061479	thsd7aa	17.8221	4.73399	1.13682	4.16423	3.12e-05	0.004143
ENSDARG00000074287	sptlc2b	573.466	0.864482	0.207736	4.16144	3.16e-05	0.004164
ENSDARG00000098880	pclob	29.1312	6.02043	1.44903	4.1548	3.26e-05	0.004256
ENSDARG00000104576	si:ch211-152c8.5	966.031	-0.951827	0.229438	-4.14852	3.35e-05	0.004344
ENSDARG00000075295	tulp1a	41.1528	2.92865	0.709379	4.12847	3.65e-05	0.004707
ENSDARG00000100715	tlk1b	1394.24	0.911442	0.221333	4.11796	3.82e-05	0.004893
ENSDARG00000012944	myhz2	53.4952	2.76879	0.675487	4.09896	4.15e-05	0.005276
ENSDARG00000024694	myo1b	588.676	1.21799	0.297631	4.09227	4.27e-05	0.005362
ENSDARG00000042557	rnf144ab	126.215	2.14624	0.524571	4.09141	4.29e-05	0.005362
ENSDARG00000078416	zeb2b	92.7155	-1.76821	0.432412	-4.08918	4.33e-05	0.005362
ENSDARG00000078430	tiam1a	917.327	1.0889	0.266307	4.08889	4.33e-05	0.005362
ENSDARG00000042846	disp2	22.3356	6.66039	1.63202	4.08108	4.48e-05	0.005509
ENSDARG00000026531	alcama	61.6295	2.75949	0.676681	4.07798	4.54e-05	0.005546
ENSDARG00000073720	si:dkey-250l23.4	13.6741	7.36209	1.81217	4.06259	4.85e-05	0.005885
ENSDARG00000025608	casp6l1	44.7478	3.07911	0.758268	4.06071	4.89e-05	0.005894
ENSDARG00000055585	c1galt1a	361.192	1.09304	0.26938	4.05762	4.96e-05	0.005934
ENSDARG00000070050	sfrp2	32.8965	4.16153	1.02677	4.05301	5.06e-05	0.005991
ENSDARG00000100555	aqp11	134.661	1.32371	0.326651	4.05237	5.07e-05	0.005991
ENSDARG00000012586	fmnl2a	62.7649	2.60459	0.644716	4.0399	5.35e-05	0.006238
ENSDARG00000040380	arhgef1a	231.928	1.73701	0.429807	4.04137	5.31e-05	0.006238
ENSDARG00000077777	tmsb4x	2162.63	0.712189	0.177211	4.01886	5.85e-05	0.00678
ENSDARG00000013207	zeb1b	126.538	1.59007	0.396573	4.00952	6.08e-05	0.006966
ENSDARG00000075461	kmt5c	1192.06	0.723762	0.180471	4.01039	6.06e-05	0.006966
ENSDARG00000061560	stim1b	19.8912	3.59495	0.898691	4.00021	6.33e-05	0.007201
ENSDARG00000102517	crtac1b	19.8791	4.32345	1.08259	3.9936	6.51e-05	0.007359
ENSDARG00000089856	cita	342.45	-1.01743	0.254874	-3.99189	6.55e-05	0.007367
ENSDARG00000005453	foxp2	209.236	-1.26414	0.316827	-3.99	6.61e-05	0.007381
ENSDARG00000090401	CABZ01020840.1	1077.96	0.741255	0.186135	3.98236	6.82e-05	0.007577
ENSDARG00000033234	stmn2a	65.3077	-1.88026	0.475519	-3.95411	7.68e-05	0.008479
ENSDARG00000091592	peli1a	115.265	1.42912	0.361874	3.94921	7.84e-05	0.008603
ENSDARG00000061810	mbd3b	3326.06	0.731361	0.185461	3.94347	8.03e-05	0.00876
ENSDARG00000105127	si:ch211-155e24.3	2621.84	0.779217	0.197729	3.94084	8.12e-05	0.008804
ENSDARG00000045444	fzd8a	882.045	0.948251	0.241378	3.92849	8.55e-05	0.009214
ENSDARG00000045887	mmp30	955.016	0.966028	0.246578	3.91773	8.94e-05	0.009579
ENSDARG00000041115	cnfn	26.9794	3.58329	0.920799	3.8915	9.96e-05	0.010615
ENSDARG00000102153	nrp1a	92.5634	1.94647	0.500976	3.88537	0.000102	0.010824
ENSDARG00000019728	bmpr1aa	3896.24	0.629525	0.162885	3.86483	0.000111	0.011648
ENSDARG00000056561	asb11	7218.69	-0.652262	0.168774	-3.86471	0.000111	0.011648
ENSDARG00000070705	zgc:64022	353.913	-1.4974	0.387646	-3.86281	0.000112	0.011673
ENSDARG00000029952	ampd2b	297.19	1.1338	0.294213	3.85366	0.000116	0.01205
ENSDARG00000056768	rprml	14.207	5.07063	1.31762	3.84831	0.000119	0.012248
ENSDARG00000073963	si:ch211-258f14.2	8.59671	7.36922	1.91672	3.8447	0.000121	0.012361
ENSDARG00000100364	FO907110.1	73.3819	-2.1546	0.561793	-3.83523	0.000125	0.012776
ENSDARG00000059231	hephl1a	142.866	2.11099	0.553312	3.8152	0.000136	0.013782
ENSDARG00000040735	crygm6	8.6016	7.36928	1.93629	3.80587	0.000141	0.014226
ENSDARG00000070913	sox2	610.856	0.896896	0.235737	3.80465	0.000142	0.014226
ENSDARG00000016363	her8a	929.303	0.927117	0.246027	3.76836	0.000164	0.016373
ENSDARG00000018423	sulf2a	115.181	1.99048	0.53188	3.74234	0.000182	0.018068
ENSDARG00000069607	zgc:162331	14.6607	4.23511	1.13689	3.72517	0.000195	0.019239
ENSDARG00000024775	si:ch211-129c21.1	174.851	1.60741	0.434364	3.7006	0.000215	0.021089
ENSDARG00000068745	map4l	14.6444	4.98996	1.35054	3.69478	0.00022	0.021464
ENSDARG00000077768	malt1	65.2689	-2.38009	0.647499	-3.67582	0.000237	0.023001
ENSDARG00000075812	kcnt2	15.5811	4.43004	1.20633	3.67233	0.00024	0.023196
ENSDARG00000043126	blf	3229.74	-1.03632	0.282571	-3.66748	0.000245	0.023517
ENSDARG00000045768	cry1a	108.016	2.2683	0.619325	3.66253	0.00025	0.023851
ENSDARG00000077053	ppfia3	157.54	-1.91201	0.522491	-3.65941	0.000253	0.02402
ENSDARG00000087373	dnah5	117.276	1.59947	0.437828	3.65319	0.000259	0.024484
ENSDARG00000070818	pax7b	46.9916	2.30656	0.631799	3.65078	0.000261	0.024588
ENSDARG00000077295	akap6	53.9825	2.25981	0.622071	3.63271	0.00028	0.026242
ENSDARG00000068409	vgll4l	6639.23	0.755214	0.208087	3.62932	0.000284	0.026419
ENSDARG00000095339	si:dkeyp-44a8.4	115.833	1.99705	0.550398	3.62838	0.000285	0.026419
ENSDARG00000020946	auts2b	100.53	-1.98417	0.548042	-3.62047	0.000294	0.027103
ENSDARG00000040295	apoeb	38388.2	0.659755	0.182399	3.61709	0.000298	0.027323
ENSDARG00000070145	magi1a	66.6149	-1.84128	0.51038	-3.60766	0.000309	0.028195
ENSDARG00000060434	map1b	36.6329	-2.59	0.71821	-3.6062	0.000311	0.028214
ENSDARG00000061664	zgc:162707	28.243	-2.83368	0.786647	-3.60222	0.000316	0.028508
ENSDARG00000074749	abca12	35.9974	2.54716	0.707585	3.59979	0.000318	0.028636
ENSDARG00000057053	zgc:91976	210.401	1.51008	0.42001	3.59536	0.000324	0.028987
ENSDARG00000009626	nrbp2b	21.225	2.79958	0.779624	3.59094	0.000329	0.029229
ENSDARG00000036878	sh3bgrl2	24.8694	2.71008	0.754756	3.59067	0.00033	0.029229
ENSDARG00000013838	sulf2b	19.114	3.38401	0.943531	3.58654	0.000335	0.029554
ENSDARG00000100498	CABZ01079251.1	11.8136	4.21401	1.17882	3.57477	0.000351	0.030768
ENSDARG00000024101	adra1d	60.2131	2.39432	0.670771	3.56951	0.000358	0.031245
ENSDARG00000054050	vsig8a	49.1115	2.41907	0.678654	3.56451	0.000365	0.031696
ENSDARG00000075718	rpz5	136.749	1.54307	0.433102	3.56283	0.000367	0.031749
ENSDARG00000030733	b3gat2	16.8315	6.18797	1.73826	3.55987	0.000371	0.031811
ENSDARG00000073900	inka2	278.926	1.09947	0.308839	3.56	0.000371	0.031811
ENSDARG00000007795	cst3	5061.86	0.809768	0.228182	3.54878	0.000387	0.033028
ENSDARG00000037879	lfng	2072.66	0.78041	0.220038	3.5467	0.00039	0.033136
ENSDARG00000074808	megf6b	27.1185	3.18768	0.899438	3.54408	0.000394	0.033314
ENSDARG00000063612	antxr1c	156.076	2.33995	0.660831	3.54091	0.000399	0.03341
ENSDARG00000088439	gm2a	1377.45	0.727227	0.205366	3.54112	0.000398	0.03341
ENSDARG00000031138	irx3b	35.5186	2.95429	0.835867	3.53441	0.000409	0.034088
ENSDARG00000044874	zgc:92107	957.721	0.866761	0.245739	3.52716	0.00042	0.034577
ENSDARG00000079611	sema4c	183.56	1.37357	0.389566	3.52589	0.000422	0.034577
ENSDARG00000094730	acbd7	15.5688	3.99765	1.13294	3.52857	0.000418	0.034577
ENSDARG00000095348	sh2d1aa	12.2063	6.18782	1.75454	3.52675	0.000421	0.034577
ENSDARG00000035810	rgcc	278.178	1.06953	0.304008	3.5181	0.000435	0.035286
ENSDARG00000046019	snai1b	372.429	-1.02032	0.290111	-3.517	0.000436	0.035286
ENSDARG00000060165	dnah7	54.2132	1.93755	0.550716	3.51823	0.000434	0.035286
ENSDARG00000008333	znfl2a	1653.32	-1.13326	0.322639	-3.51248	0.000444	0.035425
ENSDARG00000020284	si:ch211-278j3.3	24.0851	3.21795	0.916057	3.51283	0.000443	0.035425
ENSDARG00000086826	sult6b1	4910.33	-0.798705	0.227335	-3.51333	0.000443	0.035425
ENSDARG00000069934	parp4	501.614	1.41627	0.403546	3.50957	0.000449	0.035661
ENSDARG00000059978	cplx4a	9.58128	5.06273	1.44536	3.50274	0.00046	0.03643
ENSDARG00000009567	spegb	67.4985	-1.70303	0.487323	-3.49467	0.000475	0.03739
ENSDARG00000005464	dnase1l1	521.491	1.3885	0.397512	3.49298	0.000478	0.037467
ENSDARG00000056764	hydin	235.808	1.07068	0.306955	3.48806	0.000487	0.038002
ENSDARG00000076321	col28a2a	27.8115	2.46622	0.709611	3.47545	0.00051	0.039665
ENSDARG00000094475	BX569801.1	91.7041	1.4574	0.419624	3.4731	0.000514	0.039847
ENSDARG00000117324	LO018196.1	7.82885	7.05213	2.03305	3.46875	0.000523	0.040328
ENSDARG00000009194	col16a1	91.8998	1.47543	0.426116	3.4625	0.000535	0.041104
ENSDARG00000074337	cbfa2t2	808.895	-0.700834	0.202586	-3.45944	0.000541	0.041402
ENSDARG00000004594	znf800a	1817.77	0.742371	0.214841	3.45544	0.000549	0.041847
ENSDARG00000100529	sh3bp5a	72.8757	1.59347	0.462478	3.44551	0.00057	0.043236
ENSDARG00000102583	il4r.1	25.099	4.28026	1.24391	3.44096	0.00058	0.04372
ENSDARG00000105088	tenm4	177.524	-1.20686	0.350801	-3.44029	0.000581	0.04372
ENSDARG00000028721	mapk14b	1160.21	1.43359	0.418252	3.42758	0.000609	0.045632
ENSDARG00000100509	si:dkey-82i20.2	127.078	1.62523	0.475309	3.41932	0.000628	0.04685
ENSDARG00000009418	mef2cb	31.1091	2.38377	0.697525	3.41747	0.000632	0.046979
ENSDARG00000012949	scml2	1122.6	0.901218	0.263812	3.41614	0.000635	0.047019
ENSDARG00000052020	cmtm4	28.8005	2.77578	0.813027	3.41413	0.00064	0.047143
ENSDARG00000053569	sox3	3440.2	-0.671014	0.196591	-3.41324	0.000642	0.047143

## Sheet: Fig 1-Control Vs Sox32 DEGs
Supplementary Table 4: Differentially expressed genes for Control Vs Sox32 identified by DESeq2. Adjusted P-value <0.05 applied to determine differential expression. Related to Figure 1.
ensembl_gene_id	gene_name	baseMean	log2FoldChange	lfcSE	stat	pvalue	padj
ENSDARG00000100591	sox32	10817.4	5.33796	0.284947	18.7331	2.66e-78	4.49e-74
ENSDARG00000058179	ackr3b	1787.05	3.8391	0.223147	17.2043	2.46e-66	2.08e-62
ENSDARG00000013853	lmo4a	1262.31	5.47798	0.318979	17.1735	4.19e-66	2.36e-62
ENSDARG00000031911	tns3.2	1911.15	3.38238	0.213756	15.8235	2.14e-56	9.05e-53
ENSDARG00000078256	ovol1b	514.18	5.72396	0.362926	15.7717	4.87e-56	1.65e-52
ENSDARG00000069431	slc26a4	605.383	3.42741	0.220481	15.5452	1.72e-54	4.83e-51
ENSDARG00000058597	nt5c3a	1318.99	3.00952	0.200733	14.9927	8.2e-51	1.98e-47
ENSDARG00000029443	zgc:92242	337.959	4.90432	0.330921	14.8202	1.08e-49	2.29e-46
ENSDARG00000068409	vgll4l	6639.23	3.03563	0.211441	14.3569	9.64e-47	1.81e-43
ENSDARG00000063292	ssuh2rs1	459.256	3.52622	0.247147	14.2677	3.48e-46	5.88e-43
ENSDARG00000101936	tmem106ba	523.079	3.6525	0.26009	14.0432	8.48e-45	1.3e-41
ENSDARG00000055064	prdx5	238.654	6.139	0.443481	13.8427	1.41e-43	1.98e-40
ENSDARG00000100753	CABZ01076275.1	1039.25	5.26003	0.385441	13.6468	2.11e-42	2.74e-39
ENSDARG00000090170	rab11fip4a	469.294	7.16074	0.531905	13.4625	2.6e-41	3.14e-38
ENSDARG00000101919	foxj1a	488.716	5.29511	0.397096	13.3346	1.46e-40	1.64e-37
ENSDARG00000086996	si:ch73-234b20.5	189.494	5.16491	0.402094	12.8451	9.17e-38	9.69e-35
ENSDARG00000094300	nupr1a	732.174	2.78442	0.218402	12.7491	3.16e-37	3.14e-34
ENSDARG00000055945	asph	4376.7	2.55149	0.201642	12.6535	1.07e-36	1e-33
ENSDARG00000015887	b2ml	402.791	3.04077	0.242549	12.5367	4.7e-36	3.97e-33
ENSDARG00000070453	gch1	458.262	4.33877	0.345982	12.5404	4.48e-36	3.97e-33
ENSDARG00000019747	hsd3b2	2346.01	3.10169	0.250106	12.4015	2.57e-35	2.06e-32
ENSDARG00000040100	si:dkey-95h12.1	749.199	5.55523	0.452101	12.2876	1.06e-34	7.76e-32
ENSDARG00000059231	hephl1a	142.866	6.63155	0.539641	12.2888	1.04e-34	7.76e-32
ENSDARG00000054823	id3	2002.84	3.38664	0.280664	12.0665	1.59e-33	1.12e-30
ENSDARG00000100513	rps27l	1188.47	2.70139	0.230161	11.737	8.24e-32	5.57e-29
ENSDARG00000070426	chac1	1355.21	2.14797	0.183151	11.7279	9.17e-32	5.96e-29
ENSDARG00000014646	aoc2	1263.16	2.9594	0.252718	11.7103	1.13e-31	7.07e-29
ENSDARG00000041108	ctsh	1009.36	3.20608	0.280078	11.4471	2.43e-30	1.47e-27
ENSDARG00000103522	si:zfos-943e10.1	2605.43	2.17168	0.191054	11.3668	6.12e-30	3.57e-27
ENSDARG00000059933	plpp3	699.851	4.07638	0.36424	11.1914	4.49e-29	2.53e-26
ENSDARG00000090401	CABZ01020840.1	1077.96	2.09476	0.187483	11.1731	5.52e-29	2.99e-26
ENSDARG00000104495	pltp	343.126	4.59493	0.411329	11.1709	5.66e-29	2.99e-26
ENSDARG00000020811	efemp2b	421.657	4.05144	0.364337	11.1201	1e-28	5.13e-26
ENSDARG00000043271	morc3b	1212.22	-2.07767	0.187537	-11.0787	1.59e-28	7.91e-26
ENSDARG00000045887	mmp30	955.016	2.76341	0.250227	11.0436	2.35e-28	1.14e-25
ENSDARG00000076895	flrt3	3263.73	2.53626	0.230015	11.0265	2.85e-28	1.34e-25
ENSDARG00000077053	ppfia3	157.54	4.21092	0.390167	10.7926	3.73e-27	1.7e-24
ENSDARG00000020956	pck2	644.703	3.89107	0.360659	10.7888	3.89e-27	1.73e-24
ENSDARG00000104811	cyp2aa2	348.15	3.39479	0.316543	10.7246	7.81e-27	3.38e-24
ENSDARG00000040380	arhgef1a	231.928	4.60461	0.429866	10.7117	8.97e-27	3.79e-24
ENSDARG00000101717	sox17	9530.47	6.47163	0.605336	10.691	1.12e-26	4.63e-24
ENSDARG00000011533	sema6dl	3139.25	2.2736	0.213306	10.6589	1.58e-26	6.38e-24
ENSDARG00000077777	tmsb4x	2162.63	1.89233	0.17966	10.5328	6.1e-26	2.4e-23
ENSDARG00000059534	si:ch211-146m13.3	643.872	11.3702	1.08361	10.4929	9.32e-26	3.58e-23
ENSDARG00000070404	inka1b	993.955	2.68731	0.257136	10.4509	1.45e-25	5.45e-23
ENSDARG00000068213	fzd10	231.567	3.52525	0.339101	10.3959	2.59e-25	9.52e-23
ENSDARG00000104540	cyp2aa8	5084.52	2.7535	0.270192	10.1909	2.18e-24	7.83e-22
ENSDARG00000042418	galnt17	118.041	5.91488	0.585944	10.0946	5.84e-24	2.06e-21
ENSDARG00000027088	ptgdsb.1	538.896	4.4774	0.446125	10.0362	1.06e-23	3.65e-21
ENSDARG00000079355	flrt2	121.27	7.11731	0.711746	9.99978	1.53e-23	5.16e-21
ENSDARG00000103347	cyp2aa3	180.109	3.2371	0.323824	9.99648	1.58e-23	5.23e-21
ENSDARG00000040503	sb:cb81	8620.15	2.02807	0.203095	9.98584	1.76e-23	5.72e-21
ENSDARG00000115868	sp5l	2418.27	2.17666	0.218725	9.95159	2.48e-23	7.92e-21
ENSDARG00000004539	ptgs2a	388.161	-2.68372	0.272044	-9.86505	5.9e-23	1.85e-20
ENSDARG00000102300	ca9	2737.94	1.9789	0.201888	9.80198	1.1e-22	3.39e-20
ENSDARG00000058342	grhl2a	448.816	-3.14815	0.321349	-9.79668	1.16e-22	3.51e-20
ENSDARG00000040526	s1pr5a	1417.37	2.34903	0.241469	9.72809	2.29e-22	6.79e-20
ENSDARG00000015822	sesn3	14282.4	2.067	0.215548	9.58951	8.85e-22	2.58e-19
ENSDARG00000004363	lhfpl6	118.277	5.22863	0.549144	9.52142	1.71e-21	4.89e-19
ENSDARG00000030703	otx2a	878.212	3.04264	0.321936	9.45108	3.35e-21	9.45e-19
ENSDARG00000020000	sh3bp4a	1765.11	2.82808	0.299747	9.43489	3.91e-21	1.08e-18
ENSDARG00000097753	slirp	257.199	3.18134	0.338662	9.39386	5.78e-21	1.58e-18
ENSDARG00000063665	mat2al	331.942	3.30734	0.35424	9.33642	9.96e-21	2.67e-18
ENSDARG00000001807	tnfrsf21	236.287	3.66278	0.393619	9.30538	1.34e-20	3.53e-18
ENSDARG00000105127	si:ch211-155e24.3	2621.84	1.86885	0.201006	9.29746	1.44e-20	3.74e-18
ENSDARG00000041107	cftr	147.22	5.01498	0.539494	9.29572	1.46e-20	3.75e-18
ENSDARG00000070047	rgs4	1199.72	2.83021	0.304724	9.28778	1.58e-20	3.97e-18
ENSDARG00000112644	CU459056.1	86.8022	5.16596	0.558459	9.25039	2.24e-20	5.56e-18
ENSDARG00000017004	myo10	1098.49	2.19692	0.237633	9.24501	2.35e-20	5.76e-18
ENSDARG00000013128	pdk1	337.722	2.71908	0.294813	9.22304	2.89e-20	6.97e-18
ENSDARG00000055373	sema3fb	126.893	4.64135	0.504767	9.19503	3.75e-20	8.93e-18
ENSDARG00000074617	wfs1b	1150.62	1.81019	0.198135	9.13617	6.47e-20	1.52e-17
ENSDARG00000079373	fosl1b	161.92	8.96813	0.984973	9.10495	8.63e-20	2e-17
ENSDARG00000042904	foxo3b	1436.74	1.85117	0.204683	9.0441	1.51e-19	3.45e-17
ENSDARG00000091902	b3gnt2b	4269.58	1.85609	0.205403	9.03635	1.62e-19	3.65e-17
ENSDARG00000079977	nhsb	417.094	-2.79973	0.30998	-9.03196	1.69e-19	3.75e-17
ENSDARG00000087373	dnah5	117.276	3.88937	0.433157	8.97912	2.73e-19	5.99e-17
ENSDARG00000003411	foxa2	470.948	2.83975	0.316587	8.96991	2.97e-19	6.43e-17
ENSDARG00000104566	foxi1	673.26	2.31621	0.258302	8.96705	3.05e-19	6.52e-17
ENSDARG00000005453	foxp2	209.236	-3.0952	0.345367	-8.96205	3.19e-19	6.73e-17
ENSDARG00000016771	tfa	226.223	2.6365	0.29544	8.924	4.5e-19	9.39e-17
ENSDARG00000062593	stox1	2558.31	2.30097	0.258675	8.8952	5.83e-19	1.2e-16
ENSDARG00000114589	jam3a	163.311	4.16596	0.470205	8.85988	8.01e-19	1.63e-16
ENSDARG00000079712	gal3st4	96.4505	4.61909	0.523243	8.82781	1.07e-18	2.15e-16
ENSDARG00000045694	prickle1b	2217.71	2.75094	0.312873	8.79252	1.46e-18	2.91e-16
ENSDARG00000102176	pla1a	106.574	5.23111	0.596233	8.7736	1.73e-18	3.4e-16
ENSDARG00000045522	acot15	78.1533	4.22417	0.482137	8.76136	1.93e-18	3.75e-16
ENSDARG00000010008	vim	87.5743	7.14438	0.816906	8.74565	2.22e-18	4.24e-16
ENSDARG00000092035	si:ch211-156j16.1	612.187	3.06696	0.350713	8.74494	2.23e-18	4.24e-16
ENSDARG00000057477	lrrc28	209.818	3.60621	0.412588	8.74045	2.32e-18	4.36e-16
ENSDARG00000061810	mbd3b	3326.06	1.64491	0.188616	8.72094	2.76e-18	5.13e-16
ENSDARG00000043716	cldn5a	121.53	5.77676	0.663589	8.70532	3.17e-18	5.76e-16
ENSDARG00000060862	atxn1b	109.895	3.80573	0.437131	8.70616	3.14e-18	5.76e-16
ENSDARG00000014522	cdh6	2363.65	3.00844	0.346175	8.69051	3.61e-18	6.49e-16
ENSDARG00000042727	exo5	1031.09	2.54844	0.293435	8.68484	3.79e-18	6.75e-16
ENSDARG00000103117	tmprss4a	846.008	-1.9766	0.228104	-8.66531	4.5e-18	7.93e-16
ENSDARG00000074143	myo10l3	149.791	3.74864	0.433039	8.65658	4.86e-18	8.47e-16
ENSDARG00000015915	slc25a36b	560.926	1.98713	0.229604	8.65458	4.95e-18	8.53e-16
ENSDARG00000059333	si:ch211-285f17.1	692.481	1.89961	0.22087	8.60056	7.93e-18	1.35e-15
ENSDARG00000044511	etv5b	7696.6	1.94449	0.226339	8.59105	8.62e-18	1.46e-15
ENSDARG00000069494	tmem223	116.884	3.43679	0.400866	8.57341	1e-17	1.68e-15
ENSDARG00000044803	dhrs3b	326.044	3.71648	0.435981	8.52441	1.54e-17	2.55e-15
ENSDARG00000045898	si:ch211-152c2.3	7743.17	1.48298	0.17533	8.45819	2.72e-17	4.46e-15
ENSDARG00000076472	ovol1a	835.911	-2.66498	0.315151	-8.45619	2.76e-17	4.49e-15
ENSDARG00000018787	efna1b	998.834	1.69172	0.200303	8.44582	3.02e-17	4.86e-15
ENSDARG00000089954	si:ch211-189e2.3	318.334	-2.89258	0.342554	-8.44415	3.06e-17	4.88e-15
ENSDARG00000087920	nitr10a	72.7725	6.65387	0.788293	8.44086	3.15e-17	4.98e-15
ENSDARG00000037804	phlda3	1282.04	2.65742	0.315271	8.429	3.49e-17	5.46e-15
ENSDARG00000043180	gpd1b	1101.27	2.04027	0.242828	8.40208	4.39e-17	6.8e-15
ENSDARG00000059510	coq2	180.392	3.04321	0.362382	8.3978	4.55e-17	6.99e-15
ENSDARG00000033971	prrx1a	78.4073	6.63114	0.792525	8.36711	5.9e-17	8.99e-15
ENSDARG00000095058	CT025776.1	84.1716	5.68956	0.680887	8.35609	6.48e-17	9.79e-15
ENSDARG00000014554	ppp1r3cb	1176.51	1.84265	0.222649	8.27602	1.27e-16	1.91e-14
ENSDARG00000053569	sox3	3440.2	-1.6621	0.201055	-8.26686	1.38e-16	2.04e-14
ENSDARG00000098583	wbp1	714.068	1.89694	0.22964	8.26049	1.45e-16	2.13e-14
ENSDARG00000019808	evpla	1315.46	-2.52179	0.305359	-8.25846	1.48e-16	2.15e-14
ENSDARG00000096879	CU462980.1	161.42	4.43891	0.537929	8.25185	1.56e-16	2.25e-14
ENSDARG00000017388	gstt1b	253.677	3.16204	0.383788	8.23901	1.74e-16	2.49e-14
ENSDARG00000000690	sypl2b	216.147	2.52122	0.306159	8.23501	1.8e-16	2.55e-14
ENSDARG00000110967	FP102169.1	628.739	2.21639	0.269729	8.21709	2.08e-16	2.94e-14
ENSDARG00000027112	ephb4b	612.741	2.31573	0.281942	8.21347	2.15e-16	3e-14
ENSDARG00000020863	trim25l	721.034	-2.49038	0.304097	-8.18944	2.62e-16	3.61e-14
ENSDARG00000103667	gga3a	127.656	3.63035	0.443275	8.18984	2.62e-16	3.61e-14
ENSDARG00000011545	arrb2b	639.011	2.38016	0.291876	8.15471	3.5e-16	4.77e-14
ENSDARG00000018441	heg1	118.601	4.71391	0.578745	8.14506	3.79e-16	5.13e-14
ENSDARG00000058371	krt5	6557.7	-2.52843	0.310522	-8.14254	3.87e-16	5.19e-14
ENSDARG00000071626	ptgdsb.2	186.022	3.59991	0.442278	8.13947	3.97e-16	5.28e-14
ENSDARG00000060871	mctp1b	96.6139	8.01822	0.987252	8.12175	4.6e-16	6.07e-14
ENSDARG00000093760	si:ch211-197h24.9	366.041	3.20031	0.394564	8.111	5.02e-16	6.58e-14
ENSDARG00000056122	gdi1	118.519	4.96239	0.613108	8.09382	5.78e-16	7.52e-14
ENSDARG00000055632	smtnl	314.349	2.35685	0.291634	8.08154	6.4e-16	8.25e-14
ENSDARG00000045444	fzd8a	882.045	1.97216	0.244826	8.05538	7.92e-16	1.01e-13
ENSDARG00000079378	phldb1b	439.554	2.12168	0.26398	8.03729	9.19e-16	1.17e-13
ENSDARG00000000212	krt97	3336.86	-2.26291	0.282318	-8.01546	1.1e-15	1.38e-13
ENSDARG00000019728	bmpr1aa	3896.24	1.3159	0.165628	7.94491	1.94e-15	2.43e-13
ENSDARG00000008372	spred2b	153.084	2.82539	0.355901	7.9387	2.04e-15	2.54e-13
ENSDARG00000037244	gpr137	2660.58	1.8266	0.232927	7.84195	4.44e-15	5.47e-13
ENSDARG00000004150	grm2a	177.978	3.60547	0.459905	7.83959	4.52e-15	5.51e-13
ENSDARG00000037153	atp6ap1b	448.99	1.985	0.253214	7.83921	4.53e-15	5.51e-13
ENSDARG00000011618	slc26a2	187.412	2.71631	0.34738	7.81942	5.31e-15	6.41e-13
ENSDARG00000104117	fzd4	239.973	-2.2468	0.290002	-7.74756	9.37e-15	1.12e-12
ENSDARG00000042708	tuba8l	1148.44	1.86241	0.241785	7.70278	1.33e-14	1.58e-12
ENSDARG00000101752	plekhg5b	730.789	2.10985	0.274848	7.67644	1.64e-14	1.93e-12
ENSDARG00000061737	ece1	734.563	-1.81541	0.236575	-7.6737	1.67e-14	1.96e-12
ENSDARG00000063407	LO018340.1	51.9837	5.24937	0.686451	7.64711	2.06e-14	2.4e-12
ENSDARG00000068965	nrip1a	902.477	2.18202	0.286259	7.62255	2.49e-14	2.88e-12
ENSDARG00000078416	zeb2b	92.7155	-3.76702	0.495881	-7.59663	3.04e-14	3.5e-12
ENSDARG00000099184	map2k6	2165.39	1.51643	0.200235	7.57326	3.64e-14	4.16e-12
ENSDARG00000087780	tiam2a	101.771	-3.73952	0.494368	-7.56424	3.9e-14	4.43e-12
ENSDARG00000076557	bicc2	92.7434	5.43025	0.719062	7.55184	4.29e-14	4.84e-12
ENSDARG00000060368	syn1	466.127	3.18613	0.422011	7.54987	4.36e-14	4.88e-12
ENSDARG00000094992	otx1	353.931	-2.15099	0.285049	-7.54604	4.49e-14	4.99e-12
ENSDARG00000007465	tdrd1	298.516	-2.70659	0.361627	-7.48448	7.18e-14	7.94e-12
ENSDARG00000058325	casp8	992.863	1.88624	0.252878	7.45907	8.71e-14	9.57e-12
ENSDARG00000026236	zgc:56585	363.603	3.40703	0.456867	7.45737	8.83e-14	9.63e-12
ENSDARG00000086374	isg15	1376.16	1.53537	0.205936	7.45557	8.95e-14	9.7e-12
ENSDARG00000054946	mc5rb	89.4973	6.07152	0.815387	7.44618	9.61e-14	1.03e-11
ENSDARG00000010347	acer1	1148.08	-2.66218	0.358161	-7.4329	1.06e-13	1.14e-11
ENSDARG00000060106	crb2a	59.1013	6.69181	0.901116	7.42614	1.12e-13	1.19e-11
ENSDARG00000075369	nck1b	538.897	1.68114	0.226776	7.41324	1.23e-13	1.3e-11
ENSDARG00000116732	CABZ01031870.1	147.575	3.62605	0.490293	7.39568	1.41e-13	1.48e-11
ENSDARG00000004621	gpm6ab	46.9817	6.03824	0.821111	7.35374	1.93e-13	2.01e-11
ENSDARG00000009689	daam1b	82.3877	3.73598	0.508229	7.35098	1.97e-13	2.04e-11
ENSDARG00000079403	si:dkey-204l11.1	374.389	2.47348	0.336966	7.34045	2.13e-13	2.19e-11
ENSDARG00000045574	lrmp	1473.26	-1.56846	0.214404	-7.31547	2.56e-13	2.63e-11
ENSDARG00000103322	si:ch73-347e22.8	502.467	-2.4379	0.333943	-7.30035	2.87e-13	2.92e-11
ENSDARG00000018312	rell1	1629.39	1.329	0.182536	7.28073	3.32e-13	3.36e-11
ENSDARG00000006368	crlf1b	73.2507	3.54658	0.487564	7.27408	3.49e-13	3.51e-11
ENSDARG00000061985	rbm47	1739.27	1.7597	0.242318	7.26196	3.82e-13	3.82e-11
ENSDARG00000102572	si:ch211-260e23.9	931.777	1.96379	0.270748	7.25321	4.07e-13	4.05e-11
ENSDARG00000041952	prox2	111.621	3.45743	0.477606	7.23908	4.52e-13	4.47e-11
ENSDARG00000006260	tuba8l4	11854.6	1.38381	0.19203	7.20623	5.75e-13	5.65e-11
ENSDARG00000071871	glod5	65.6643	8.91417	1.23744	7.2037	5.86e-13	5.73e-11
ENSDARG00000059900	tbc1d9	731.64	-1.7711	0.246226	-7.19299	6.34e-13	6.16e-11
ENSDARG00000098233	tiam2b	163.069	-2.86888	0.399227	-7.18609	6.67e-13	6.44e-11
ENSDARG00000091342	adcy5	325.045	-2.23368	0.311374	-7.17363	7.3e-13	7.01e-11
ENSDARG00000057633	cxcr4a	3142.55	1.40667	0.196216	7.16897	7.56e-13	7.22e-11
ENSDARG00000060169	mns1	579.013	1.98168	0.277053	7.15274	8.51e-13	8.08e-11
ENSDARG00000032831	htra1a	848.269	5.79971	0.811433	7.14749	8.84e-13	8.35e-11
ENSDARG00000117385	CABZ01031868.1	140.771	3.5011	0.490479	7.13813	9.46e-13	8.89e-11
ENSDARG00000013144	atp1b1a	3158.72	-1.65713	0.232325	-7.13282	9.83e-13	9.13e-11
ENSDARG00000057403	CR847953.1	585.573	1.81871	0.254963	7.13325	9.8e-13	9.13e-11
ENSDARG00000041947	styk1b	794.389	-2.97384	0.418306	-7.10925	1.17e-12	1.08e-10
ENSDARG00000093865	CR356223.1	268.273	-2.34977	0.330546	-7.10874	1.17e-12	1.08e-10
ENSDARG00000057575	pnp4a	2446.17	1.27043	0.178888	7.10182	1.23e-12	1.13e-10
ENSDARG00000079731	kif13ba	832.868	-1.47752	0.208392	-7.09009	1.34e-12	1.22e-10
ENSDARG00000100862	gprc5c	242.118	2.85793	0.403167	7.08871	1.35e-12	1.22e-10
ENSDARG00000078748	si:ch211-137a8.4	1811.27	1.27064	0.179332	7.08544	1.39e-12	1.25e-10
ENSDARG00000078640	fam117aa	211.249	2.53032	0.357785	7.07218	1.53e-12	1.36e-10
ENSDARG00000028173	slc4a2a	310.928	2.66937	0.378231	7.05751	1.7e-12	1.51e-10
ENSDARG00000079009	abca1b	3710.23	1.52933	0.216999	7.04764	1.82e-12	1.61e-10
ENSDARG00000019856	atp1a1b	93.307	3.94176	0.559937	7.03966	1.93e-12	1.7e-10
ENSDARG00000001976	fkbp16	317.495	6.3478	0.902218	7.03577	1.98e-12	1.74e-10
ENSDARG00000018693	cdh2	2767.95	2.03281	0.289027	7.03326	2.02e-12	1.76e-10
ENSDARG00000018921	lratd1	402.007	1.80947	0.258033	7.01256	2.34e-12	2.03e-10
ENSDARG00000021539	ephb2b	328.307	-2.34155	0.335159	-6.98637	2.82e-12	2.43e-10
ENSDARG00000077810	otud4	1302.39	-1.32802	0.191086	-6.94983	3.66e-12	3.14e-10
ENSDARG00000010280	clasp1a	836.67	-1.4118	0.204545	-6.90212	5.12e-12	4.33e-10
ENSDARG00000018508	zdhhc8b	494.482	2.21472	0.320864	6.90237	5.11e-12	4.33e-10
ENSDARG00000102464	wnt5b	283.02	1.90508	0.276011	6.90218	5.12e-12	4.33e-10
ENSDARG00000062330	si:ch211-233a24.2	1200.6	-1.64858	0.239201	-6.89205	5.5e-12	4.63e-10
ENSDARG00000005464	dnase1l1	521.491	2.77952	0.403661	6.88577	5.75e-12	4.81e-10
ENSDARG00000070705	zgc:64022	353.913	-2.76012	0.401459	-6.87523	6.19e-12	5.15e-10
ENSDARG00000014465	arhgef25b	48.0204	4.89547	0.712893	6.86705	6.55e-12	5.43e-10
ENSDARG00000074287	sptlc2b	573.466	1.44282	0.210393	6.85773	7e-12	5.77e-10
ENSDARG00000037760	uncx4.1	120.624	3.15325	0.460309	6.85029	7.37e-12	6.05e-10
ENSDARG00000008904	smarca2	401.409	-2.35629	0.346155	-6.80703	9.96e-12	8.14e-10
ENSDARG00000112943	adgre5b.3	117.015	2.61581	0.385986	6.77696	1.23e-11	9.98e-10
ENSDARG00000037867	atp5mf	322.726	1.79602	0.265785	6.75742	1.4e-11	1.14e-09
ENSDARG00000019335	hes6	1659.66	1.66929	0.247285	6.75051	1.47e-11	1.19e-09
ENSDARG00000101324	apoa1b	91.3049	5.2361	0.775898	6.74844	1.49e-11	1.2e-09
ENSDARG00000094380	zzef1	455.95	-1.56464	0.232344	-6.73417	1.65e-11	1.31e-09
ENSDARG00000016363	her8a	929.303	1.68534	0.250357	6.73176	1.68e-11	1.33e-09
ENSDARG00000033234	stmn2a	65.3077	-3.70021	0.549804	-6.73006	1.7e-11	1.34e-09
ENSDARG00000005476	nav3	196.199	3.74037	0.557859	6.70488	2.02e-11	1.58e-09
ENSDARG00000070473	parp6b	110.378	4.39934	0.656496	6.70125	2.07e-11	1.62e-09
ENSDARG00000058917	nnr	4324.51	1.40519	0.21004	6.69013	2.23e-11	1.74e-09
ENSDARG00000075864	igsf9a	214.165	3.24548	0.485378	6.68649	2.29e-11	1.77e-09
ENSDARG00000008263	mfsd4ab	34.566	5.84883	0.875967	6.67699	2.44e-11	1.88e-09
ENSDARG00000053973	fetub	1329.39	2.25802	0.33894	6.66202	2.7e-11	2.08e-09
ENSDARG00000036791	dnmt3bb.1	773.458	2.12232	0.320281	6.62642	3.44e-11	2.63e-09
ENSDARG00000102211	csf3a	50.6672	8.00489	1.20932	6.61933	3.61e-11	2.75e-09
ENSDARG00000059917	ccnj	171.401	-2.56078	0.387548	-6.60765	3.9e-11	2.96e-09
ENSDARG00000061120	slc43a2b	3223.4	1.65316	0.25074	6.59315	4.31e-11	3.25e-09
ENSDARG00000035133	pho	1430.24	-1.59088	0.241412	-6.5899	4.4e-11	3.31e-09
ENSDARG00000008403	phospho1	2945.92	2.0984	0.318961	6.57886	4.74e-11	3.55e-09
ENSDARG00000058366	si:dkey-222f8.3	2515.99	1.26118	0.191767	6.57663	4.81e-11	3.58e-09
ENSDARG00000052690	arrdc3a	308.479	1.64204	0.25032	6.55974	5.39e-11	4e-09
ENSDARG00000009499	syne1a	54.0132	3.82904	0.584198	6.55435	5.59e-11	4.13e-09
ENSDARG00000020086	nuak1a	82.6753	2.95505	0.451592	6.54362	6e-11	4.41e-09
ENSDARG00000109443	EML4	2670.38	1.42056	0.217328	6.53648	6.3e-11	4.61e-09
ENSDARG00000043323	lnx1	554.625	2.27866	0.348714	6.53446	6.38e-11	4.65e-09
ENSDARG00000060808	mecom	91.3342	3.1461	0.48158	6.53287	6.45e-11	4.68e-09
ENSDARG00000075158	igdcc3	182.186	-2.83312	0.433885	-6.52966	6.59e-11	4.76e-09
ENSDARG00000017121	mafba	49.9259	4.05922	0.621757	6.52863	6.64e-11	4.77e-09
ENSDARG00000027582	angptl7	37.4929	6.79843	1.04216	6.52341	6.87e-11	4.9e-09
ENSDARG00000093659	entpd5b	107.029	4.65093	0.712897	6.52399	6.85e-11	4.9e-09
ENSDARG00000098304	taok1b	324.63	-2.13139	0.327459	-6.50887	7.57e-11	5.38e-09
ENSDARG00000059475	camsap3	303.569	-1.98316	0.305007	-6.50199	7.93e-11	5.61e-09
ENSDARG00000039117	tefa	613.395	2.29745	0.354092	6.48828	8.68e-11	6.12e-09
ENSDARG00000077782	acer2	114.898	2.44048	0.376216	6.48693	8.76e-11	6.14e-09
ENSDARG00000039034	marcksl1a	6128.87	1.50968	0.232816	6.48446	8.9e-11	6.22e-09
ENSDARG00000035559	tp53	7480.53	1.19419	0.184223	6.48231	9.03e-11	6.28e-09
ENSDARG00000009610	rgs12a	183.852	-2.56427	0.395784	-6.47895	9.24e-11	6.4e-09
ENSDARG00000096850	BX957346.1	79.0445	6.14064	0.948859	6.4716	9.7e-11	6.69e-09
ENSDARG00000093129	si:rp71-45k5.2	68.0154	-3.57238	0.553039	-6.45954	1.05e-10	7.22e-09
ENSDARG00000063161	ppwd1	1316.85	1.28956	0.199735	6.45637	1.07e-10	7.34e-09
ENSDARG00000075543	chd8	2827.06	-1.11966	0.173442	-6.45556	1.08e-10	7.35e-09
ENSDARG00000030297	sox13	851.285	1.98588	0.307857	6.45067	1.11e-10	7.56e-09
ENSDARG00000075327	dock10	56.7225	4.50942	0.699166	6.44971	1.12e-10	7.58e-09
ENSDARG00000096603	bmb	866.678	1.44252	0.223705	6.4483	1.13e-10	7.62e-09
ENSDARG00000036194	pitx2	488.019	1.54139	0.239289	6.44155	1.18e-10	7.93e-09
ENSDARG00000061233	abcc5	467.494	2.35311	0.365523	6.43765	1.21e-10	8.11e-09
ENSDARG00000105045	bmpr1ab	572.627	1.62251	0.252161	6.43443	1.24e-10	8.25e-09
ENSDARG00000117320	CABZ01067980.1	115.333	-2.97332	0.462324	-6.43125	1.27e-10	8.39e-09
ENSDARG00000071009	kif20ba	961.916	-1.67956	0.26123	-6.42945	1.28e-10	8.46e-09
ENSDARG00000051768	fhod1	505.815	-1.47567	0.229632	-6.42623	1.31e-10	8.6e-09
ENSDARG00000029952	ampd2b	297.19	1.91565	0.299012	6.4066	1.49e-10	9.72e-09
ENSDARG00000041217	xpo6	1321.74	-1.43023	0.223245	-6.40653	1.49e-10	9.72e-09
ENSDARG00000034773	ncapd3	1408.52	1.32733	0.207359	6.40112	1.54e-10	1e-08
ENSDARG00000070543	grin2ab	206.292	-2.65979	0.416185	-6.39089	1.65e-10	1.06e-08
ENSDARG00000074337	cbfa2t2	808.895	-1.33109	0.208274	-6.39103	1.65e-10	1.06e-08
ENSDARG00000040266	sox19b	994.017	-2.12264	0.332396	-6.3859	1.7e-10	1.1e-08
ENSDARG00000062972	hip1	1938.51	1.2797	0.200782	6.3736	1.85e-10	1.18e-08
ENSDARG00000022996	setx	1700.38	-1.37382	0.215646	-6.37074	1.88e-10	1.2e-08
ENSDARG00000098228	thrap3b	9277.64	1.16793	0.183643	6.35975	2.02e-10	1.28e-08
ENSDARG00000003217	urb2	602.433	-1.4579	0.229325	-6.35735	2.05e-10	1.3e-08
ENSDARG00000020623	baxa	1694.48	1.68775	0.265967	6.34568	2.21e-10	1.4e-08
ENSDARG00000068894	nrip1b	265.298	-2.32998	0.367606	-6.33826	2.32e-10	1.46e-08
ENSDARG00000062650	rif1	4376.93	-1.25176	0.197639	-6.33357	2.4e-10	1.49e-08
ENSDARG00000079645	sc:d217	85.6581	-3.30229	0.52138	-6.33376	2.39e-10	1.49e-08
ENSDARG00000005128	rnaseh2b	180.924	1.99927	0.316055	6.32572	2.52e-10	1.57e-08
ENSDARG00000077009	wdfy4	100.843	-2.55237	0.40418	-6.31493	2.7e-10	1.67e-08
ENSDARG00000054973	itsn2b	1228.31	-1.24383	0.197056	-6.31204	2.75e-10	1.69e-08
ENSDARG00000061817	kif1aa	101.538	3.16781	0.501839	6.3124	2.75e-10	1.69e-08
ENSDARG00000018382	prkcha	160.311	-2.36605	0.374898	-6.31119	2.77e-10	1.7e-08
ENSDARG00000019208	camsap1a	200.328	2.17486	0.345036	6.30328	2.91e-10	1.78e-08
ENSDARG00000095273	cox8a	307.5	1.8167	0.288643	6.29393	3.1e-10	1.88e-08
ENSDARG00000097530	xkr5b	306.521	1.97736	0.314382	6.28967	3.18e-10	1.93e-08
ENSDARG00000045636	rbl2	370.965	1.56586	0.249708	6.27076	3.59e-10	2.17e-08
ENSDARG00000015966	yaf2	597.781	1.36319	0.217452	6.26892	3.64e-10	2.19e-08
ENSDARG00000078226	cdh12a	48.0937	5.75519	0.918585	6.26528	3.72e-10	2.23e-08
ENSDARG00000026048	tsc1a	1602.45	-1.52879	0.24437	-6.25608	3.95e-10	2.35e-08
ENSDARG00000060323	exoc5	690.968	-1.40169	0.224036	-6.25651	3.94e-10	2.35e-08
ENSDARG00000076371	CABZ01080074.1	47.1323	4.55628	0.728906	6.25085	4.08e-10	2.42e-08
ENSDARG00000075725	cep152	506.333	1.60777	0.257629	6.24065	4.36e-10	2.58e-08
ENSDARG00000037997	tubb5	1051.85	1.81858	0.291532	6.23802	4.43e-10	2.61e-08
ENSDARG00000040628	zgc:110333	384.369	-2.44794	0.392661	-6.23424	4.54e-10	2.66e-08
ENSDARG00000073738	dennd2c	227.749	-2.41344	0.387108	-6.23454	4.53e-10	2.66e-08
ENSDARG00000054423	slc7a6	5433.82	1.25748	0.201824	6.23057	4.65e-10	2.7e-08
ENSDARG00000100623	trrap	1378.12	-1.23742	0.198599	-6.23074	4.64e-10	2.7e-08
ENSDARG00000007693	nfkbiab	659.344	1.38264	0.221988	6.22841	4.71e-10	2.73e-08
ENSDARG00000057121	c7b	559.409	1.72615	0.27758	6.21858	5.02e-10	2.89e-08
ENSDARG00000063385	cenpe	855.179	1.35319	0.217618	6.2182	5.03e-10	2.89e-08
ENSDARG00000004537	kmt2a	800.993	-1.24459	0.200301	-6.21361	5.18e-10	2.97e-08
ENSDARG00000067996	csk	581.644	-1.63961	0.263934	-6.2122	5.22e-10	2.98e-08
ENSDARG00000063330	mgat4a	468.713	-1.6985	0.273989	-6.19913	5.68e-10	3.23e-08
ENSDARG00000004529	zgc:173742	1341.47	-1.3552	0.21878	-6.19437	5.85e-10	3.32e-08
ENSDARG00000105061	si:ch73-261i21.5	63.8468	6.96289	1.12818	6.17178	6.75e-10	3.82e-08
ENSDARG00000014572	chpt1	81.3287	3.2797	0.531634	6.16911	6.87e-10	3.87e-08
ENSDARG00000000966	ncor2	402.191	-1.91946	0.311296	-6.16602	7e-10	3.93e-08
ENSDARG00000078335	amot	166.411	-2.43049	0.394382	-6.1628	7.15e-10	4e-08
ENSDARG00000003779	ctnnd2b	131.38	2.9378	0.476863	6.16067	7.24e-10	4.04e-08
ENSDARG00000019223	arglu1a	2037.51	1.424	0.231281	6.15702	7.41e-10	4.12e-08
ENSDARG00000001220	mycbp2	495.092	-1.3989	0.227504	-6.1489	7.8e-10	4.3e-08
ENSDARG00000019098	cd82a	814.981	1.63693	0.266195	6.14936	7.78e-10	4.3e-08
ENSDARG00000062168	tmem168b	252.031	-1.99278	0.324071	-6.1492	7.79e-10	4.3e-08
ENSDARG00000032765	net1	3079.67	1.50838	0.245365	6.14749	7.87e-10	4.32e-08
ENSDARG00000061682	bicc1a	120.397	-3.1258	0.509054	-6.1404	8.23e-10	4.5e-08
ENSDARG00000010332	zgc:56231	600.361	-1.74554	0.28432	-6.13934	8.29e-10	4.52e-08
ENSDARG00000011876	ednraa	101.276	3.41927	0.557007	6.13865	8.32e-10	4.52e-08
ENSDARG00000096095	buc	963.422	-2.65931	0.43349	-6.13466	8.53e-10	4.62e-08
ENSDARG00000079611	sema4c	183.56	2.42801	0.395928	6.13247	8.65e-10	4.67e-08
ENSDARG00000005861	ralgapa2	571.892	-1.47177	0.240218	-6.12682	8.97e-10	4.81e-08
ENSDARG00000035719	arl5c	1959.08	1.29472	0.21131	6.12709	8.95e-10	4.81e-08
ENSDARG00000099186	slc1a5	2646.35	-1.09106	0.178263	-6.1205	9.33e-10	4.99e-08
ENSDARG00000003961	parp3	158.741	2.52993	0.414105	6.10938	1e-09	5.33e-08
ENSDARG00000026322	dhrs13a.1	106.437	3.16653	0.519019	6.10099	1.05e-09	5.6e-08
ENSDARG00000022698	lad1	72.3058	9.22346	1.51206	6.09992	1.06e-09	5.62e-08
ENSDARG00000091111	si:ch211-15b10.6	3635.55	1.28021	0.209903	6.09903	1.07e-09	5.64e-08
ENSDARG00000013302	gpx8	302.596	-1.69291	0.277871	-6.09244	1.11e-09	5.86e-08
ENSDARG00000099284	si:dkey-228b2.6	682.067	-2.14217	0.352452	-6.0779	1.22e-09	6.39e-08
ENSDARG00000060297	arhgap35b	593.026	-1.55288	0.2562	-6.06119	1.35e-09	7.07e-08
ENSDARG00000076673	wu:fi04e12	427.474	-1.38692	0.229032	-6.05556	1.4e-09	7.3e-08
ENSDARG00000090986	si:dkeyp-115e12.6	935.542	-1.50436	0.248467	-6.05456	1.41e-09	7.32e-08
ENSDARG00000099511	CABZ01034698.2	87.5185	-3.10281	0.512592	-6.05316	1.42e-09	7.37e-08
ENSDARG00000068369	angptl2b	45.0617	7.25779	1.20371	6.02954	1.64e-09	8.5e-08
ENSDARG00000053684	aldob	23594.9	1.0116	0.167795	6.02882	1.65e-09	8.51e-08
ENSDARG00000101076	irx3a	316.055	1.64361	0.272818	6.02457	1.7e-09	8.71e-08
ENSDARG00000035694	stm	33629.6	1.09286	0.181795	6.01148	1.84e-09	9.42e-08
ENSDARG00000074289	tuba4l	325.44	1.5765	0.262278	6.01081	1.85e-09	9.43e-08
ENSDARG00000019564	asap2b	712.218	1.64923	0.274429	6.00968	1.86e-09	9.47e-08
ENSDARG00000077044	arl6ip5a	2111.88	1.56948	0.261499	6.00186	1.95e-09	9.9e-08
ENSDARG00000033666	pi4k2a	1846.51	1.24162	0.207494	5.9839	2.18e-09	1.1e-07
ENSDARG00000060723	stim1a	828.592	-1.44359	0.24128	-5.98305	2.19e-09	1.11e-07
ENSDARG00000101886	pdxdc1	896.46	-1.4159	0.236729	-5.98111	2.22e-09	1.12e-07
ENSDARG00000104108	slco1d1	957.042	1.42637	0.238512	5.98029	2.23e-09	1.12e-07
ENSDARG00000005320	nipsnap1	508.863	1.91189	0.319947	5.97564	2.29e-09	1.15e-07
ENSDARG00000030289	jag1a	269.604	2.48655	0.416267	5.97344	2.32e-09	1.16e-07
ENSDARG00000036080	cd81a	1004.87	1.7161	0.287587	5.96723	2.41e-09	1.2e-07
ENSDARG00000031929	stard14	3995.56	-1.27768	0.214323	-5.96148	2.5e-09	1.24e-07
ENSDARG00000007329	tbx16	15008.7	1.28966	0.216557	5.95529	2.6e-09	1.28e-07
ENSDARG00000035415	ptger4b	353.764	2.55232	0.428551	5.95571	2.59e-09	1.28e-07
ENSDARG00000010948	kif11	2391.21	1.06376	0.178708	5.95248	2.64e-09	1.3e-07
ENSDARG00000017821	gata5	2136.98	1.12629	0.189232	5.9519	2.65e-09	1.3e-07
ENSDARG00000043658	cxadr	636.213	-1.29596	0.217939	-5.94642	2.74e-09	1.34e-07
ENSDARG00000045628	rab34a	993.403	2.00531	0.337803	5.93634	2.91e-09	1.42e-07
ENSDARG00000074169	gpam	126.279	-2.31626	0.390236	-5.93554	2.93e-09	1.42e-07
ENSDARG00000042332	plin2	86.6259	4.05359	0.6844	5.92284	3.16e-09	1.53e-07
ENSDARG00000059053	slc13a4	2016.7	2.39588	0.405104	5.91424	3.33e-09	1.61e-07
ENSDARG00000037640	aurkb	1207.15	1.32808	0.224588	5.9134	3.35e-09	1.61e-07
ENSDARG00000039482	calhm2.1	44.3915	5.80086	0.981079	5.91273	3.36e-09	1.62e-07
ENSDARG00000068926	si:ch211-137a8.2	502.193	-1.98047	0.33556	-5.90198	3.59e-09	1.72e-07
ENSDARG00000015611	rasl11b	917.904	1.57656	0.267163	5.90114	3.61e-09	1.72e-07
ENSDARG00000112126	znf995	446.38	-1.9463	0.330647	-5.88632	3.95e-09	1.88e-07
ENSDARG00000104760	si:ch211-1i11.3	458.497	1.34337	0.228395	5.8818	4.06e-09	1.93e-07
ENSDARG00000098622	ccne1	6182.01	-1.0729	0.182716	-5.87198	4.31e-09	2.04e-07
ENSDARG00000056753	dctn1b	270.693	2.32863	0.397333	5.86067	4.61e-09	2.18e-07
ENSDARG00000101297	tmem266	119.763	-2.29477	0.391782	-5.85726	4.71e-09	2.22e-07
ENSDARG00000036074	cebpa	777.186	1.54142	0.26333	5.85357	4.81e-09	2.25e-07
ENSDARG00000060796	slc20a2	982.035	-1.35241	0.231033	-5.85375	4.81e-09	2.25e-07
ENSDARG00000078072	si:ch211-232i5.1	245.034	-2.20113	0.376001	-5.85406	4.8e-09	2.25e-07
ENSDARG00000117240	CABZ01083943.1	224.953	-2.19622	0.375655	-5.84638	5.02e-09	2.34e-07
ENSDARG00000039269	arg2	973.168	1.55741	0.266569	5.84242	5.14e-09	2.39e-07
ENSDARG00000029075	pfkfb4b	3839.24	1.33415	0.228393	5.84148	5.17e-09	2.4e-07
ENSDARG00000053263	zgc:113372	778.277	1.61254	0.276515	5.83166	5.49e-09	2.53e-07
ENSDARG00000099465	rnf213a	186.585	-2.90128	0.497849	-5.82763	5.62e-09	2.59e-07
ENSDARG00000102997	rrn3	1053.44	1.37092	0.235477	5.82189	5.82e-09	2.67e-07
ENSDARG00000004402	elovl6	326.041	2.38809	0.410835	5.81277	6.14e-09	2.82e-07
ENSDARG00000045051	slc16a3	4942	-1.14254	0.196583	-5.81201	6.17e-09	2.82e-07
ENSDARG00000103851	tnrc6c2	142.147	-2.42345	0.417025	-5.81127	6.2e-09	2.83e-07
ENSDARG00000079255	zgc:174935	117.326	-2.65218	0.457458	-5.79765	6.73e-09	3.06e-07
ENSDARG00000101540	fgf3	504.731	1.33034	0.229651	5.79287	6.92e-09	3.14e-07
ENSDARG00000103277	cyp24a1	520.814	2.8098	0.485085	5.7924	6.94e-09	3.14e-07
ENSDARG00000036442	atp11c	251.289	-1.9202	0.331646	-5.78992	7.04e-09	3.17e-07
ENSDARG00000071224	si:ch211-133n4.4	1161.37	2.05955	0.355877	5.78725	7.16e-09	3.22e-07
ENSDARG00000102171	fnip1	241.971	1.78805	0.309414	5.77883	7.52e-09	3.37e-07
ENSDARG00000059327	gata2a	560.398	-1.573	0.272533	-5.77179	7.84e-09	3.51e-07
ENSDARG00000029596	trim55a	69.6893	3.46242	0.600256	5.76823	8.01e-09	3.57e-07
ENSDARG00000012942	itgb5	477.249	-1.74261	0.30214	-5.76755	8.04e-09	3.58e-07
ENSDARG00000004757	ybx1	30629.4	1.12396	0.194953	5.76526	8.15e-09	3.62e-07
ENSDARG00000029219	avpr2ab	47.6205	-3.89738	0.676667	-5.75967	8.43e-09	3.73e-07
ENSDARG00000100502	BX005448.1	323.812	-1.89029	0.328238	-5.75891	8.47e-09	3.74e-07
ENSDARG00000100515	dusp1	3114.5	1.09948	0.190996	5.75659	8.58e-09	3.78e-07
ENSDARG00000052158	il23r	591.584	1.48317	0.257703	5.75534	8.65e-09	3.8e-07
ENSDARG00000061579	myo1cb	144.511	-2.13172	0.370699	-5.75055	8.9e-09	3.89e-07
ENSDARG00000104254	cpne4b	57.6884	6.0743	1.05634	5.7503	8.91e-09	3.89e-07
ENSDARG00000003655	tmem59l	971.874	1.20496	0.209866	5.74159	9.38e-09	4.08e-07
ENSDARG00000030759	melk	507.94	1.46959	0.255942	5.74188	9.36e-09	4.08e-07
ENSDARG00000008322	ambra1a	233.402	-2.14195	0.374851	-5.71415	1.1e-08	4.78e-07
ENSDARG00000077506	tjp1a	1562.21	-1.20322	0.210603	-5.71321	1.11e-08	4.79e-07
ENSDARG00000087554	cdk1	577.33	1.4215	0.249257	5.70293	1.18e-08	5.08e-07
ENSDARG00000020224	si:ch211-225b10.3	143.436	-2.57914	0.452691	-5.69735	1.22e-08	5.23e-07
ENSDARG00000075333	tbc1d25	160.47	-2.44136	0.428961	-5.69133	1.26e-08	5.41e-07
ENSDARG00000006202	erbb3a	136.093	-2.07838	0.365693	-5.68339	1.32e-08	5.65e-07
ENSDARG00000061591	abcb10	265.576	-1.73002	0.304676	-5.67823	1.36e-08	5.81e-07
ENSDARG00000061741	itpr3	388.787	-2.04134	0.35954	-5.67764	1.37e-08	5.82e-07
ENSDARG00000011166	cahz	202.682	2.64391	0.465851	5.67544	1.38e-08	5.88e-07
ENSDARG00000094160	si:ch73-160h15.3	4508.38	1.06348	0.187431	5.67396	1.4e-08	5.91e-07
ENSDARG00000103606	ndst1b	846.974	-1.12193	0.197808	-5.67182	1.41e-08	5.97e-07
ENSDARG00000117494	BX005392.4	34.328	7.02133	1.23802	5.67144	1.42e-08	5.97e-07
ENSDARG00000075100	neo1b	840.334	-1.38165	0.243846	-5.66608	1.46e-08	6.14e-07
ENSDARG00000013250	tars	1282.97	1.29229	0.228106	5.66532	1.47e-08	6.16e-07
ENSDARG00000045141	aqp8a.1	63.5007	4.63929	0.819414	5.66172	1.5e-08	6.27e-07
ENSDARG00000009178	zfand1	158.341	2.18912	0.387056	5.65582	1.55e-08	6.44e-07
ENSDARG00000030756	dnmt1	1601.72	-1.23352	0.218099	-5.65576	1.55e-08	6.44e-07
ENSDARG00000051861	pkp3a	721.884	-1.64957	0.291639	-5.6562	1.55e-08	6.44e-07
ENSDARG00000034717	def6c	121.813	2.50225	0.442668	5.65265	1.58e-08	6.55e-07
ENSDARG00000103260	si:ch211-57b15.1	49.5455	-6.56072	1.16223	-5.64496	1.65e-08	6.83e-07
ENSDARG00000016514	gtf2h2	1030.81	1.16871	0.207112	5.64289	1.67e-08	6.89e-07
ENSDARG00000062801	erfl3	197.883	1.63171	0.289354	5.63916	1.71e-08	7.03e-07
ENSDARG00000037916	cdk5r1a	171.553	-2.56617	0.455649	-5.6319	1.78e-08	7.31e-07
ENSDARG00000052435	spred2a	530.235	1.29287	0.229595	5.6311	1.79e-08	7.33e-07
ENSDARG00000075165	zc3h6	143.671	-2.24004	0.397951	-5.62894	1.81e-08	7.4e-07
ENSDARG00000097772	si:ch211-185a18.2	186.281	-1.84867	0.329478	-5.61092	2.01e-08	8.2e-07
ENSDARG00000039381	ch25hl1.1	204.78	-2.84596	0.507853	-5.60391	2.1e-08	8.52e-07
ENSDARG00000026726	anxa1a	4901.52	1.06726	0.190668	5.59749	2.17e-08	8.8e-07
ENSDARG00000104435	si:ch73-217b7.1	330.138	-1.72269	0.30777	-5.59733	2.18e-08	8.8e-07
ENSDARG00000057983	svopl	1378.09	-1.62077	0.289665	-5.59535	2.2e-08	8.88e-07
ENSDARG00000031136	moxd1	45.0361	5.05637	0.904761	5.58862	2.29e-08	9.21e-07
ENSDARG00000006487	anp32a	11722.7	1.08805	0.194955	5.58101	2.39e-08	9.6e-07
ENSDARG00000021143	rtn1b	199.662	3.29252	0.590406	5.5767	2.45e-08	9.82e-07
ENSDARG00000059792	trpm5	507.307	1.47725	0.265091	5.57264	2.51e-08	1e-06
ENSDARG00000026634	ehmt1b	1401.12	-1.25968	0.226242	-5.56786	2.58e-08	1.03e-06
ENSDARG00000109678	dap1b	700.017	1.46069	0.262345	5.56783	2.58e-08	1.03e-06
ENSDARG00000022684	fkbp1aa	1548.62	1.12163	0.201513	5.56605	2.61e-08	1.03e-06
ENSDARG00000076667	ccng1	26814	1.04687	0.188123	5.56482	2.62e-08	1.04e-06
ENSDARG00000043643	ehbp1	682.068	-1.38773	0.249512	-5.56178	2.67e-08	1.05e-06
ENSDARG00000075707	nid2a	151.947	2.52065	0.453399	5.55944	2.71e-08	1.07e-06
ENSDARG00000068503	gbgt1l4	400.151	-2.01797	0.363219	-5.5558	2.76e-08	1.09e-06
ENSDARG00000033364	mgst3b	2441.34	1.10961	0.199755	5.55486	2.78e-08	1.09e-06
ENSDARG00000093936	si:dkeyp-1h4.6	37.99	5.08372	0.916686	5.54576	2.93e-08	1.15e-06
ENSDARG00000010442	rnf11a	901.321	1.22083	0.220395	5.5393	3.04e-08	1.19e-06
ENSDARG00000102267	znf750	210.278	-1.80875	0.32655	-5.53898	3.04e-08	1.19e-06
ENSDARG00000102829	cobll1b	1230.37	1.17569	0.212309	5.53765	3.07e-08	1.19e-06
ENSDARG00000010791	dla	60.4517	4.08971	0.738587	5.5372	3.07e-08	1.19e-06
ENSDARG00000056649	htatsf1	1607.96	1.12336	0.202907	5.53633	3.09e-08	1.19e-06
ENSDARG00000102798	mcm2	1574.66	-1.04298	0.18847	-5.53391	3.13e-08	1.21e-06
ENSDARG00000087452	peli3	53.9649	3.41444	0.617096	5.53308	3.15e-08	1.21e-06
ENSDARG00000100095	anxa1b	238.853	-1.93075	0.348987	-5.53246	3.16e-08	1.21e-06
ENSDARG00000053896	slc30a1b	118.011	2.69009	0.48638	5.53084	3.19e-08	1.22e-06
ENSDARG00000053625	anxa2b	225.089	1.53263	0.277223	5.52851	3.23e-08	1.24e-06
ENSDARG00000099960	elovl1a	2028.97	-1.41988	0.257015	-5.52451	3.3e-08	1.26e-06
ENSDARG00000104836	myom1b	45.4018	5.40576	0.978462	5.52475	3.3e-08	1.26e-06
ENSDARG00000102146	si:ch211-69b7.6	293.664	-1.91238	0.346374	-5.52113	3.37e-08	1.28e-06
ENSDARG00000103917	znf185	2743.57	-1.55586	0.282207	-5.51317	3.52e-08	1.34e-06
ENSDARG00000016263	zdhhc5a	593.137	-1.35238	0.245351	-5.51202	3.55e-08	1.34e-06
ENSDARG00000054842	hsd17b14	1258.02	-1.73279	0.314811	-5.50423	3.71e-08	1.4e-06
ENSDARG00000092225	si:dkeyp-13a3.10	289.976	-1.89488	0.34496	-5.49306	3.95e-08	1.49e-06
ENSDARG00000089643	mcama	122.839	4.0482	0.737591	5.4884	4.06e-08	1.52e-06
ENSDARG00000103316	si:ch211-212k18.5	1860.95	1.43231	0.261057	5.48658	4.1e-08	1.54e-06
ENSDARG00000017676	mmp2	84.0784	2.69849	0.492829	5.47551	4.36e-08	1.63e-06
ENSDARG00000101576	tbxta	7559.56	1.22447	0.224012	5.46608	4.6e-08	1.72e-06
ENSDARG00000075354	espl1	3044.28	-1.05572	0.193361	-5.45984	4.77e-08	1.77e-06
ENSDARG00000077307	tmem201	771.529	1.1383	0.208643	5.45571	4.88e-08	1.81e-06
ENSDARG00000070801	opa1	220.376	-2.23414	0.409975	-5.44947	5.05e-08	1.87e-06
ENSDARG00000103032	rap2b	4470.27	1.04901	0.192493	5.44961	5.05e-08	1.87e-06
ENSDARG00000025375	idh1	512.242	-1.50236	0.275734	-5.44857	5.08e-08	1.87e-06
ENSDARG00000040606	tfap2c	1087.59	-1.28265	0.235553	-5.44528	5.17e-08	1.91e-06
ENSDARG00000000183	ptpn4b	252.637	-1.95333	0.358842	-5.44343	5.23e-08	1.92e-06
ENSDARG00000052818	smcr8a	115.244	-2.2389	0.411327	-5.44312	5.24e-08	1.92e-06
ENSDARG00000040725	zgc:114130	1929.51	-1.22429	0.2253	-5.43404	5.51e-08	2.02e-06
ENSDARG00000034943	tm9sf5	663.23	-1.4129	0.260086	-5.43243	5.56e-08	2.03e-06
ENSDARG00000086490	si:dkey-92f12.2	370.396	1.72523	0.31811	5.42338	5.85e-08	2.13e-06
ENSDARG00000073789	zmp:0000000735	139.377	-2.02308	0.374053	-5.40853	6.35e-08	2.31e-06
ENSDARG00000025218	myo5ab	526.461	-1.61099	0.298901	-5.3897	7.06e-08	2.56e-06
ENSDARG00000020953	dnajb6b	652.613	1.62528	0.301631	5.38831	7.11e-08	2.57e-06
ENSDARG00000102588	sp100.2	30.222	6.59427	1.22579	5.37959	7.47e-08	2.7e-06
ENSDARG00000036147	ano5b	133.571	-2.55891	0.476002	-5.37583	7.62e-08	2.75e-06
ENSDARG00000060751	taok3a	253.104	-1.70971	0.318649	-5.36549	8.07e-08	2.9e-06
ENSDARG00000091287	ebf3b	263.495	2.47947	0.46216	5.36497	8.1e-08	2.9e-06
ENSDARG00000102974	baz2a	4470.65	-0.889954	0.165871	-5.36534	8.08e-08	2.9e-06
ENSDARG00000021787	abcb5	498.003	-1.76053	0.32832	-5.36224	8.22e-08	2.93e-06
ENSDARG00000097467	CU693502.1	238.789	-1.64278	0.306364	-5.3622	8.22e-08	2.93e-06
ENSDARG00000070052	tdrd6	528.687	-2.20734	0.411765	-5.36069	8.29e-08	2.95e-06
ENSDARG00000098094	si:dkey-146c18.5	811.627	-2.29261	0.428036	-5.35612	8.5e-08	3.02e-06
ENSDARG00000004017	spag1a	440.343	-1.60679	0.300193	-5.35252	8.67e-08	3.07e-06
ENSDARG00000036965	rnf24	81.1082	2.90485	0.542786	5.35174	8.71e-08	3.08e-06
ENSDARG00000045815	mcm10	615.327	1.23503	0.230791	5.35129	8.73e-08	3.08e-06
ENSDARG00000022767	apobb.1	125.974	2.21754	0.414538	5.34943	8.82e-08	3.11e-06
ENSDARG00000002644	rgs5a	490.973	1.57605	0.294665	5.34861	8.86e-08	3.12e-06
ENSDARG00000077326	slc45a4	123.996	2.37345	0.443834	5.3476	8.91e-08	3.13e-06
ENSDARG00000043126	blf	3229.74	-1.53989	0.28802	-5.34647	8.97e-08	3.14e-06
ENSDARG00000068432	si:dkey-56m19.5	5919.28	1.52511	0.28532	5.34524	9.03e-08	3.15e-06
ENSDARG00000009567	spegb	67.4985	-2.75883	0.516378	-5.34267	9.16e-08	3.19e-06
ENSDARG00000055129	pim3	329.763	-2.18208	0.408749	-5.33845	9.37e-08	3.26e-06
ENSDARG00000103404	uchl5	520.08	1.68024	0.314855	5.33655	9.47e-08	3.29e-06
ENSDARG00000030367	metrn	1355.2	1.34669	0.252564	5.33209	9.71e-08	3.36e-06
ENSDARG00000019920	lft1	486.902	1.16279	0.21817	5.32975	9.83e-08	3.4e-06
ENSDARG00000104906	mtr	266.727	-2.25303	0.423061	-5.32555	1.01e-07	3.47e-06
ENSDARG00000036943	golph3l	196.469	-1.92829	0.362132	-5.32483	1.01e-07	3.48e-06
ENSDARG00000035680	zgc:113424	445.205	-2.05978	0.387189	-5.31982	1.04e-07	3.57e-06
ENSDARG00000092938	znf1047	177.354	2.01123	0.378174	5.31825	1.05e-07	3.59e-06
ENSDARG00000102470	mpp7a	487.32	-1.42403	0.267834	-5.31683	1.06e-07	3.61e-06
ENSDARG00000060102	kank1a	427.774	-1.84384	0.347045	-5.31297	1.08e-07	3.68e-06
ENSDARG00000079625	atr	98.8264	-2.92834	0.551245	-5.31222	1.08e-07	3.69e-06
ENSDARG00000033978	nxn	355.986	-1.33842	0.252008	-5.311	1.09e-07	3.71e-06
ENSDARG00000104716	zgc:91849	1335.62	-1.44387	0.271885	-5.31061	1.09e-07	3.71e-06
ENSDARG00000040362	ehd2b	131.785	2.60952	0.49168	5.30735	1.11e-07	3.77e-06
ENSDARG00000088178	tp53inp2	1382.59	1.12182	0.211414	5.30624	1.12e-07	3.78e-06
ENSDARG00000089856	cita	342.45	-1.37162	0.258816	-5.29958	1.16e-07	3.92e-06
ENSDARG00000099329	h2afy	926.418	1.37411	0.259423	5.29677	1.18e-07	3.97e-06
ENSDARG00000057708	zgc:175264	888.982	1.56567	0.295779	5.29338	1.2e-07	4.04e-06
ENSDARG00000096913	BX005129.1	34.1359	4.51041	0.853334	5.28563	1.25e-07	4.2e-06
ENSDARG00000058471	plk1	4730.45	1.0095	0.191105	5.28243	1.27e-07	4.27e-06
ENSDARG00000101983	pkn2	415.844	-1.67421	0.317037	-5.28081	1.29e-07	4.3e-06
ENSDARG00000096215	CR293502.1	117.268	2.27657	0.431303	5.27835	1.3e-07	4.35e-06
ENSDARG00000058730	rdh10a	572.646	-1.57216	0.29798	-5.27606	1.32e-07	4.38e-06
ENSDARG00000079994	akap13	346.545	-2.36923	0.449056	-5.27604	1.32e-07	4.38e-06
ENSDARG00000061213	rabep2	184.182	-1.64824	0.312746	-5.27023	1.36e-07	4.52e-06
ENSDARG00000019062	arpc5b	133.018	1.79714	0.34139	5.26419	1.41e-07	4.66e-06
ENSDARG00000073867	rex1bd	165.75	1.59445	0.303162	5.25941	1.45e-07	4.77e-06
ENSDARG00000075883	bub3	737.334	1.08532	0.206407	5.25815	1.46e-07	4.79e-06
ENSDARG00000042308	arhgef18b	326.97	-1.33744	0.254557	-5.25398	1.49e-07	4.9e-06
ENSDARG00000036832	cyt1l	482.373	-1.48469	0.282668	-5.25242	1.5e-07	4.93e-06
ENSDARG00000003904	sycp1	183.024	-1.79382	0.341551	-5.25199	1.5e-07	4.93e-06
ENSDARG00000004877	rock2b	467.167	1.81809	0.346261	5.25063	1.52e-07	4.96e-06
ENSDARG00000077620	cdca7a	9186.19	-1.06732	0.203349	-5.24871	1.53e-07	5e-06
ENSDARG00000028715	mindy3	90.1178	-3.24171	0.617668	-5.24829	1.54e-07	5e-06
ENSDARG00000030775	sybl1	761.613	1.34368	0.256499	5.23853	1.62e-07	5.26e-06
ENSDARG00000060238	uacab	1930.58	-1.13338	0.216466	-5.23581	1.64e-07	5.33e-06
ENSDARG00000075964	plekhg4	437.401	1.72931	0.330826	5.22725	1.72e-07	5.57e-06
ENSDARG00000039697	shtn1	73.5516	2.66232	0.509368	5.22673	1.73e-07	5.58e-06
ENSDARG00000035332	cfap298	369.246	1.60616	0.307696	5.21995	1.79e-07	5.77e-06
ENSDARG00000100019	arhgap11a	4672.45	1.14165	0.218981	5.21345	1.85e-07	5.97e-06
ENSDARG00000056550	tango2	123.662	-2.07693	0.398484	-5.21209	1.87e-07	6e-06
ENSDARG00000075314	zgc:174906	315.442	-1.4286	0.274484	-5.20469	1.94e-07	6.22e-06
ENSDARG00000091187	BX649250.1	337.378	1.3677	0.262764	5.20503	1.94e-07	6.22e-06
ENSDARG00000002013	grb10a	146.622	1.90728	0.36649	5.20417	1.95e-07	6.23e-06
ENSDARG00000013961	slc31a1	1010.44	1.10133	0.211777	5.20041	1.99e-07	6.34e-06
ENSDARG00000052728	sltm	6997.98	0.839013	0.161406	5.19814	2.01e-07	6.41e-06
ENSDARG00000099532	ubl3a	91.5169	2.36173	0.454531	5.19596	2.04e-07	6.47e-06
ENSDARG00000086874	si:ch211-232i5.3	110.909	-2.39244	0.46065	-5.19361	2.06e-07	6.54e-06
ENSDARG00000093584	zgc:193505	1735.89	-1.42579	0.274542	-5.19333	2.07e-07	6.54e-06
ENSDARG00000062123	agap1	202.557	-2.10144	0.404776	-5.1916	2.08e-07	6.59e-06
ENSDARG00000028096	cldn23a	1658.62	-1.64349	0.316718	-5.18912	2.11e-07	6.66e-06
ENSDARG00000025386	lsm14b	826.488	-2.09932	0.404608	-5.18854	2.12e-07	6.67e-06
ENSDARG00000038151	zgc:92360	145.263	3.22636	0.622538	5.1826	2.19e-07	6.88e-06
ENSDARG00000100456	ptk2aa	87.8299	2.19473	0.423943	5.17695	2.26e-07	7.07e-06
ENSDARG00000103383	dnah9	16.7415	9.11966	1.7617	5.17664	2.26e-07	7.07e-06
ENSDARG00000022832	bnip4	1078.7	2.02274	0.390864	5.17504	2.28e-07	7.12e-06
ENSDARG00000031775	ube2s	1644.47	1.17223	0.226643	5.17214	2.31e-07	7.22e-06
ENSDARG00000056121	serac1	61.3616	-2.94395	0.569318	-5.17101	2.33e-07	7.25e-06
ENSDARG00000104374	smchd1	721.119	-2.20135	0.426155	-5.1656	2.4e-07	7.45e-06
ENSDARG00000011862	inaa	386.768	1.36342	0.26418	5.16094	2.46e-07	7.62e-06
ENSDARG00000071164	alkbh1	88.5158	2.02632	0.392689	5.16011	2.47e-07	7.64e-06
ENSDARG00000078458	ppp1r37	566.506	-1.3156	0.255124	-5.15672	2.51e-07	7.77e-06
ENSDARG00000094041	krt17	498.029	-1.73675	0.337092	-5.15215	2.58e-07	7.94e-06
ENSDARG00000088984	cep131	281.883	-1.58669	0.308922	-5.13623	2.8e-07	8.63e-06
ENSDARG00000104404	b4galt1l	1088.99	1.17886	0.229615	5.13407	2.84e-07	8.72e-06
ENSDARG00000069378	pard6a	371.632	-1.72312	0.335774	-5.13178	2.87e-07	8.81e-06
ENSDARG00000008434	bcl2l1	499.885	1.20883	0.23584	5.12565	2.97e-07	9.08e-06
ENSDARG00000011219	akt2	2636.59	0.985406	0.19236	5.12271	3.01e-07	9.21e-06
ENSDARG00000091418	snx17	217.679	-1.76611	0.34491	-5.12049	3.05e-07	9.3e-06
ENSDARG00000044281	erbin	2009.66	-0.965143	0.188505	-5.11999	3.06e-07	9.31e-06
ENSDARG00000074041	abca5	1773.15	-1.11027	0.21698	-5.11693	3.11e-07	9.44e-06
ENSDARG00000069420	trim23	360.736	-1.32169	0.258353	-5.11584	3.12e-07	9.48e-06
ENSDARG00000027249	btg1	4025.08	0.855353	0.167233	5.11474	3.14e-07	9.52e-06
ENSDARG00000098313	nadka	156.936	-2.23957	0.437997	-5.1132	3.17e-07	9.58e-06
ENSDARG00000105088	tenm4	177.524	-1.84715	0.361336	-5.11202	3.19e-07	9.62e-06
ENSDARG00000075539	snphb	118.113	2.72875	0.533908	5.1109	3.21e-07	9.66e-06
ENSDARG00000036257	rasal2	927.284	-1.01276	0.198227	-5.1091	3.24e-07	9.74e-06
ENSDARG00000024219	cdk5rap2	233.325	-1.925	0.377054	-5.10539	3.3e-07	9.89e-06
ENSDARG00000036834	krt92	3824.98	-1.29232	0.253142	-5.10514	3.31e-07	9.89e-06
ENSDARG00000061195	cnnm2a	247.262	-1.81057	0.354663	-5.10506	3.31e-07	9.89e-06
ENSDARG00000076303	usp11	489.273	-1.28999	0.252724	-5.10432	3.32e-07	9.92e-06
ENSDARG00000012718	wee2	1324.54	-1.2639	0.247637	-5.10384	3.33e-07	9.92e-06
ENSDARG00000012981	osbpl7	2234.42	-1.31009	0.256946	-5.0987	3.42e-07	1.02e-05
ENSDARG00000024101	adra1d	60.2131	3.44158	0.675459	5.09517	3.48e-07	1.03e-05
ENSDARG00000070818	pax7b	46.9916	3.24994	0.637811	5.09546	3.48e-07	1.03e-05
ENSDARG00000093494	si:ch211-217k17.9	309.807	-2.16282	0.424528	-5.09464	3.49e-07	1.03e-05
ENSDARG00000074768	zgc:113295	168.765	1.77734	0.348936	5.09361	3.51e-07	1.04e-05
ENSDARG00000015506	pibf1	183.319	-2.27469	0.446953	-5.08934	3.59e-07	1.06e-05
ENSDARG00000102430	opn6a	42.9161	3.50145	0.688436	5.08609	3.66e-07	1.08e-05
ENSDARG00000008026	fam129bb	339.04	-1.68522	0.33162	-5.08177	3.74e-07	1.1e-05
ENSDARG00000058993	rock1	988.213	-1.12215	0.220807	-5.08202	3.73e-07	1.1e-05
ENSDARG00000052923	zgc:113162	168.775	-1.67043	0.32913	-5.07527	3.87e-07	1.13e-05
ENSDARG00000097006	CR854839.1	128.539	-2.76381	0.544721	-5.0738	3.9e-07	1.14e-05
ENSDARG00000017128	myofl	58.7722	3.6625	0.722122	5.07186	3.94e-07	1.15e-05
ENSDARG00000096506	si:dkey-58j15.11	40.1794	4.00569	0.789972	5.07067	3.96e-07	1.16e-05
ENSDARG00000101120	kif3b	565.268	-1.13365	0.22371	-5.06752	4.03e-07	1.17e-05
ENSDARG00000029305	baiap2l1a	1172.05	-1.24376	0.24565	-5.06313	4.12e-07	1.2e-05
ENSDARG00000092947	cyt1	1217.75	-1.31019	0.25882	-5.06216	4.15e-07	1.2e-05
ENSDARG00000017014	ywhae2	3276.09	0.9112	0.180025	5.06151	4.16e-07	1.2e-05
ENSDARG00000003169	magi1b	3512.2	1.0929	0.216111	5.05711	4.26e-07	1.23e-05
ENSDARG00000061391	grhl1	614.711	-1.75971	0.348021	-5.05635	4.27e-07	1.23e-05
ENSDARG00000009142	ppp1r13bb	1166.3	-1.18205	0.233831	-5.05516	4.3e-07	1.24e-05
ENSDARG00000068182	crb3b	280.894	-1.36497	0.270319	-5.04947	4.43e-07	1.27e-05
ENSDARG00000015955	cldnc	254.808	2.05959	0.409148	5.03387	4.81e-07	1.38e-05
ENSDARG00000077855	znrf2a	789.951	1.18019	0.234456	5.03373	4.81e-07	1.38e-05
ENSDARG00000075113	nanog	8536.43	-1.20524	0.239495	-5.0324	4.84e-07	1.39e-05
ENSDARG00000059751	abtb2a	1747.93	1.38925	0.276189	5.03008	4.9e-07	1.4e-05
ENSDARG00000035028	lpcat4	837.386	-1.94847	0.387415	-5.02942	4.92e-07	1.4e-05
ENSDARG00000044902	atp2b4	1854.57	-0.942102	0.187506	-5.02439	5.05e-07	1.44e-05
ENSDARG00000041065	hspb1	30591.4	0.960916	0.191347	5.02186	5.12e-07	1.45e-05
ENSDARG00000097746	si:rp71-77l1.1	27.2959	5.77621	1.1503	5.02147	5.13e-07	1.45e-05
ENSDARG00000103653	CU179757.1	22.4355	6.27873	1.25152	5.01687	5.25e-07	1.49e-05
ENSDARG00000029692	rufy3	121.268	-1.96815	0.392345	-5.01636	5.27e-07	1.49e-05
ENSDARG00000004713	mad2l1	1287.65	1.02346	0.204066	5.01535	5.29e-07	1.49e-05
ENSDARG00000036863	myo1d	364.511	-1.28077	0.255497	-5.01285	5.36e-07	1.51e-05
ENSDARG00000051914	slc14a2	134.405	-2.57153	0.512958	-5.01315	5.35e-07	1.51e-05
ENSDARG00000102061	b3galt2	178.603	1.79697	0.358452	5.01314	5.35e-07	1.51e-05
ENSDARG00000068250	si:ch211-151h10.2	82.0816	-2.85387	0.569413	-5.01196	5.39e-07	1.51e-05
ENSDARG00000102750	cdh1	4260.81	-1.02647	0.204824	-5.01147	5.4e-07	1.51e-05
ENSDARG00000105159	hdac8	190.858	-2.0022	0.399694	-5.00933	5.46e-07	1.53e-05
ENSDARG00000104835	map3k4	731.261	-1.16213	0.232052	-5.00805	5.5e-07	1.53e-05
ENSDARG00000099746	rgs3a	1302.4	1.75335	0.350137	5.0076	5.51e-07	1.53e-05
ENSDARG00000029146	lrp1ab	644.11	-1.09955	0.219692	-5.00495	5.59e-07	1.55e-05
ENSDARG00000055897	zgc:154093	24.7518	4.65818	0.930693	5.00506	5.58e-07	1.55e-05
ENSDARG00000010794	tfeb	192.012	1.59335	0.318514	5.00246	5.66e-07	1.57e-05
ENSDARG00000056950	epyc	281.94	-2.05791	0.411414	-5.00203	5.67e-07	1.57e-05
ENSDARG00000013207	zeb1b	126.538	2.03655	0.407179	5.00162	5.69e-07	1.57e-05
ENSDARG00000052764	chrnb3a	56.1168	4.87451	0.974769	5.00068	5.71e-07	1.57e-05
ENSDARG00000096359	eppk1	540.347	-2.05639	0.411208	-5.00086	5.71e-07	1.57e-05
ENSDARG00000055676	armt1	157.29	-1.87936	0.376127	-4.99662	5.83e-07	1.6e-05
ENSDARG00000115506	si:dkey-122c11.8	115.469	-1.88593	0.377575	-4.99484	5.89e-07	1.62e-05
ENSDARG00000111091	FO082779.1	358.862	-1.86336	0.373351	-4.99089	6.01e-07	1.65e-05
ENSDARG00000018146	gpx1a	188.328	1.63989	0.328722	4.98867	6.08e-07	1.66e-05
ENSDARG00000013056	itpk1a	139.197	-2.01349	0.403748	-4.98701	6.13e-07	1.67e-05
ENSDARG00000052351	si:dkey-156n14.3	1283.97	1.46401	0.293557	4.98714	6.13e-07	1.67e-05
ENSDARG00000058857	zgc:112052	449.568	1.12984	0.226613	4.98577	6.17e-07	1.68e-05
ENSDARG00000042544	degs2	486.546	-1.7005	0.341194	-4.98395	6.23e-07	1.69e-05
ENSDARG00000044356	tp63	246.714	2.87669	0.577179	4.98404	6.23e-07	1.69e-05
ENSDARG00000045067	kcnk1a	568.072	-2.04004	0.409278	-4.98449	6.21e-07	1.69e-05
ENSDARG00000038703	hkdc1	1214.29	1.95918	0.393712	4.97618	6.49e-07	1.75e-05
ENSDARG00000074776	tmem154	330.763	-1.83768	0.369302	-4.97607	6.49e-07	1.75e-05
ENSDARG00000078683	zmp:0000000524	600.451	1.4632	0.294027	4.9764	6.48e-07	1.75e-05
ENSDARG00000104094	grk3	771.261	-0.976995	0.196407	-4.97435	6.55e-07	1.76e-05
ENSDARG00000090099	si:dkeyp-67a8.4	1884.86	-1.40854	0.283271	-4.97241	6.61e-07	1.78e-05
ENSDARG00000021201	noto	1166.66	1.22322	0.246075	4.97092	6.66e-07	1.79e-05
ENSDARG00000042231	stx11b.2	93.421	-2.40988	0.484948	-4.96935	6.72e-07	1.8e-05
ENSDARG00000029290	stx11b.1	210.889	-2.32828	0.468942	-4.96497	6.87e-07	1.84e-05
ENSDARG00000062352	sema4ab	632.987	-1.05132	0.211845	-4.96268	6.95e-07	1.86e-05
ENSDARG00000023967	atp6v1c1a	151.622	1.70357	0.343661	4.95711	7.15e-07	1.91e-05
ENSDARG00000026862	aktip	1222.12	-1.40017	0.282661	-4.95354	7.29e-07	1.94e-05
ENSDARG00000073900	inka2	278.926	1.55334	0.313807	4.94999	7.42e-07	1.97e-05
ENSDARG00000074471	vps39	494.803	-1.20958	0.244435	-4.94847	7.48e-07	1.99e-05
ENSDARG00000078888	iqgap1	1302.7	-1.11639	0.2257	-4.94635	7.56e-07	2e-05
ENSDARG00000086842	dap1b	995.331	1.89574	0.384352	4.9323	8.13e-07	2.15e-05
ENSDARG00000095434	si:ch211-217k17.8	158.904	-2.52427	0.511834	-4.93181	8.15e-07	2.15e-05
ENSDARG00000058094	ciarta	290.522	-1.61522	0.327577	-4.93082	8.19e-07	2.16e-05
ENSDARG00000059246	hnrnpd	1914.52	0.925226	0.187635	4.93099	8.18e-07	2.16e-05
ENSDARG00000020866	apoa4b.2	95.2731	2.2101	0.448436	4.92846	8.29e-07	2.18e-05
ENSDARG00000020258	ewsr1a	3812.43	0.841205	0.170697	4.92806	8.31e-07	2.18e-05
ENSDARG00000035253	npr3	79.444	2.34422	0.476106	4.92374	8.49e-07	2.23e-05
ENSDARG00000015657	zgc:77112	862.061	-1.50747	0.306247	-4.92241	8.55e-07	2.24e-05
ENSDARG00000030733	b3gat2	16.8315	8.54158	1.73544	4.92186	8.57e-07	2.24e-05
ENSDARG00000041115	cnfn	26.9794	4.56489	0.928189	4.91806	8.74e-07	2.28e-05
ENSDARG00000070914	dusp6	3896.42	1.2013	0.244281	4.9177	8.76e-07	2.28e-05
ENSDARG00000032963	her12	22.7633	4.87687	0.991949	4.91645	8.81e-07	2.29e-05
ENSDARG00000001782	prkacba	25.2834	7.8886	1.60487	4.91541	8.86e-07	2.3e-05
ENSDARG00000087863	cd44a	313.815	-1.65365	0.336787	-4.91008	9.1e-07	2.36e-05
ENSDARG00000029944	parpbp	483.623	-1.38116	0.28135	-4.90906	9.15e-07	2.37e-05
ENSDARG00000026224	fanci	452.156	-1.78221	0.363314	-4.90543	9.32e-07	2.41e-05
ENSDARG00000074858	stard7	250.62	-1.89804	0.387088	-4.90337	9.42e-07	2.43e-05
ENSDARG00000095796	si:dkey-87o1.2	289.244	-1.82365	0.372466	-4.89615	9.77e-07	2.52e-05
ENSDARG00000058322	enc3	182.401	2.11583	0.432427	4.89292	9.94e-07	2.56e-05
ENSDARG00000061952	ecpas	440.961	-1.38663	0.283662	-4.88832	1.02e-06	2.61e-05
ENSDARG00000087897	h2afy2	309.079	1.5537	0.317975	4.88625	1.03e-06	2.64e-05
ENSDARG00000077513	ppp1r3da	74.3301	-3.09416	0.633428	-4.88479	1.04e-06	2.65e-05
ENSDARG00000038792	klf17	1665.4	-1.49611	0.306318	-4.88417	1.04e-06	2.66e-05
ENSDARG00000057738	hells	416.378	-1.20887	0.24758	-4.88273	1.05e-06	2.67e-05
ENSDARG00000074498	chd9	176.119	-1.73717	0.355773	-4.88281	1.05e-06	2.67e-05
ENSDARG00000020218	amfra	692.52	-1.05095	0.215298	-4.88136	1.05e-06	2.68e-05
ENSDARG00000045298	wipf2a	490.485	-1.50039	0.307369	-4.88139	1.05e-06	2.68e-05
ENSDARG00000059473	kank4	47.4615	3.8336	0.785718	4.87911	1.07e-06	2.7e-05
ENSDARG00000011583	cry1b	179.521	-2.07622	0.425677	-4.87744	1.07e-06	2.72e-05
ENSDARG00000002344	tubb4b	5545.62	0.830056	0.170307	4.87388	1.09e-06	2.77e-05
ENSDARG00000102977	cant1b	330.216	-1.95659	0.401566	-4.87239	1.1e-06	2.79e-05
ENSDARG00000043243	prkchb	85.4295	-2.67456	0.549278	-4.86923	1.12e-06	2.83e-05
ENSDARG00000074163	zgc:162879	302.012	-2.41881	0.4968	-4.86879	1.12e-06	2.83e-05
ENSDARG00000058605	vsig10	467.113	-1.43051	0.29393	-4.86684	1.13e-06	2.85e-05
ENSDARG00000063079	ago3b	289.88	-1.44406	0.296698	-4.86708	1.13e-06	2.85e-05
ENSDARG00000052129	boka	34.4164	3.31716	0.681636	4.86646	1.14e-06	2.85e-05
ENSDARG00000057093	kdm5ba	930.931	-1.13071	0.23237	-4.86601	1.14e-06	2.85e-05
ENSDARG00000033444	map4k6	135.983	-2.39319	0.491956	-4.86466	1.15e-06	2.87e-05
ENSDARG00000074453	zfx	1839.25	1.02897	0.21196	4.85454	1.21e-06	3.01e-05
ENSDARG00000095427	FP101887.1	173.045	1.55443	0.320193	4.85467	1.21e-06	3.01e-05
ENSDARG00000091872	si:ch211-102c2.7	509.536	-1.4219	0.293012	-4.85271	1.22e-06	3.03e-05
ENSDARG00000030440	rsrp1	1608.64	1.35638	0.27956	4.85184	1.22e-06	3.04e-05
ENSDARG00000103409	uhrf1	8252.43	-0.871535	0.179759	-4.84834	1.24e-06	3.09e-05
ENSDARG00000005625	maco1a	308.719	-1.61588	0.333333	-4.84765	1.25e-06	3.09e-05
ENSDARG00000057016	cdc14ab	889.288	-0.977961	0.201736	-4.84772	1.25e-06	3.09e-05
ENSDARG00000026630	mark3b	417.804	-1.64544	0.339452	-4.84735	1.25e-06	3.09e-05
ENSDARG00000077516	recql4	275.384	-1.3698	0.282673	-4.84588	1.26e-06	3.11e-05
ENSDARG00000098655	KIF1C	92.9357	-2.33148	0.481247	-4.84467	1.27e-06	3.13e-05
ENSDARG00000051783	rplp0	4946.07	0.863066	0.178259	4.84164	1.29e-06	3.17e-05
ENSDARG00000031382	reep2	1266.81	-0.987594	0.204051	-4.83993	1.3e-06	3.19e-05
ENSDARG00000079756	peak1	223.291	-1.86686	0.385716	-4.83999	1.3e-06	3.19e-05
ENSDARG00000020332	nkx2.9	24.3241	5.4242	1.12103	4.8386	1.31e-06	3.2e-05
ENSDARG00000070618	tatdn2	1299.83	-1.04089	0.215411	-4.83213	1.35e-06	3.3e-05
ENSDARG00000000568	ell	912.857	-1.38294	0.286223	-4.83167	1.35e-06	3.31e-05
ENSDARG00000068995	h2afx1	2384.32	1.39912	0.289783	4.82815	1.38e-06	3.36e-05
ENSDARG00000116491	h2afvb	15433.8	0.786273	0.162917	4.82621	1.39e-06	3.39e-05
ENSDARG00000016598	ckmt1	99.2854	2.27257	0.470931	4.8257	1.4e-06	3.39e-05
ENSDARG00000075343	csf1a	96.341	2.47493	0.512922	4.82515	1.4e-06	3.4e-05
ENSDARG00000006604	nectin3b	266.329	-1.5441	0.320056	-4.82446	1.4e-06	3.4e-05
ENSDARG00000095025	CR388166.2	88.3852	2.0576	0.426479	4.82462	1.4e-06	3.4e-05
ENSDARG00000104641	si:ch211-261d7.6	195.86	-1.59977	0.331657	-4.82358	1.41e-06	3.41e-05
ENSDARG00000023999	heatr5a	900.108	-1.15616	0.239987	-4.81757	1.45e-06	3.51e-05
ENSDARG00000037556	st3gal5	879.088	-1.13224	0.235133	-4.81532	1.47e-06	3.54e-05
ENSDARG00000099624	chmp1b	961.929	0.905583	0.188128	4.81365	1.48e-06	3.57e-05
ENSDARG00000002403	nusap1	1780.64	1.10236	0.229052	4.81271	1.49e-06	3.58e-05
ENSDARG00000009693	llgl1	1082.46	-1.16292	0.241671	-4.812	1.49e-06	3.59e-05
ENSDARG00000003835	stom	1228.02	1.18766	0.247103	4.80632	1.54e-06	3.69e-05
ENSDARG00000062688	gpnmb	42.9237	3.1227	0.64976	4.80592	1.54e-06	3.69e-05
ENSDARG00000056583	ndufs6	246.982	1.48685	0.309686	4.80116	1.58e-06	3.77e-05
ENSDARG00000071413	mier2	731.461	-1.01971	0.212474	-4.79923	1.59e-06	3.8e-05
ENSDARG00000076228	kif2c	416.397	1.16704	0.24319	4.79886	1.6e-06	3.8e-05
ENSDARG00000058606	sik1	192.935	1.83897	0.383608	4.79388	1.64e-06	3.89e-05
ENSDARG00000013575	rfx2	1487.26	0.914128	0.190781	4.79149	1.66e-06	3.93e-05
ENSDARG00000104825	trim35-7	2565.58	1.13208	0.236261	4.79165	1.65e-06	3.93e-05
ENSDARG00000068989	gabra1	32.0118	-4.51549	0.942585	-4.79054	1.66e-06	3.94e-05
ENSDARG00000063036	psd2	21.3202	6.67291	1.39336	4.78908	1.68e-06	3.97e-05
ENSDARG00000018096	scap	337.702	-1.8418	0.38471	-4.78751	1.69e-06	3.99e-05
ENSDARG00000114508	tmem101	796.062	-1.01855	0.212928	-4.78353	1.72e-06	4.07e-05
ENSDARG00000074362	zgc:165582	31.6324	6.08447	1.27265	4.78093	1.74e-06	4.11e-05
ENSDARG00000100357	si:ch73-44m9.3	124.155	-1.83961	0.384834	-4.78028	1.75e-06	4.12e-05
ENSDARG00000061946	commd4	73.1379	3.46304	0.724632	4.77904	1.76e-06	4.14e-05
ENSDARG00000096594	lratb.1	216.34	2.17589	0.455351	4.7785	1.77e-06	4.15e-05
ENSDARG00000005454	tacc3	912.761	1.05548	0.220982	4.7763	1.79e-06	4.18e-05
ENSDARG00000061242	tuft1a	133.145	2.00152	0.419035	4.77651	1.78e-06	4.18e-05
ENSDARG00000078890	wdfy3	360.315	-1.20457	0.252219	-4.77588	1.79e-06	4.18e-05
ENSDARG00000068246	plcb3	173.487	-2.34183	0.490609	-4.77331	1.81e-06	4.23e-05
ENSDARG00000010563	spopla	939.97	1.15085	0.2412	4.77135	1.83e-06	4.27e-05
ENSDARG00000016999	lin28a	3196.59	-1.02775	0.215411	-4.77111	1.83e-06	4.27e-05
ENSDARG00000099265	slc7a5	96.187	-3.18323	0.667529	-4.76868	1.85e-06	4.31e-05
ENSDARG00000074023	rbms1a	657.256	1.19968	0.251682	4.76666	1.87e-06	4.35e-05
ENSDARG00000088999	mettl4	292.673	-1.51184	0.317271	-4.76513	1.89e-06	4.38e-05
ENSDARG00000079591	si:ch211-203d1.3	396.311	-1.45968	0.306458	-4.76307	1.91e-06	4.42e-05
ENSDARG00000062970	fam129ba	453.45	1.567	0.329413	4.75696	1.97e-06	4.54e-05
ENSDARG00000089930	iqce	99.8174	-2.26082	0.475297	-4.75664	1.97e-06	4.55e-05
ENSDARG00000092170	apoc1	3014.43	1.11765	0.234995	4.75605	1.97e-06	4.55e-05
ENSDARG00000075188	adamts10	46.3439	4.66555	0.981155	4.75516	1.98e-06	4.57e-05
ENSDARG00000102076	spink2.1	256.198	-1.75513	0.369298	-4.75262	2.01e-06	4.62e-05
ENSDARG00000019383	cdc42bpb	1592.51	-0.98638	0.207688	-4.74933	2.04e-06	4.69e-05
ENSDARG00000020001	rad23aa	339.849	1.16844	0.246213	4.74565	2.08e-06	4.77e-05
ENSDARG00000022727	epha2b	274.736	1.42244	0.299834	4.74411	2.09e-06	4.8e-05
ENSDARG00000056324	zgc:123295	207.855	-1.88362	0.397113	-4.74329	2.1e-06	4.8e-05
ENSDARG00000059604	mtss1	416.106	-1.49169	0.314476	-4.74343	2.1e-06	4.8e-05
ENSDARG00000008637	mttp	8865.24	1.16594	0.245952	4.7405	2.13e-06	4.86e-05
ENSDARG00000070448	grk4	251.52	1.39352	0.294005	4.7398	2.14e-06	4.87e-05
ENSDARG00000012485	aurka	1567.8	0.883346	0.186411	4.7387	2.15e-06	4.89e-05
ENSDARG00000052701	smpd2b	215.198	-1.63166	0.344337	-4.73857	2.15e-06	4.89e-05
ENSDARG00000068157	ehmt1a	1377.52	-0.964337	0.20357	-4.73713	2.17e-06	4.92e-05
ENSDARG00000061923	amotl2a	2325.76	-0.994093	0.210027	-4.73317	2.21e-06	5.01e-05
ENSDARG00000095643	si:dkey-253d23.3	71.9411	2.72493	0.57594	4.73128	2.23e-06	5.05e-05
ENSDARG00000099880	sp6	52.0638	3.28012	0.6938	4.72776	2.27e-06	5.13e-05
ENSDARG00000011855	aak1a	230.173	-1.4233	0.301101	-4.72699	2.28e-06	5.14e-05
ENSDARG00000021443	zfp36l1b	141.64	1.76741	0.373957	4.72623	2.29e-06	5.16e-05
ENSDARG00000079900	shroom4	629.805	-1.32529	0.28043	-4.72591	2.29e-06	5.16e-05
ENSDARG00000103308	mst1	313.734	-1.43757	0.304218	-4.72547	2.3e-06	5.16e-05
ENSDARG00000045289	gpr137c	328.82	-1.92891	0.408309	-4.72415	2.31e-06	5.19e-05
ENSDARG00000017591	fat1a	181.874	2.16601	0.458595	4.72314	2.32e-06	5.2e-05
ENSDARG00000093192	si:ch211-198m1.1	57.28	-2.99026	0.633115	-4.72309	2.32e-06	5.2e-05
ENSDARG00000075024	si:ch73-375g18.1	61.6213	2.65665	0.562806	4.72037	2.35e-06	5.26e-05
ENSDARG00000079585	pkn3	199.297	-1.72189	0.364911	-4.71866	2.37e-06	5.3e-05
ENSDARG00000010758	capn12	70.0173	4.375	0.9274	4.71749	2.39e-06	5.33e-05
ENSDARG00000104669	slc35c1	530.331	-1.99278	0.422465	-4.71704	2.39e-06	5.33e-05
ENSDARG00000037860	cox6b2	941.285	0.896397	0.190132	4.71461	2.42e-06	5.39e-05
ENSDARG00000069461	rnaseka	314.385	1.22034	0.258887	4.71379	2.43e-06	5.39e-05
ENSDARG00000101670	kntc1	171.219	-1.64826	0.349648	-4.71405	2.43e-06	5.39e-05
ENSDARG00000034897	rps10	1932.37	0.89119	0.189378	4.70588	2.53e-06	5.6e-05
ENSDARG00000007077	ankrd50l	313.493	1.47633	0.313788	4.70486	2.54e-06	5.62e-05
ENSDARG00000068629	cd151l	220.71	1.64435	0.3496	4.70352	2.56e-06	5.65e-05
ENSDARG00000062954	clk2a	321.219	1.27134	0.270325	4.70299	2.56e-06	5.66e-05
ENSDARG00000045066	entpd1	1058.08	1.27448	0.271231	4.69886	2.62e-06	5.76e-05
ENSDARG00000069009	si:ch211-147a11.3	340.142	-2.0997	0.446873	-4.69864	2.62e-06	5.76e-05
ENSDARG00000011245	esrp1	1865.97	-1.48614	0.316382	-4.69728	2.64e-06	5.8e-05
ENSDARG00000038422	entpd4	1143.41	-1.13251	0.241118	-4.69693	2.64e-06	5.8e-05
ENSDARG00000008278	rcor2	1031.91	-1.18744	0.25285	-4.6962	2.65e-06	5.81e-05
ENSDARG00000020984	slc16a10	270.524	1.63814	0.348924	4.69482	2.67e-06	5.84e-05
ENSDARG00000043179	bag4	599.838	-1.40711	0.299803	-4.69344	2.69e-06	5.88e-05
ENSDARG00000051975	cd99	163.47	-1.65143	0.352356	-4.68684	2.77e-06	6.06e-05
ENSDARG00000042954	slc17a9a	72.3211	-2.48515	0.530306	-4.68625	2.78e-06	6.07e-05
ENSDARG00000090872	si:dkey-276j7.1	822.324	0.946396	0.202066	4.6836	2.82e-06	6.14e-05
ENSDARG00000090063	fa2h	2047.66	-1.42339	0.304468	-4.675	2.94e-06	6.4e-05
ENSDARG00000015059	daam1a	323.841	-1.30944	0.280181	-4.67356	2.96e-06	6.43e-05
ENSDARG00000035521	sfrp1a	1011.4	1.01251	0.216754	4.67124	2.99e-06	6.5e-05
ENSDARG00000059483	tead1b	27.6714	3.55674	0.762091	4.66708	3.06e-06	6.61e-05
ENSDARG00000088383	cox5aa	622.269	0.945166	0.202518	4.66707	3.06e-06	6.61e-05
ENSDARG00000015905	lztr1	847.053	-1.56745	0.335947	-4.66576	3.07e-06	6.65e-05
ENSDARG00000052789	azin1a	105.966	1.78551	0.38291	4.663	3.12e-06	6.73e-05
ENSDARG00000000796	nr4a1	192.514	-1.58876	0.340936	-4.66	3.16e-06	6.82e-05
ENSDARG00000053082	thada	252.013	-1.58174	0.339446	-4.65978	3.17e-06	6.82e-05
ENSDARG00000087093	si:ch211-157c3.4	451.384	-1.65935	0.356517	-4.65433	3.25e-06	6.99e-05
ENSDARG00000102308	ttc39c	124.574	-1.76578	0.379588	-4.65184	3.29e-06	7.07e-05
ENSDARG00000004328	LIN28A	395.418	1.22373	0.263107	4.65108	3.3e-06	7.08e-05
ENSDARG00000060954	tmcc1b	236.414	-1.63455	0.351476	-4.65053	3.31e-06	7.09e-05
ENSDARG00000101060	gcna	331.267	1.27616	0.274514	4.6488	3.34e-06	7.14e-05
ENSDARG00000019726	celsr2	273.277	1.7575	0.378187	4.64718	3.37e-06	7.19e-05
ENSDARG00000013576	gadd45bb	3462.44	0.843738	0.181757	4.64212	3.45e-06	7.36e-05
ENSDARG00000060248	fgd4b	198.516	-2.05606	0.443244	-4.63866	3.51e-06	7.48e-05
ENSDARG00000030326	efna1a	304.093	1.75515	0.378626	4.63557	3.56e-06	7.58e-05
ENSDARG00000095893	si:dkey-85n7.7	70.6467	3.25067	0.702066	4.63015	3.65e-06	7.77e-05
ENSDARG00000071015	pbxip1a	395.176	-1.1475	0.247983	-4.62735	3.7e-06	7.86e-05
ENSDARG00000087636	hmgn6	3151.56	0.884252	0.191098	4.62722	3.71e-06	7.86e-05
ENSDARG00000058451	rpl6	4027.9	0.798525	0.172636	4.62549	3.74e-06	7.92e-05
ENSDARG00000018968	acvr1ba	6662.81	0.909829	0.196755	4.62418	3.76e-06	7.96e-05
ENSDARG00000010878	cdkn1ca	1540.31	0.966348	0.209031	4.62299	3.78e-06	7.99e-05
ENSDARG00000101823	si:ch211-243p7.3	391.336	2.27636	0.492433	4.62267	3.79e-06	8e-05
ENSDARG00000061764	ahnak	188.496	-1.53208	0.331654	-4.61951	3.85e-06	8.11e-05
ENSDARG00000071524	insrb	343.102	-1.42458	0.308565	-4.6168	3.9e-06	8.2e-05
ENSDARG00000078186	tex2	715.051	-1.3268	0.287459	-4.61561	3.92e-06	8.24e-05
ENSDARG00000095966	zgc:171699	54.7705	-4.10906	0.890578	-4.61392	3.95e-06	8.3e-05
ENSDARG00000039729	asap1b	200.91	-1.7766	0.385081	-4.61356	3.96e-06	8.3e-05
ENSDARG00000005010	si:dkeyp-2e4.8	182.853	1.76341	0.382384	4.61163	4e-06	8.37e-05
ENSDARG00000010680	gngt2a	233.686	1.57719	0.34237	4.60668	4.09e-06	8.56e-05
ENSDARG00000077515	letm2	528.279	1.27745	0.277345	4.60599	4.11e-06	8.57e-05
ENSDARG00000098293	si:dkey-27i16.2	134.711	-2.40552	0.522279	-4.60582	4.11e-06	8.57e-05
ENSDARG00000006712	wipf2b	177.516	-1.64901	0.35807	-4.60529	4.12e-06	8.59e-05
ENSDARG00000103700	si:ch211-239d6.2	717.256	1.10846	0.240779	4.60363	4.15e-06	8.64e-05
ENSDARG00000094729	apela	599.382	-1.52319	0.331019	-4.60151	4.19e-06	8.72e-05
ENSDARG00000061752	ripor2	251.825	-1.56925	0.341301	-4.59784	4.27e-06	8.87e-05
ENSDARG00000099946	fam189a2	140.672	3.29024	0.715767	4.59681	4.29e-06	8.9e-05
ENSDARG00000086998	zgc:64002	32.0064	4.32252	0.940983	4.59362	4.36e-06	9.02e-05
ENSDARG00000037507	kctd12b	57.3834	-5.49388	1.19638	-4.5921	4.39e-06	9.07e-05
ENSDARG00000078172	CU984600.1	556.206	-1.24998	0.272209	-4.59197	4.39e-06	9.07e-05
ENSDARG00000078675	dock7	797.373	-1.18716	0.25859	-4.59091	4.41e-06	9.11e-05
ENSDARG00000090814	si:dkey-18a10.3	15.1183	8.54719	1.86204	4.59022	4.43e-06	9.13e-05
ENSDARG00000060249	wdr44	400.307	1.40839	0.307032	4.5871	4.49e-06	9.25e-05
ENSDARG00000012368	ttc21b	477.044	1.40526	0.306385	4.58659	4.51e-06	9.27e-05
ENSDARG00000053326	gna11b	380.902	-1.18781	0.259004	-4.58609	4.52e-06	9.27e-05
ENSDARG00000074052	si:ch211-281g13.5	40.7284	-2.95141	0.643556	-4.5861	4.52e-06	9.27e-05
ENSDARG00000098240	meis2a	29.8966	7.12564	1.55409	4.58507	4.54e-06	9.3e-05
ENSDARG00000058801	rev3l	812.422	-0.9617	0.209825	-4.58333	4.58e-06	9.37e-05
ENSDARG00000102312	scn5lab	120.578	-2.35327	0.513694	-4.58107	4.63e-06	9.46e-05
ENSDARG00000033443	mdm2	4386.27	0.919595	0.200787	4.57996	4.65e-06	9.49e-05
ENSDARG00000103717	CT978957.2	149.117	2.62096	0.572473	4.57831	4.69e-06	9.56e-05
ENSDARG00000009881	ier5	3081.05	0.79168	0.172957	4.57733	4.71e-06	9.59e-05
ENSDARG00000103980	ets2	1171.61	1.01	0.220699	4.57639	4.73e-06	9.62e-05
ENSDARG00000003250	pik3cd	109.03	-2.55426	0.558247	-4.5755	4.75e-06	9.65e-05
ENSDARG00000008450	pcolce2a	21.7532	4.90738	1.07305	4.57332	4.8e-06	9.74e-05
ENSDARG00000087901	CU896691.1	52.4801	3.57774	0.782396	4.5728	4.81e-06	9.75e-05
ENSDARG00000026296	zgc:112994	7224.74	1.33686	0.292512	4.57029	4.87e-06	9.86e-05
ENSDARG00000063701	rreb1a	1273.09	-1.15759	0.253346	-4.5692	4.9e-06	9.9e-05
ENSDARG00000039346	ndufa5	258.332	1.22656	0.268674	4.56522	4.99e-06	0.000101
ENSDARG00000101903	zfyve9a	502.577	-1.02737	0.225083	-4.5644	5.01e-06	0.000101
ENSDARG00000068851	rnf183	140.481	-1.838	0.403466	-4.55554	5.23e-06	0.000105
ENSDARG00000054031	mxd4	41.7066	2.65946	0.583853	4.55501	5.24e-06	0.000105
ENSDARG00000015495	klf3	715.678	1.43013	0.314011	4.5544	5.25e-06	0.000106
ENSDARG00000070957	im:7160594	1444.19	0.991026	0.2176	4.55435	5.25e-06	0.000106
ENSDARG00000017842	syvn1	909.497	-0.998437	0.21927	-4.55347	5.28e-06	0.000106
ENSDARG00000044755	si:dkeyp-87d8.8	57.9997	2.99443	0.657803	4.55216	5.31e-06	0.000106
ENSDARG00000057719	atl2	488.967	-1.13078	0.248444	-4.55144	5.33e-06	0.000107
ENSDARG00000042980	cyp2p7	303.596	1.80743	0.397351	4.54871	5.4e-06	0.000108
ENSDARG00000011973	slc35d1a	509.63	0.968479	0.21298	4.54728	5.43e-06	0.000108
ENSDARG00000078685	rufy1	308.638	-1.38114	0.303721	-4.54738	5.43e-06	0.000108
ENSDARG00000100981	CCDC39	18.3437	4.82918	1.062	4.54723	5.44e-06	0.000108
ENSDARG00000018162	ctnnal1	331.141	-1.3006	0.286144	-4.54527	5.49e-06	0.000109
ENSDARG00000079788	fam171a1	911.582	-1.15045	0.253137	-4.54477	5.5e-06	0.000109
ENSDARG00000067524	fut9b	1096.11	-1.39708	0.307443	-4.54419	5.51e-06	0.000109
ENSDARG00000045598	akr1b1.2	101.148	-2.45666	0.541156	-4.53965	5.63e-06	0.000112
ENSDARG00000098349	hdac4	69.8657	-2.14833	0.473459	-4.53752	5.69e-06	0.000113
ENSDARG00000070470	sh3rf1	443.753	-1.25215	0.276181	-4.53381	5.79e-06	0.000115
ENSDARG00000093402	si:dkey-286j17.4	40.2738	3.69008	0.814108	4.53266	5.82e-06	0.000115
ENSDARG00000055250	cntd2	742.56	-1.19749	0.264291	-4.53095	5.87e-06	0.000116
ENSDARG00000054533	araf	1085.73	0.863716	0.19087	4.52514	6.04e-06	0.000119
ENSDARG00000095906	CR848047.1	20.9938	5.69239	1.25801	4.52492	6.04e-06	0.000119
ENSDARG00000061719	washc4	233.883	-1.32141	0.292062	-4.52442	6.06e-06	0.000119
ENSDARG00000092644	ago1	122.038	-1.97405	0.436529	-4.52215	6.12e-06	0.00012
ENSDARG00000059960	plch2a	72.1794	-3.14408	0.695617	-4.51984	6.19e-06	0.000121
ENSDARG00000078722	clip1a	484.235	-1.318	0.291738	-4.51777	6.25e-06	0.000122
ENSDARG00000040910	ildr1b	139.548	-1.91176	0.423315	-4.51616	6.3e-06	0.000123
ENSDARG00000042387	zgc:77752	13.988	7.91744	1.75356	4.51507	6.33e-06	0.000124
ENSDARG00000057997	tmf1	571.91	-1.04301	0.231017	-4.51486	6.34e-06	0.000124
ENSDARG00000042780	apoba	50.1715	-3.95226	0.875465	-4.51447	6.35e-06	0.000124
ENSDARG00000060058	cylda	110.87	-2.10963	0.467587	-4.51174	6.43e-06	0.000125
ENSDARG00000078751	tpp2	1325.48	-0.898014	0.199285	-4.50617	6.6e-06	0.000128
ENSDARG00000069594	kif13a	131.006	-1.86371	0.413616	-4.5059	6.61e-06	0.000128
ENSDARG00000091699	capn2a	372.305	-1.07435	0.238838	-4.49823	6.85e-06	0.000133
ENSDARG00000056966	nek7	814.856	-1.01301	0.225349	-4.49531	6.95e-06	0.000135
ENSDARG00000017316	bag5	290.582	-1.4622	0.325573	-4.49116	7.08e-06	0.000137
ENSDARG00000018817	bdnf	157.749	1.43205	0.318892	4.49069	7.1e-06	0.000137
ENSDARG00000030020	agfg1a	320.793	1.09543	0.244008	4.48933	7.14e-06	0.000138
ENSDARG00000103788	AL645792.2	31.7548	5.5715	1.24281	4.48299	7.36e-06	0.000142
ENSDARG00000070399	alg2	367.429	1.24695	0.278211	4.48204	7.39e-06	0.000143
ENSDARG00000100651	PDCL3	945.24	0.997729	0.22266	4.48095	7.43e-06	0.000143
ENSDARG00000086703	si:dkey-126g1.7	33.1394	2.90178	0.647948	4.47841	7.52e-06	0.000145
ENSDARG00000017047	slc27a4	118.101	-1.94974	0.435611	-4.47588	7.61e-06	0.000146
ENSDARG00000103699	ptpn13	1146.54	-1.08336	0.242142	-4.47406	7.67e-06	0.000147
ENSDARG00000003789	dennd5b	1017.23	-0.942694	0.210786	-4.47227	7.74e-06	0.000148
ENSDARG00000035808	clcn4	141.613	1.7134	0.383109	4.47236	7.74e-06	0.000148
ENSDARG00000077710	nlgn1	39.1703	-3.05828	0.68387	-4.47202	7.75e-06	0.000148
ENSDARG00000023914	mark4a	91.7121	-2.07066	0.463074	-4.47156	7.77e-06	0.000148
ENSDARG00000101127	map1lc3b	4690.35	0.904315	0.202243	4.47142	7.77e-06	0.000148
ENSDARG00000078136	wdr47a	326.734	-1.16547	0.260711	-4.47037	7.81e-06	0.000149
ENSDARG00000056339	stk31	285.934	-1.13313	0.253493	-4.47008	7.82e-06	0.000149
ENSDARG00000039215	arrb2a	931.481	0.887534	0.198571	4.4696	7.84e-06	0.000149
ENSDARG00000030107	si:ch211-207i1.2	1892.12	0.846341	0.189433	4.46776	7.9e-06	0.00015
ENSDARG00000056407	irf8	32.206	3.09927	0.69415	4.46484	8.01e-06	0.000152
ENSDARG00000006300	psmd9	169.586	1.52424	0.341558	4.4626	8.1e-06	0.000153
ENSDARG00000023214	mob2a	1262.13	1.24297	0.278552	4.46225	8.11e-06	0.000154
ENSDARG00000102435	plekhf1	503.617	-1.58407	0.355058	-4.46144	8.14e-06	0.000154
ENSDARG00000086505	mast3b	217.012	-1.33953	0.300529	-4.45722	8.3e-06	0.000157
ENSDARG00000034504	lmo1	213.094	1.34583	0.301976	4.45673	8.32e-06	0.000157
ENSDARG00000010437	tent5c	552.963	-1.37079	0.30773	-4.45451	8.41e-06	0.000158
ENSDARG00000111240	dhrs13a.2	1473.99	-1.38091	0.310013	-4.45437	8.41e-06	0.000158
ENSDARG00000042796	yy1a	3704.28	0.878945	0.197371	4.45327	8.46e-06	0.000159
ENSDARG00000078550	zgc:194839	177.039	-1.82362	0.40976	-4.45047	8.57e-06	0.000161
ENSDARG00000089094	si:dkey-160o24.3	1038.63	-1.32954	0.298766	-4.45012	8.58e-06	0.000161
ENSDARG00000053136	b2m	99.0426	-2.68607	0.603629	-4.44987	8.59e-06	0.000161
ENSDARG00000075362	whrna	79.556	-2.45121	0.55125	-4.44665	8.72e-06	0.000163
ENSDARG00000079588	castor1	109.7	-2.19008	0.492628	-4.44572	8.76e-06	0.000164
ENSDARG00000061437	inpp5f	166.433	-1.70535	0.383685	-4.44466	8.8e-06	0.000164
ENSDARG00000103736	gramd2aa	25.2713	-4.05052	0.911462	-4.44398	8.83e-06	0.000165
ENSDARG00000041896	dnajc5ga	452.249	-1.33539	0.300661	-4.44152	8.93e-06	0.000166
ENSDARG00000013881	pi4k2b	644.015	-1.17582	0.26475	-4.44126	8.94e-06	0.000167
ENSDARG00000071562	mtus1a	225.566	-1.7121	0.385797	-4.43781	9.09e-06	0.000169
ENSDARG00000002196	bach1b	80.4155	2.03682	0.459122	4.43635	9.15e-06	0.00017
ENSDARG00000102375	si:ch211-204c21.1	134.105	-1.72311	0.388593	-4.43424	9.24e-06	0.000171
ENSDARG00000030012	lrrfip1a	437.549	-1.4533	0.327771	-4.43389	9.25e-06	0.000172
ENSDARG00000104085	abcd3a	181.203	-2.30848	0.520967	-4.43115	9.37e-06	0.000174
ENSDARG00000023217	crema	62.8961	3.32886	0.751303	4.43078	9.39e-06	0.000174
ENSDARG00000054890	rgra	12.2227	8.12083	1.83335	4.42951	9.44e-06	0.000174
ENSDARG00000114540	nfr	230.465	1.40532	0.31728	4.4293	9.45e-06	0.000174
ENSDARG00000096310	wu:fj64h06	497.877	1.22492	0.27663	4.42803	9.51e-06	0.000175
ENSDARG00000034883	acbd5a	176.324	-1.75019	0.395547	-4.42472	9.66e-06	0.000178
ENSDARG00000070538	hey1	566.252	1.64632	0.372119	4.42417	9.68e-06	0.000178
ENSDARG00000078973	uckl1b	112.038	-1.98212	0.448083	-4.42356	9.71e-06	0.000178
ENSDARG00000098405	map3k1	556.958	-0.953124	0.215456	-4.42375	9.7e-06	0.000178
ENSDARG00000102766	dennd4c	337.866	-1.43862	0.325202	-4.42379	9.7e-06	0.000178
ENSDARG00000110581	mapk4	56.9216	-2.35461	0.532585	-4.4211	9.82e-06	0.00018
ENSDARG00000023878	stk24b	1272.78	-1.02849	0.23276	-4.41866	9.93e-06	0.000182
ENSDARG00000025576	mkln1	254.352	-1.70795	0.386562	-4.4183	9.95e-06	0.000182
ENSDARG00000005350	dip2ba	505.411	-1.12048	0.253737	-4.4159	1.01e-05	0.000184
ENSDARG00000025953	rhoq	500.016	-1.03243	0.234166	-4.40895	1.04e-05	0.000189
ENSDARG00000067639	prpf4	2727.08	0.847168	0.19225	4.4066	1.05e-05	0.000191
ENSDARG00000021252	cct6a	2625.15	0.72941	0.165599	4.40467	1.06e-05	0.000193
ENSDARG00000056414	usp1	2416.66	-0.783	0.177792	-4.40402	1.06e-05	0.000193
ENSDARG00000075156	tbc1d4	152.053	1.41581	0.32149	4.4039	1.06e-05	0.000193
ENSDARG00000013335	anxa6	135.86	2.2387	0.50852	4.40238	1.07e-05	0.000194
ENSDARG00000062868	eea1	350.38	-1.15217	0.261724	-4.40223	1.07e-05	0.000194
ENSDARG00000095348	sh2d1aa	12.2063	7.73229	1.75673	4.40154	1.07e-05	0.000195
ENSDARG00000062973	ttll7	281.964	-1.22917	0.279388	-4.3995	1.08e-05	0.000196
ENSDARG00000020850	eef1a1l1	149769	0.718262	0.163316	4.39799	1.09e-05	0.000197
ENSDARG00000099321	btbd17a	18.5363	4.35695	0.990864	4.39712	1.1e-05	0.000198
ENSDARG00000100075	abcg2a	68.3411	2.05466	0.467545	4.39457	1.11e-05	0.0002
ENSDARG00000087346	rap1ab	701.597	-1.05232	0.239506	-4.39372	1.11e-05	0.000201
ENSDARG00000033447	nxph1	494.626	1.96106	0.446373	4.39331	1.12e-05	0.000201
ENSDARG00000038378	sagb	377.69	1.15826	0.263736	4.39175	1.12e-05	0.000202
ENSDARG00000070571	inavab	361.243	1.53699	0.349939	4.39218	1.12e-05	0.000202
ENSDARG00000074540	gpr63	458.362	-1.16048	0.264231	-4.39191	1.12e-05	0.000202
ENSDARG00000015576	itprip	252.303	-1.53447	0.349517	-4.39027	1.13e-05	0.000203
ENSDARG00000032532	arpp19a	1150.76	1.30348	0.29703	4.38837	1.14e-05	0.000204
ENSDARG00000018814	esrp2	1080.53	-0.828829	0.18891	-4.38743	1.15e-05	0.000205
ENSDARG00000076964	cables2a	164.094	-2.00542	0.457181	-4.38648	1.15e-05	0.000206
ENSDARG00000034434	igf1rb	119.417	-1.76683	0.403005	-4.38414	1.16e-05	0.000208
ENSDARG00000010936	abcb4	27.4099	-4.98293	1.13694	-4.38276	1.17e-05	0.000209
ENSDARG00000014657	zgc:171731	174.608	-2.54456	0.580783	-4.38126	1.18e-05	0.00021
ENSDARG00000062968	sbf1	836.22	-1.06702	0.243573	-4.38072	1.18e-05	0.00021
ENSDARG00000100149	axin2	981.89	0.980618	0.223867	4.38035	1.18e-05	0.00021
ENSDARG00000100869	adcy9	334.876	-1.96578	0.448761	-4.38046	1.18e-05	0.00021
ENSDARG00000091419	nrarpa	825.145	1.09344	0.249836	4.37663	1.21e-05	0.000214
ENSDARG00000055713	fmnl1a	435.469	-1.35294	0.309185	-4.37582	1.21e-05	0.000214
ENSDARG00000062045	il1rapl1a	326.59	1.97554	0.451472	4.37578	1.21e-05	0.000214
ENSDARG00000060434	map1b	36.6329	-3.31493	0.758534	-4.37018	1.24e-05	0.000219
ENSDARG00000096562	wu:fj29h11	931.386	-1.05651	0.241769	-4.36991	1.24e-05	0.000219
ENSDARG00000043531	jun	362.421	1.32133	0.302675	4.3655	1.27e-05	0.000224
ENSDARG00000035868	spire1a	288.992	-1.29521	0.296758	-4.36454	1.27e-05	0.000224
ENSDARG00000004392	hdr	208.689	1.8488	0.423668	4.36381	1.28e-05	0.000225
ENSDARG00000101961	abhd18	534.707	-1.49095	0.341702	-4.36331	1.28e-05	0.000225
ENSDARG00000095142	si:ch211-208h16.4	153.442	2.159	0.494937	4.36218	1.29e-05	0.000226
ENSDARG00000036028	arrdc3b	521.218	0.993656	0.227805	4.36187	1.29e-05	0.000226
ENSDARG00000075718	rpz5	136.749	1.90845	0.43765	4.36067	1.3e-05	0.000227
ENSDARG00000007795	cst3	5061.86	1.01367	0.232532	4.35927	1.3e-05	0.000228
ENSDARG00000091967	ttf1	746.52	-0.983969	0.225785	-4.358	1.31e-05	0.000229
ENSDARG00000075008	pask	712.988	-1.49177	0.342326	-4.35776	1.31e-05	0.000229
ENSDARG00000006112	myof	1126.43	-0.993166	0.227942	-4.35711	1.32e-05	0.00023
ENSDARG00000032990	plxnb3	408.442	-1.19066	0.273442	-4.35434	1.33e-05	0.000233
ENSDARG00000101869	magi3a	390.19	-1.11693	0.256527	-4.35405	1.34e-05	0.000233
ENSDARG00000007377	odc1	5835.45	0.768513	0.176568	4.35249	1.35e-05	0.000234
ENSDARG00000054749	lmo4b	544.717	1.04359	0.239767	4.35253	1.35e-05	0.000234
ENSDARG00000098221	st8sia1	157.862	-1.94321	0.446595	-4.35118	1.35e-05	0.000235
ENSDARG00000062489	39508	370.599	1.20429	0.276998	4.34763	1.38e-05	0.000239
ENSDARG00000042337	chrac1	985.517	0.947008	0.217887	4.34633	1.38e-05	0.00024
ENSDARG00000041974	brk1	604.573	0.96677	0.22245	4.34602	1.39e-05	0.00024
ENSDARG00000074465	vps13c	151.412	-1.94427	0.447418	-4.34552	1.39e-05	0.00024
ENSDARG00000022904	skilb	320.828	1.34474	0.309512	4.34473	1.39e-05	0.00024
ENSDARG00000038066	kpna2	2094.59	1.03791	0.238896	4.34459	1.4e-05	0.00024
ENSDARG00000057249	zmynd11	964.87	-1.05471	0.24276	-4.34466	1.39e-05	0.00024
ENSDARG00000079104	mfhas1	165.42	1.40832	0.324211	4.34383	1.4e-05	0.000241
ENSDARG00000098424	CABZ01079241.1	403.768	1.05013	0.241839	4.34227	1.41e-05	0.000243
ENSDARG00000071656	si:dkey-19a16.5	22.5283	3.82298	0.880536	4.34165	1.41e-05	0.000243
ENSDARG00000096546	nrp2a	52.7233	3.47489	0.801003	4.33818	1.44e-05	0.000247
ENSDARG00000029818	srsf5a	15160.4	0.775194	0.178707	4.33779	1.44e-05	0.000247
ENSDARG00000101763	CU467646.5	62.4574	4.19339	0.967046	4.33629	1.45e-05	0.000248
ENSDARG00000101975	si:dkey-225f5.4	282.893	1.1578	0.267103	4.33468	1.46e-05	0.00025
ENSDARG00000076227	ror2	1316.88	-0.782432	0.180547	-4.33369	1.47e-05	0.000251
ENSDARG00000007461	srgap1a	122.02	-1.60168	0.369926	-4.32974	1.49e-05	0.000255
ENSDARG00000025766	zgc:66440	128.038	-1.94578	0.449697	-4.32686	1.51e-05	0.000258
ENSDARG00000071697	zgc:66433	306.947	-1.22541	0.283269	-4.32596	1.52e-05	0.000259
ENSDARG00000005513	naca	6152.11	0.731789	0.16923	4.32423	1.53e-05	0.000261
ENSDARG00000052423	ppp1r12c	485.935	-1.41711	0.327784	-4.32329	1.54e-05	0.000261
ENSDARG00000002304	gins2	235.647	1.73181	0.400915	4.31964	1.56e-05	0.000265
ENSDARG00000010487	sae1	3045.6	0.817158	0.189166	4.31979	1.56e-05	0.000265
ENSDARG00000041619	rack1	7437.8	0.701087	0.162333	4.31883	1.57e-05	0.000266
ENSDARG00000071497	zic3	689.901	-1.11237	0.257754	-4.31561	1.59e-05	0.00027
ENSDARG00000006639	lnpk	405.589	-1.24413	0.288359	-4.3145	1.6e-05	0.000271
ENSDARG00000099194	CABZ01058261.1	2375.14	0.902372	0.209176	4.31393	1.6e-05	0.000271
ENSDARG00000109769	LO017835.1	88.7493	1.9136	0.443737	4.31247	1.61e-05	0.000273
ENSDARG00000025615	prr15la	27.2889	4.38985	1.01813	4.31168	1.62e-05	0.000273
ENSDARG00000099396	rbpms	205.088	1.28512	0.298188	4.30975	1.63e-05	0.000275
ENSDARG00000105288	si:ch211-79l17.1	426.656	-1.09215	0.25346	-4.30895	1.64e-05	0.000276
ENSDARG00000056656	tspan18a	25.8136	3.4504	0.801444	4.30523	1.67e-05	0.000281
ENSDARG00000024204	mcm3	3651.17	-1.06717	0.247957	-4.30386	1.68e-05	0.000282
ENSDARG00000079452	rbm46	109.714	-1.73974	0.404228	-4.30385	1.68e-05	0.000282
ENSDARG00000078822	ccdc18	202.924	-1.75252	0.407562	-4.3	1.71e-05	0.000286
ENSDARG00000060004	fzd7a	2660.68	1.19198	0.277378	4.29732	1.73e-05	0.00029
ENSDARG00000011370	fyna	424.771	-1.57668	0.366965	-4.29652	1.74e-05	0.00029
ENSDARG00000104172	diabloa	302.403	1.3977	0.325308	4.29654	1.73e-05	0.00029
ENSDARG00000006577	nadka	87.939	-2.30171	0.536122	-4.29326	1.76e-05	0.000294
ENSDARG00000038141	atf4b	1539.37	0.975289	0.227186	4.2929	1.76e-05	0.000294
ENSDARG00000017708	lrrc40	316.42	-1.156	0.269298	-4.29263	1.77e-05	0.000294
ENSDARG00000002787	tle3a	1166.04	1.47234	0.343446	4.28697	1.81e-05	0.000302
ENSDARG00000032114	slain2	688.807	1.14419	0.266938	4.28635	1.82e-05	0.000302
ENSDARG00000079967	prkd3	78.7543	-2.35031	0.549162	-4.2798	1.87e-05	0.000311
ENSDARG00000092158	cbx3b	208.382	-1.61065	0.376688	-4.27581	1.9e-05	0.000316
ENSDARG00000036784	commd7	183.026	1.72054	0.402446	4.27521	1.91e-05	0.000317
ENSDARG00000077531	bag6l	828.58	-1.18468	0.277111	-4.27511	1.91e-05	0.000317
ENSDARG00000091042	sacs	90.7355	-2.01152	0.470579	-4.27456	1.92e-05	0.000317
ENSDARG00000043249	irf1b	44.8025	2.98071	0.697647	4.27252	1.93e-05	0.00032
ENSDARG00000003808	aqp3a	235.855	1.3797	0.323193	4.26898	1.96e-05	0.000325
ENSDARG00000058459	plekhg2	133.518	-1.96481	0.460281	-4.26872	1.97e-05	0.000325
ENSDARG00000024537	emilin1a	25.6038	6.21218	1.456	4.26661	1.98e-05	0.000327
ENSDARG00000099953	PRLHR	34.1643	4.50247	1.05591	4.26407	2.01e-05	0.000331
ENSDARG00000051836	si:dkeyp-19e1.3	86.7165	-1.94321	0.455755	-4.26373	2.01e-05	0.000331
ENSDARG00000056509	pdik1l	295.041	-1.26458	0.296646	-4.26293	2.02e-05	0.000332
ENSDARG00000054799	rfc1	360.565	-1.27265	0.298642	-4.26145	2.03e-05	0.000334
ENSDARG00000028017	tp53inp1	593.1	1.018	0.239057	4.2584	2.06e-05	0.000338
ENSDARG00000029234	stxbp5b	165.191	-1.3674	0.321144	-4.25791	2.06e-05	0.000338
ENSDARG00000070898	si:ch211-262h13.3	4902.16	0.79956	0.187776	4.25805	2.06e-05	0.000338
ENSDARG00000062138	ranbp10	199.713	-1.60757	0.377627	-4.25703	2.07e-05	0.000339
ENSDARG00000028335	hmga1a	118202	0.72792	0.171019	4.25638	2.08e-05	0.000339
ENSDARG00000079530	si:dkey-17m8.1	330.644	-1.06141	0.249356	-4.25659	2.08e-05	0.000339
ENSDARG00000009640	psmb1	641.119	0.964968	0.226811	4.2545	2.1e-05	0.000342
ENSDARG00000039512	ap1m3	236.394	-1.52723	0.358979	-4.25438	2.1e-05	0.000342
ENSDARG00000006420	atrnl1b	532.507	-1.06516	0.25054	-4.25146	2.12e-05	0.000346
ENSDARG00000060841	pik3c2a	471.85	-1.5958	0.375349	-4.25152	2.12e-05	0.000346
ENSDARG00000024874	dock4b	191.509	-2.01139	0.473309	-4.24964	2.14e-05	0.000348
ENSDARG00000061196	emilin2a	651.926	1.10168	0.259245	4.24958	2.14e-05	0.000348
ENSDARG00000077107	oafb	62.2864	2.85216	0.672385	4.24186	2.22e-05	0.00036
ENSDARG00000044153	ppp1cb	1032.94	1.12002	0.264097	4.24094	2.23e-05	0.00036
ENSDARG00000075564	fam13a	1687.83	1.38036	0.325478	4.24104	2.22e-05	0.00036
ENSDARG00000015971	rapgef1b	437.902	-1.16283	0.27424	-4.2402	2.23e-05	0.000361
ENSDARG00000045527	nr2c1	414.255	1.05442	0.248689	4.23991	2.24e-05	0.000361
ENSDARG00000007172	plxna3	521.177	-0.990351	0.233668	-4.23829	2.25e-05	0.000364
ENSDARG00000090183	gapvd1	404.27	-1.03518	0.244274	-4.23778	2.26e-05	0.000364
ENSDARG00000099294	si:ch73-199g24.2	342.076	-1.17615	0.277534	-4.23788	2.26e-05	0.000364
ENSDARG00000070174	PLEKHH3	184.124	1.62018	0.382373	4.23719	2.26e-05	0.000364
ENSDARG00000022350	nek1	196.537	-1.62663	0.383957	-4.23648	2.27e-05	0.000365
ENSDARG00000079241	wdr90	483.89	-1.43202	0.338008	-4.23665	2.27e-05	0.000365
ENSDARG00000071583	gtf3ab	622.948	-1.0915	0.257694	-4.23567	2.28e-05	0.000366
ENSDARG00000092503	arid1b	127.043	-1.57552	0.372018	-4.23506	2.28e-05	0.000366
ENSDARG00000040991	cttnbp2	148.304	-2.51156	0.593112	-4.23454	2.29e-05	0.000367
ENSDARG00000079524	znfl1g	61.8773	2.35164	0.555444	4.2338	2.3e-05	0.000368
ENSDARG00000097752	si:rp71-77l1.2	35.6618	3.56844	0.842971	4.23317	2.3e-05	0.000369
ENSDARG00000004851	hinfp	320.298	-1.34186	0.317141	-4.23111	2.33e-05	0.000371
ENSDARG00000068128	ppp1r15b	92.227	-2.24947	0.531637	-4.23122	2.32e-05	0.000371
ENSDARG00000075733	zyx	755.756	1.15159	0.272301	4.22909	2.35e-05	0.000374
ENSDARG00000098486	tollip	260.25	-1.23562	0.292254	-4.22788	2.36e-05	0.000376
ENSDARG00000008697	epas1a	927.539	1.35705	0.321218	4.22469	2.39e-05	0.000381
ENSDARG00000029064	uqcrq	253.071	1.11485	0.263908	4.22439	2.4e-05	0.000381
ENSDARG00000023220	selenot2	838.616	1.11248	0.263625	4.21994	2.44e-05	0.000388
ENSDARG00000063195	pxk	736.087	-1.09063	0.258443	-4.21998	2.44e-05	0.000388
ENSDARG00000056530	cpamd8	115.027	1.98728	0.471051	4.21882	2.46e-05	0.000389
ENSDARG00000079440	coro2ba	15.9991	5.88502	1.3953	4.21775	2.47e-05	0.000391
ENSDARG00000024920	tmem136a	1383.43	0.884776	0.209808	4.21707	2.48e-05	0.000392
ENSDARG00000070913	sox2	610.856	-1.04008	0.246719	-4.21565	2.49e-05	0.000394
ENSDARG00000003544	adarb1b	314.381	-1.10777	0.262908	-4.2135	2.51e-05	0.000397
ENSDARG00000071506	mgat5	608.562	1.11067	0.263611	4.21331	2.52e-05	0.000397
ENSDARG00000003599	rpl3	6638.53	0.701694	0.166605	4.21173	2.53e-05	0.0004
ENSDARG00000044847	zgc:171599	335	1.02671	0.243863	4.21017	2.55e-05	0.000402
ENSDARG00000103766	cyp2aa7	90.6071	2.21426	0.525917	4.21028	2.55e-05	0.000402
ENSDARG00000008979	golga1	362.568	-1.62712	0.386493	-4.20995	2.55e-05	0.000402
ENSDARG00000100867	rictora	233.183	-1.25543	0.298286	-4.20879	2.57e-05	0.000403
ENSDARG00000103459	evplb	105.15	-1.79635	0.42687	-4.20818	2.57e-05	0.000404
ENSDARG00000052124	accs	241.825	-1.40611	0.33416	-4.2079	2.58e-05	0.000404
ENSDARG00000062485	dock11	536.702	-1.25195	0.297589	-4.20697	2.59e-05	0.000405
ENSDARG00000105190	rhbdl3	24.2522	-3.95887	0.941176	-4.20631	2.6e-05	0.000406
ENSDARG00000094097	CR936321.1	359.45	0.982893	0.233725	4.20534	2.61e-05	0.000408
ENSDARG00000055787	dzank1	24.933	3.71817	0.884211	4.20508	2.61e-05	0.000408
ENSDARG00000055092	pora	145.971	-1.57133	0.373732	-4.20441	2.62e-05	0.000409
ENSDARG00000073974	colgalt1	69.2252	2.31466	0.550586	4.20399	2.62e-05	0.000409
ENSDARG00000078188	fam160a2	148.132	-2.00496	0.476921	-4.20397	2.62e-05	0.000409
ENSDARG00000032285	zgc:113294	111.945	1.8244	0.434012	4.20357	2.63e-05	0.000409
ENSDARG00000094457	BX005210.1	65.5909	-2.23284	0.531205	-4.20334	2.63e-05	0.000409
ENSDARG00000017365	slc23a2	331.287	-1.20992	0.287869	-4.20303	2.63e-05	0.000409
ENSDARG00000018334	rpl35	1652.27	0.838085	0.199524	4.20043	2.66e-05	0.000414
ENSDARG00000055381	bambia	2804.74	-0.862996	0.205473	-4.20005	2.67e-05	0.000414
ENSDARG00000103907	sgo1	653.966	0.890945	0.212138	4.19984	2.67e-05	0.000414
ENSDARG00000086269	ndst2a	242.858	-1.6823	0.400836	-4.19698	2.7e-05	0.000419
ENSDARG00000101445	klhl7	1286.62	0.977914	0.233051	4.19613	2.72e-05	0.00042
ENSDARG00000018110	pak4	2895.25	-0.735343	0.17528	-4.19525	2.73e-05	0.000421
ENSDARG00000014165	ssr3	1122.92	0.870532	0.207634	4.19262	2.76e-05	0.000426
ENSDARG00000012946	syap1	1185.12	0.9204	0.219547	4.19227	2.76e-05	0.000426
ENSDARG00000099999	tcf3b	3082.28	0.895206	0.213565	4.19172	2.77e-05	0.000427
ENSDARG00000025788	chp2	245.009	-1.36117	0.324989	-4.18836	2.81e-05	0.000433
ENSDARG00000099241	ppp2cb	3706.56	0.734096	0.175411	4.18501	2.85e-05	0.000439
ENSDARG00000015546	alpl	327.403	-1.05642	0.252458	-4.18455	2.86e-05	0.000439
ENSDARG00000076283	snrpd3l	2962.67	0.777834	0.185883	4.18454	2.86e-05	0.000439
ENSDARG00000097196	CR847531.1	24.6746	-4.85252	1.16126	-4.17866	2.93e-05	0.00045
ENSDARG00000057128	hadhaa	185.461	-1.37227	0.32854	-4.17686	2.96e-05	0.000453
ENSDARG00000101735	chn1	792.331	0.90482	0.21663	4.17681	2.96e-05	0.000453
ENSDARG00000061459	si:dkey-253i9.4	1142	-0.865709	0.207345	-4.17521	2.98e-05	0.000455
ENSDARG00000003328	slf2	253.619	-1.39727	0.334828	-4.1731	3e-05	0.000459
ENSDARG00000030616	nfe2l1a	109.682	2.222	0.532744	4.17086	3.03e-05	0.000463
ENSDARG00000018411	mknk1	425.787	-1.59991	0.383988	-4.16656	3.09e-05	0.000472
ENSDARG00000059961	chpf2	261.387	1.42322	0.341711	4.16499	3.11e-05	0.000475
ENSDARG00000067741	itpkcb	833.82	-0.839814	0.201739	-4.16288	3.14e-05	0.000479
ENSDARG00000040309	pxdc1b	203.433	1.50881	0.362534	4.16183	3.16e-05	0.00048
ENSDARG00000034409	pik3r3b	361.145	-1.81272	0.435613	-4.1613	3.16e-05	0.000481
ENSDARG00000043416	tnfaip2a	35.0382	2.74168	0.659524	4.15706	3.22e-05	0.00049
ENSDARG00000010962	fkbp7	510.991	1.62908	0.391916	4.1567	3.23e-05	0.00049
ENSDARG00000092141	si:dkeyp-100a1.6	415.834	-1.51889	0.3655	-4.15564	3.24e-05	0.000492
ENSDARG00000038687	nfkb2	372.918	1.11495	0.26836	4.15469	3.26e-05	0.000493
ENSDARG00000041565	tnfaip1	685.953	-1.00682	0.242357	-4.15429	3.26e-05	0.000494
ENSDARG00000043004	si:dkeyp-117h8.4	663.281	0.905306	0.217971	4.15334	3.28e-05	0.000495
ENSDARG00000101306	mrpl15	289.887	1.43293	0.345293	4.1499	3.33e-05	0.000502
ENSDARG00000115335	ubald2	352.419	1.03021	0.248282	4.14933	3.33e-05	0.000503
ENSDARG00000061687	atxn1a	132.163	-1.56465	0.377295	-4.14703	3.37e-05	0.000508
ENSDARG00000102080	mif4gda	223.882	1.76084	0.424621	4.14685	3.37e-05	0.000508
ENSDARG00000035565	atp6v0a2b	747.937	-1.06415	0.256745	-4.14478	3.4e-05	0.000512
ENSDARG00000039412	dmrta2	14.9737	5.55979	1.34294	4.14002	3.47e-05	0.000522
ENSDARG00000017929	ncoa2	841.582	-0.922361	0.222946	-4.13715	3.52e-05	0.000528
ENSDARG00000054616	cldni	67.8779	6.91397	1.67119	4.13715	3.52e-05	0.000528
ENSDARG00000077252	si:rp71-36a1.5	30.2508	-3.96057	0.957433	-4.13666	3.52e-05	0.000528
ENSDARG00000093452	BX511129.1	28.4823	2.86956	0.693683	4.13669	3.52e-05	0.000528
ENSDARG00000061223	ogfrl1	272.346	7.24541	1.75208	4.13533	3.54e-05	0.00053
ENSDARG00000069356	adgrl2a	213.225	-1.26449	0.305783	-4.13525	3.55e-05	0.00053
ENSDARG00000059337	tgif1	4718.31	0.73659	0.178137	4.13496	3.55e-05	0.000531
ENSDARG00000075793	prex1	219.619	-1.70384	0.412211	-4.13342	3.57e-05	0.000534
ENSDARG00000061544	ano6	60.8889	2.84167	0.687559	4.13298	3.58e-05	0.000534
ENSDARG00000033609	map1lc3a	81.9922	1.86471	0.451623	4.12892	3.64e-05	0.000543
ENSDARG00000013892	sorl1	355.349	-1.57367	0.38151	-4.12485	3.71e-05	0.000552
ENSDARG00000058719	si:dkey-119f1.1	251.582	-1.51546	0.367436	-4.12442	3.72e-05	0.000552
ENSDARG00000098810	VSTM2B	14.0111	8.20295	1.98869	4.1248	3.71e-05	0.000552
ENSDARG00000101906	zgc:113442	141.331	-1.9324	0.468526	-4.12443	3.72e-05	0.000552
ENSDARG00000073688	nav2a	75.8682	-2.72678	0.66122	-4.12387	3.73e-05	0.000553
ENSDARG00000016364	gna15.1	1996.45	-1.36624	0.33154	-4.1209	3.77e-05	0.00056
ENSDARG00000015653	tnip1	893.788	0.804249	0.195175	4.12065	3.78e-05	0.00056
ENSDARG00000014962	ppp3cca	119.015	-2.12461	0.515735	-4.11959	3.8e-05	0.000562
ENSDARG00000103546	purbb	738.037	1.1758	0.285428	4.11944	3.8e-05	0.000562
ENSDARG00000020898	cyb5r4	93.6547	-1.91418	0.465019	-4.11634	3.85e-05	0.000569
ENSDARG00000007836	ctsla	42501.4	0.659216	0.160252	4.11361	3.9e-05	0.000575
ENSDARG00000014994	tbp	1147.89	-1.1064	0.269092	-4.1116	3.93e-05	0.00058
ENSDARG00000090982	slc44a1b	228.554	2.05205	0.499379	4.10919	3.97e-05	0.000585
ENSDARG00000059596	clip2	592.958	-0.926364	0.225467	-4.10864	3.98e-05	0.000586
ENSDARG00000103683	inpp5b	138.504	-1.8127	0.441212	-4.10846	3.98e-05	0.000586
ENSDARG00000102436	si:ch211-194b1.1	148.799	-3.13928	0.764211	-4.10787	3.99e-05	0.000587
ENSDARG00000037046	rad51b	140.502	-1.34407	0.327259	-4.10707	4.01e-05	0.000589
ENSDARG00000027046	scyl3	676.07	-1.25934	0.30676	-4.10529	4.04e-05	0.000593
ENSDARG00000008494	myl6	515.523	1.00632	0.245145	4.105	4.04e-05	0.000593
ENSDARG00000070321	clrn2	25.863	3.74897	0.913413	4.10436	4.05e-05	0.000594
ENSDARG00000068190	pimr188	35.0037	4.74614	1.15677	4.10292	4.08e-05	0.000597
ENSDARG00000104179	rab11fip5a	53.7923	-2.5397	0.619092	-4.1023	4.09e-05	0.000598
ENSDARG00000044362	unc119b	122.293	-1.89941	0.463077	-4.10172	4.1e-05	0.000599
ENSDARG00000104414	shmt2	404.728	-1.0114	0.246633	-4.10083	4.12e-05	0.000601
ENSDARG00000054934	zgc:101765	80.3257	-2.14606	0.523359	-4.10054	4.12e-05	0.000601
ENSDARG00000062052	casp2	225.724	-1.33809	0.326606	-4.09695	4.19e-05	0.00061
ENSDARG00000092673	BX248497.1	20.7369	4.05977	0.991025	4.09654	4.19e-05	0.000611
ENSDARG00000006624	ppp2r2ab	1165.3	0.810233	0.197842	4.09535	4.22e-05	0.000613
ENSDARG00000090687	rcbtb2	84.3635	-1.88495	0.46036	-4.09451	4.23e-05	0.000615
ENSDARG00000101197	si:dkey-238d18.15	1515.78	1.27631	0.311972	4.09109	4.29e-05	0.000624
ENSDARG00000061048	ranbp9	1851.33	0.779421	0.190567	4.09	4.31e-05	0.000626
ENSDARG00000052388	pcgf5b	134.992	-1.39162	0.340346	-4.08883	4.34e-05	0.000628
ENSDARG00000073756	slc12a7a	751.107	0.847784	0.207339	4.08889	4.33e-05	0.000628
ENSDARG00000060785	pcnx4	239.722	-1.12177	0.274461	-4.08717	4.37e-05	0.000632
ENSDARG00000113928	B3GAT1	11.727	7.22835	1.76919	4.08568	4.39e-05	0.000636
ENSDARG00000035074	rtel1	499.865	-1.54754	0.378826	-4.08509	4.41e-05	0.000637
ENSDARG00000102216	dlg1l	128.56	-1.83926	0.450678	-4.0811	4.48e-05	0.000647
ENSDARG00000025189	cpne8	38.3341	2.36399	0.579423	4.07991	4.51e-05	0.00065
ENSDARG00000006060	crybg1b	203.752	-1.61626	0.396228	-4.07911	4.52e-05	0.000652
ENSDARG00000074490	casc4	418.913	-0.997504	0.24458	-4.07843	4.53e-05	0.000653
ENSDARG00000022712	stat3	765.699	-1.04074	0.255217	-4.07787	4.55e-05	0.000654
ENSDARG00000046157	RPS17	1013.11	0.846391	0.207606	4.0769	4.56e-05	0.000656
ENSDARG00000096990	si:ch1073-340i21.2	152.781	-1.63666	0.401434	-4.07703	4.56e-05	0.000656
ENSDARG00000076829	ankib1b	401.16	-1.29944	0.318765	-4.07647	4.57e-05	0.000656
ENSDARG00000010965	psma8	1040.96	0.771649	0.189345	4.07535	4.59e-05	0.000659
ENSDARG00000010601	mtmr10	88.9944	-2.0026	0.491602	-4.07363	4.63e-05	0.000663
ENSDARG00000079220	wdr20a	251.943	-1.39782	0.343154	-4.07345	4.63e-05	0.000663
ENSDARG00000017602	ccng2	444.476	1.05004	0.257817	4.07281	4.64e-05	0.000664
ENSDARG00000101190	cyp2k8	280.116	1.27063	0.312039	4.07203	4.66e-05	0.000666
ENSDARG00000019444	ssr4	1762.97	1.01746	0.249885	4.07173	4.67e-05	0.000666
ENSDARG00000076568	sec61b	4956.61	0.864807	0.212509	4.06951	4.71e-05	0.000672
ENSDARG00000117156	si:dkey-7j22.4	330.94	1.38802	0.341169	4.06841	4.73e-05	0.000675
ENSDARG00000014680	znf710a	448.683	-1.31626	0.323554	-4.06814	4.74e-05	0.000675
ENSDARG00000060805	map1sa	236.582	-1.49165	0.366826	-4.06639	4.77e-05	0.000679
ENSDARG00000073905	zgc:92481	229.469	1.18783	0.292178	4.06543	4.79e-05	0.000682
ENSDARG00000053542	kctd12.2	15.0075	5.61224	1.38102	4.06384	4.83e-05	0.000686
ENSDARG00000062720	pcdh1a	22.4779	3.55565	0.874985	4.06366	4.83e-05	0.000686
ENSDARG00000074599	frmd4ba	714.797	-1.03894	0.255735	-4.06255	4.85e-05	0.000688
ENSDARG00000030949	srprb	1897.9	0.991604	0.244199	4.06063	4.89e-05	0.000693
ENSDARG00000089489	fam83e	83.8312	-1.93874	0.477669	-4.05875	4.93e-05	0.000699
ENSDARG00000058561	fbxo30a	269.625	-1.60698	0.396401	-4.05392	5.04e-05	0.000713
ENSDARG00000042616	sema3h	8.77146	7.57104	1.8688	4.05129	5.09e-05	0.000719
ENSDARG00000091652	xrn1	2461.97	-0.905456	0.223496	-4.05134	5.09e-05	0.000719
ENSDARG00000041022	pdcd4b	553.878	-1.08266	0.267266	-4.05086	5.1e-05	0.00072
ENSDARG00000099732	gfra1a	31.1597	2.85709	0.705598	4.04917	5.14e-05	0.000725
ENSDARG00000062986	pnpla7a	1164.52	-1.02779	0.253879	-4.04836	5.16e-05	0.000726
ENSDARG00000089914	clint1b	332.683	-1.27624	0.315238	-4.0485	5.15e-05	0.000726
ENSDARG00000091813	si:dkey-21a6.5	242.498	-1.64467	0.406414	-4.04679	5.19e-05	0.00073
ENSDARG00000016691	cd9b	1586.96	0.805857	0.199177	4.04594	5.21e-05	0.000732
ENSDARG00000095863	afp4	3508.85	1.13661	0.280992	4.045	5.23e-05	0.000735
ENSDARG00000002362	ubald1a	338.319	1.23759	0.306011	4.04429	5.25e-05	0.000736
ENSDARG00000055445	slc22a15	86.7785	2.78593	0.688868	4.04422	5.25e-05	0.000736
ENSDARG00000005463	slc30a1a	765.623	1.04632	0.258771	4.04344	5.27e-05	0.000738
ENSDARG00000074796	dbf4	924.514	0.957577	0.236902	4.04208	5.3e-05	0.000741
ENSDARG00000016977	snx27b	408.71	-0.943507	0.233438	-4.04179	5.3e-05	0.000742
ENSDARG00000056367	mpv17l2	211.935	-1.24802	0.308853	-4.04083	5.33e-05	0.000744
ENSDARG00000017673	nova2	23.9153	3.58795	0.888874	4.03651	5.43e-05	0.000757
ENSDARG00000075435	akap11	178.571	-1.46793	0.363754	-4.03551	5.45e-05	0.00076
ENSDARG00000004306	klhl18	207.947	-1.46903	0.364453	-4.03077	5.56e-05	0.000772
ENSDARG00000020204	nf2a	922.668	-0.884503	0.219386	-4.03171	5.54e-05	0.000772
ENSDARG00000021110	poc1b	324.581	-1.25648	0.311681	-4.03129	5.55e-05	0.000772
ENSDARG00000023989	pef1	185.027	1.74128	0.431971	4.03102	5.55e-05	0.000772
ENSDARG00000062174	cacnb4b	46.1159	2.36093	0.58572	4.03081	5.56e-05	0.000772
ENSDARG00000105046	ccnf	1284.73	0.959523	0.238039	4.03095	5.56e-05	0.000772
ENSDARG00000068192	taf4a	97.1756	-1.65297	0.410162	-4.03004	5.58e-05	0.000773
ENSDARG00000075229	slc46a2	109.928	-1.78701	0.443413	-4.03012	5.57e-05	0.000773
ENSDARG00000053241	sts	123.969	1.6682	0.414097	4.02852	5.61e-05	0.000776
ENSDARG00000095252	si:dkey-40h20.1	44.1928	2.46764	0.612522	4.02865	5.61e-05	0.000776
ENSDARG00000057173	ifit8	119.061	1.71739	0.426383	4.02781	5.63e-05	0.000778
ENSDARG00000006242	ptp4a1	3711.82	0.699381	0.173691	4.02658	5.66e-05	0.00078
ENSDARG00000015627	rgs6	15.9	4.23286	1.05121	4.02667	5.66e-05	0.00078
ENSDARG00000070080	nbeaa	143.068	-1.42143	0.352986	-4.02687	5.65e-05	0.00078
ENSDARG00000023443	tjp2b	640.95	-0.842798	0.209504	-4.02284	5.75e-05	0.000792
ENSDARG00000098114	ctsa	4464	1.0817	0.26888	4.02298	5.75e-05	0.000792
ENSDARG00000101891	arid1ab	2955.78	-0.704153	0.175165	-4.01993	5.82e-05	0.000801
ENSDARG00000053505	fbxo22	632.519	0.893066	0.222292	4.01754	5.88e-05	0.000808
ENSDARG00000026070	cd82b	640.864	-1.68604	0.419764	-4.01665	5.9e-05	0.000811
ENSDARG00000094475	BX569801.1	91.7041	1.71439	0.426872	4.01616	5.92e-05	0.000812
ENSDARG00000109864	znf995	338.63	-1.48634	0.370226	-4.01468	5.95e-05	0.000816
ENSDARG00000030743	sptlc3	368.055	-1.26544	0.315311	-4.01332	5.99e-05	0.00082
ENSDARG00000053530	cyp4f3	27.6128	3.27507	0.81673	4.00999	6.07e-05	0.000831
ENSDARG00000067920	rab8a	337.337	-1.0025	0.250134	-4.00785	6.13e-05	0.000838
ENSDARG00000075624	bend5	61.1029	-2.27015	0.566539	-4.00706	6.15e-05	0.00084
ENSDARG00000099593	r3hcc1	134.675	-1.53689	0.383612	-4.00638	6.17e-05	0.000842
ENSDARG00000044685	nr0b2a	4244.59	1.49634	0.373547	4.00577	6.18e-05	0.000843
ENSDARG00000062019	rufy2	229.933	-1.4233	0.35536	-4.00523	6.2e-05	0.000845
ENSDARG00000013317	pygmb	359.15	-1.42079	0.354776	-4.00475	6.21e-05	0.000846
ENSDARG00000006169	lrrk2	117.727	-2.09083	0.522239	-4.00358	6.24e-05	0.000849
ENSDARG00000038306	tsc22d1	836.914	-0.947548	0.236998	-3.99813	6.38e-05	0.000868
ENSDARG00000093622	spc24	414.756	1.32455	0.331315	3.99784	6.39e-05	0.000869
ENSDARG00000099437	si:ch1073-268j14.1	54.0123	-2.3621	0.591015	-3.99668	6.42e-05	0.000872
ENSDARG00000088711	lgals1l1	38.167	2.49569	0.624664	3.99526	6.46e-05	0.000877
ENSDARG00000105184	nbeab	113.331	-1.56909	0.392767	-3.99496	6.47e-05	0.000877
ENSDARG00000037362	scube2	723.419	1.01155	0.253237	3.99449	6.48e-05	0.000878
ENSDARG00000062854	sdk1b	43.8831	-2.87219	0.71905	-3.99443	6.49e-05	0.000878
ENSDARG00000062983	fbxo18	2530.32	0.72132	0.18063	3.99335	6.51e-05	0.000881
ENSDARG00000077726	nocta	1168.45	0.865033	0.216669	3.99241	6.54e-05	0.000884
ENSDARG00000003845	chm	982.686	-0.839424	0.210274	-3.99205	6.55e-05	0.000884
ENSDARG00000057096	ndr1	316.043	1.24551	0.312032	3.99162	6.56e-05	0.000885
ENSDARG00000019842	cnot3b	964.486	-0.77142	0.19327	-3.99141	6.57e-05	0.000885
ENSDARG00000042825	rnf169	1033.24	1.07603	0.269645	3.99052	6.59e-05	0.000888
ENSDARG00000073952	slc4a7	327.524	-1.18571	0.297256	-3.98884	6.64e-05	0.000894
ENSDARG00000053459	rybpb	675.124	0.954704	0.23937	3.9884	6.65e-05	0.000895
ENSDARG00000021494	hnf4a	3999.45	1.08007	0.270919	3.9867	6.7e-05	0.0009
ENSDARG00000078707	sema7a	18.9441	4.53922	1.13878	3.98605	6.72e-05	0.000902
ENSDARG00000029472	afdna	200.562	-1.41736	0.355765	-3.98399	6.78e-05	0.000909
ENSDARG00000056961	ccdc30	117.987	-1.66355	0.41761	-3.98351	6.79e-05	0.00091
ENSDARG00000046087	brd2b	274.635	-1.30476	0.327561	-3.98326	6.8e-05	0.000911
ENSDARG00000041505	itm2bb	58.925	2.35354	0.590896	3.98299	6.81e-05	0.000911
ENSDARG00000071724	ankha	393.786	-1.15937	0.291186	-3.98155	6.85e-05	0.000915
ENSDARG00000078430	tiam1a	917.327	1.08108	0.271524	3.98153	6.85e-05	0.000915
ENSDARG00000093630	si:ch211-249h16.8	20.0148	3.55079	0.891935	3.981	6.86e-05	0.000916
ENSDARG00000057854	sap18	5716.59	0.653696	0.164336	3.9778	6.96e-05	0.000928
ENSDARG00000032263	zgc:110224	159.721	-1.40856	0.354286	-3.97578	7.01e-05	0.000934
ENSDARG00000036967	smox	124.417	2.61645	0.658065	3.97597	7.01e-05	0.000934
ENSDARG00000093983	CR749763.3	28.7068	-3.26962	0.822431	-3.97555	7.02e-05	0.000935
ENSDARG00000078947	sdccag8	92.7492	-2.04833	0.515318	-3.97488	7.04e-05	0.000937
ENSDARG00000078745	pnpla8	74.6806	-2.59477	0.65295	-3.97391	7.07e-05	0.00094
ENSDARG00000020785	lama4	42.897	-2.23744	0.563204	-3.9727	7.11e-05	0.000944
ENSDARG00000017624	krt4	17585.2	-1.01049	0.254488	-3.9707	7.17e-05	0.000951
ENSDARG00000005525	acy3.2	275.337	-1.3834	0.348492	-3.96967	7.2e-05	0.000954
ENSDARG00000060496	cacna1ha	120.269	-2.04614	0.515673	-3.9679	7.25e-05	0.000961
ENSDARG00000058966	zgc:112332	274.252	-1.45296	0.36637	-3.96582	7.31e-05	0.000968
ENSDARG00000063525	adpgk	227.752	-1.1695	0.295011	-3.96426	7.36e-05	0.000974
ENSDARG00000101744	elavl1b	841.257	1.21317	0.306086	3.96352	7.39e-05	0.000976
ENSDARG00000007040	tmigd1	16.0282	4.84914	1.22376	3.96249	7.42e-05	0.00098
ENSDARG00000042559	tnni1c	19.0427	5.35343	1.35133	3.96161	7.44e-05	0.000982
ENSDARG00000043236	ccna1	4832.41	-0.771884	0.194887	-3.96068	7.47e-05	0.000986
ENSDARG00000045768	cry1a	108.016	2.50169	0.632332	3.9563	7.61e-05	0.001003
ENSDARG00000076272	znf1041	1862.64	0.699616	0.17706	3.9513	7.77e-05	0.001023
ENSDARG00000055524	rnf7	92.3304	1.55451	0.393463	3.95083	7.79e-05	0.001025
ENSDARG00000077988	abcc10	422.43	-1.26326	0.319851	-3.94951	7.83e-05	0.001029
ENSDARG00000016551	iqsec1b	121.612	-1.78135	0.451083	-3.94905	7.85e-05	0.001031
ENSDARG00000074356	fxn	244.964	-1.27829	0.32377	-3.94814	7.88e-05	0.001034
ENSDARG00000098288	tax1bp1a	461.115	-1.13898	0.288506	-3.94787	7.88e-05	0.001034
ENSDARG00000059461	mepce	1244.09	-0.995475	0.252303	-3.94555	7.96e-05	0.001043
ENSDARG00000093702	si:dkey-126g1.9	82.3316	2.05409	0.520662	3.94514	7.98e-05	0.001044
ENSDARG00000078585	mon1a	189.578	-1.40743	0.356778	-3.94482	7.99e-05	0.001045
ENSDARG00000010137	ldb1a	2687.3	0.859538	0.21791	3.94447	8e-05	0.001046
ENSDARG00000089429	si:dkey-205h13.2	26.4033	4.46121	1.13114	3.94399	8.01e-05	0.001047
ENSDARG00000039931	slc25a33	1749.31	0.923067	0.234157	3.94208	8.08e-05	0.001054
ENSDARG00000034138	shisa2a	1193.01	0.758505	0.192426	3.94179	8.09e-05	0.001055
ENSDARG00000074168	tasor2	1446.54	-0.832835	0.211304	-3.94142	8.1e-05	0.001056
ENSDARG00000070654	pex5	202.145	-1.3492	0.342389	-3.94055	8.13e-05	0.001059
ENSDARG00000021374	cab39l1	1461.4	-0.720854	0.182942	-3.94034	8.14e-05	0.001059
ENSDARG00000077648	si:ch211-42i9.8	320.986	-0.992452	0.251945	-3.93916	8.18e-05	0.001063
ENSDARG00000045248	h3f3b.1	17761.4	0.642437	0.163135	3.93808	8.21e-05	0.001067
ENSDARG00000073720	si:dkey-250l23.4	13.6741	7.23752	1.8381	3.93749	8.23e-05	0.001069
ENSDARG00000011948	insra	473.632	1.72958	0.439367	3.93652	8.27e-05	0.001072
ENSDARG00000045842	zgc:113263	491.009	-1.13053	0.287193	-3.93646	8.27e-05	0.001072
ENSDARG00000029500	rpl34	1346.6	0.802124	0.203782	3.93618	8.28e-05	0.001072
ENSDARG00000117599	CABZ01068842.1	109.736	-1.88209	0.47835	-3.93454	8.34e-05	0.001079
ENSDARG00000069917	ska3	600.295	0.969669	0.246468	3.93426	8.35e-05	0.001079
ENSDARG00000026766	bcl2l10	4257.33	1.16143	0.295295	3.93313	8.38e-05	0.001084
ENSDARG00000018971	b3gnt5a	1210.01	-1.09157	0.277576	-3.93249	8.41e-05	0.001086
ENSDARG00000089304	si:dkeyp-4f2.1	17.6015	7.16807	1.82384	3.93022	8.49e-05	0.001095
ENSDARG00000069855	pnisr	2394.11	0.942721	0.239914	3.92941	8.52e-05	0.001098
ENSDARG00000114823	LO018148.1	212.024	-1.3979	0.355911	-3.92767	8.58e-05	0.001105
ENSDARG00000025555	ormdl3	91.0979	-2.10952	0.537274	-3.92634	8.62e-05	0.00111
ENSDARG00000052680	si:dkey-182g1.2	277.99	-1.21623	0.309788	-3.92601	8.64e-05	0.001111
ENSDARG00000031345	RTKN	127.313	2.15362	0.54879	3.92431	8.7e-05	0.001118
ENSDARG00000040295	apoeb	38388.2	0.729383	0.185877	3.92401	8.71e-05	0.001118
ENSDARG00000056995	snai1a	6308.09	0.699522	0.178273	3.92388	8.71e-05	0.001118
ENSDARG00000098206	ptrh1	107.167	-1.51394	0.385851	-3.92364	8.72e-05	0.001119
ENSDARG00000061268	ago2	578.168	-0.926573	0.236184	-3.92309	8.74e-05	0.00112
ENSDARG00000007813	rnpepl1	441.33	-1.63994	0.418154	-3.92187	8.79e-05	0.001125
ENSDARG00000000086	itsn1	314.174	-1.0093	0.257378	-3.92149	8.8e-05	0.001126
ENSDARG00000057683	mcm6	3335.09	1.45984	0.372286	3.9213	8.81e-05	0.001126
ENSDARG00000059925	usp24	484.852	-0.946094	0.241295	-3.92089	8.82e-05	0.001127
ENSDARG00000103464	pggt1b	257.019	1.10539	0.282052	3.91911	8.89e-05	0.001135
ENSDARG00000055463	lrit3a	247.748	-1.16141	0.29645	-3.91772	8.94e-05	0.00114
ENSDARG00000076238	gramd1c	1620.75	-1.08941	0.278103	-3.91727	8.96e-05	0.001142
ENSDARG00000035578	hs3st1l2	19.9387	5.23175	1.33572	3.91681	8.97e-05	0.001142
ENSDARG00000052746	grinab	303.4	1.31515	0.335762	3.91692	8.97e-05	0.001142
ENSDARG00000062955	dipk1aa	86.6215	-1.68748	0.430993	-3.91533	9.03e-05	0.001148
ENSDARG00000007098	itm2ba	2919.8	0.746901	0.190809	3.9144	9.06e-05	0.001152
ENSDARG00000106631	tmem63bb	58.7136	-2.1132	0.540227	-3.91169	9.17e-05	0.001164
ENSDARG00000044802	aadacl4	15.5291	3.97648	1.01664	3.91141	9.18e-05	0.001165
ENSDARG00000094894	tyrobp	13.6025	6.97872	1.78528	3.90904	9.27e-05	0.001175
ENSDARG00000078694	phlpp1	404	1.01872	0.26072	3.90735	9.33e-05	0.001183
ENSDARG00000051816	aass	197.829	-1.23422	0.315939	-3.9065	9.36e-05	0.001186
ENSDARG00000096017	BX649337.1	172.276	2.44336	0.625527	3.90608	9.38e-05	0.001187
ENSDARG00000075027	fgfr1bl	30.6676	4.07076	1.0426	3.90443	9.44e-05	0.001194
ENSDARG00000068289	eif3k	744.574	0.920599	0.235927	3.90206	9.54e-05	0.001205
ENSDARG00000102277	lama1	688.021	1.07467	0.275615	3.89917	9.65e-05	0.001219
ENSDARG00000043137	cdca8	2324.21	0.698836	0.179243	3.89881	9.67e-05	0.00122
ENSDARG00000027938	rad18	478.31	-1.02523	0.263106	-3.89662	9.75e-05	0.001229
ENSDARG00000062651	zc3hc1	2554.46	-0.761638	0.195463	-3.89659	9.76e-05	0.001229
ENSDARG00000045928	psma4	762.988	0.858627	0.220408	3.89563	9.79e-05	0.001233
ENSDARG00000058992	cers2b	6169.36	1.00959	0.259205	3.89495	9.82e-05	0.001235
ENSDARG00000075622	zgc:174938	51.6168	-2.81943	0.724207	-3.89313	9.9e-05	0.001244
ENSDARG00000028259	aldh3a2a	206.972	-1.49346	0.383695	-3.89231	9.93e-05	0.001246
ENSDARG00000029063	clpxa	1301.55	-0.875081	0.224814	-3.89246	9.92e-05	0.001246
ENSDARG00000061690	nxpe3	197.004	-1.56346	0.401704	-3.89207	9.94e-05	0.001246
ENSDARG00000061732	raph1b	308.02	-1.07193	0.275456	-3.89148	9.96e-05	0.001249
ENSDARG00000073837	senp2	687.406	0.798264	0.205166	3.89081	9.99e-05	0.001251
ENSDARG00000012341	capn9	1772.82	-1.09496	0.281552	-3.88901	0.000101	0.001259
ENSDARG00000078459	cux1a	45.9302	-2.59956	0.668546	-3.88838	0.000101	0.001262
ENSDARG00000102483	numa1	1850.11	0.870718	0.22402	3.88679	0.000102	0.001269
ENSDARG00000019507	mcm5	2126.85	-1.00918	0.259681	-3.88621	0.000102	0.001271
ENSDARG00000015006	dnm1l	257.792	-1.48178	0.381513	-3.88396	0.000103	0.001282
ENSDARG00000042866	cx35.4	91.1472	-2.26929	0.585031	-3.87892	0.000105	0.001308
ENSDARG00000043185	mllt1a	588.364	-0.915104	0.235935	-3.87863	0.000105	0.001309
ENSDARG00000001889	tuba1a	57.8157	-2.84207	0.732913	-3.87777	0.000105	0.001311
ENSDARG00000078348	tcf20	1559.84	-0.792645	0.204415	-3.87763	0.000105	0.001311
ENSDARG00000104235	myo5c	139.279	-1.34613	0.347144	-3.87772	0.000105	0.001311
ENSDARG00000030871	siah1	1056.95	0.814687	0.210149	3.87672	0.000106	0.001315
ENSDARG00000075821	plxnb1a	67.7026	-2.03204	0.524226	-3.87626	0.000106	0.001317
ENSDARG00000092199	si:ch211-250c4.4	122.132	2.06727	0.533587	3.8743	0.000107	0.001326
ENSDARG00000055108	gde1	301.26	-1.07865	0.278534	-3.87261	0.000108	0.001335
ENSDARG00000010862	amt	84.5225	-1.92318	0.496744	-3.87156	0.000108	0.001339
ENSDARG00000079957	eloal	279.569	-1.69697	0.43861	-3.86897	0.000109	0.001353
ENSDARG00000040912	kdelr3	384.205	1.68035	0.434437	3.86787	0.00011	0.001358
ENSDARG00000095459	si:ch211-191j22.3	275.969	1.36378	0.35264	3.86734	0.00011	0.00136
ENSDARG00000041068	got2a	364.88	-1.21958	0.315375	-3.8671	0.00011	0.00136
ENSDARG00000094854	ms4a17a.9	15.1814	4.7962	1.24053	3.86624	0.000111	0.001364
ENSDARG00000062965	fam45a	125.174	-1.71521	0.443803	-3.86479	0.000111	0.001371
ENSDARG00000039943	tent5ba	738.471	-0.83558	0.216261	-3.86375	0.000112	0.001376
ENSDARG00000079328	pgbd4	705.07	-0.849331	0.219839	-3.86342	0.000112	0.001377
ENSDARG00000019230	rpl7a	6191.36	0.719241	0.186303	3.8606	0.000113	0.001392
ENSDARG00000102379	si:zfos-80g12.1	229.392	1.15062	0.29808	3.8601	0.000113	0.001393
ENSDARG00000102684	lrrc1	730.285	-0.947206	0.2454	-3.85984	0.000113	0.001393
ENSDARG00000102717	tmem42a	175.118	-1.2344	0.319796	-3.85995	0.000113	0.001393
ENSDARG00000014704	pgm2l1	95.1138	-2.04186	0.529044	-3.85953	0.000114	0.001394
ENSDARG00000109366	zgc:173720	181.424	-1.35797	0.351993	-3.85796	0.000114	0.001402
ENSDARG00000026845	rhoaa	1994.33	0.832744	0.215891	3.85725	0.000115	0.001405
ENSDARG00000089893	tasora	1000.42	-0.859348	0.222818	-3.85673	0.000115	0.001407
ENSDARG00000075831	slc7a8a	17029.1	0.975204	0.25292	3.85578	0.000115	0.001411
ENSDARG00000074298	znf1015	705.487	0.833505	0.216196	3.85532	0.000116	0.001413
ENSDARG00000060312	wdr62	1007.83	-1.04284	0.270516	-3.85499	0.000116	0.001414
ENSDARG00000093120	si:dkey-117m1.4	290.22	1.58405	0.411138	3.85284	0.000117	0.001425
ENSDARG00000069114	unc93b1	39.1036	-2.32418	0.603295	-3.85247	0.000117	0.001425
ENSDARG00000113393	golim4a	81.7928	-1.62656	0.422201	-3.85256	0.000117	0.001425
ENSDARG00000091241	glt1d1	75.9196	-1.73314	0.450049	-3.851	0.000118	0.001433
ENSDARG00000015917	rnft1	214	-1.32363	0.343753	-3.85053	0.000118	0.001434
ENSDARG00000098348	znf326	513.686	-1.42216	0.369416	-3.84974	0.000118	0.001438
ENSDARG00000076520	mafb	133.318	1.48338	0.385484	3.84811	0.000119	0.001447
ENSDARG00000021483	cdc14b	862.064	-0.850894	0.22114	-3.84777	0.000119	0.001448
ENSDARG00000009299	dusp8a	65.7863	-2.06688	0.537192	-3.84756	0.000119	0.001448
ENSDARG00000004270	atl3	350.996	-1.4225	0.369856	-3.8461	0.00012	0.001455
ENSDARG00000013095	gclc	2268.92	-0.78535	0.204213	-3.84575	0.00012	0.001456
ENSDARG00000001859	dbx1b	14.9653	3.994	1.0387	3.84517	0.00012	0.001459
ENSDARG00000006120	tbx2b	61.4821	2.31687	0.602781	3.84364	0.000121	0.001467
ENSDARG00000031888	mapk8a	187.97	-1.35241	0.35188	-3.84337	0.000121	0.001467
ENSDARG00000070794	greb1	103.787	1.51719	0.395254	3.83851	0.000124	0.001496
ENSDARG00000100582	si:ch211-195b11.3	124.89	2.16927	0.565235	3.83782	0.000124	0.001499
ENSDARG00000021242	mvp	1862.65	0.815637	0.212643	3.83571	0.000125	0.001511
ENSDARG00000051729	nfatc3b	37.2482	2.47175	0.644867	3.83296	0.000127	0.001527
ENSDARG00000101043	ppl	1985.51	-1.00952	0.263392	-3.83277	0.000127	0.001527
ENSDARG00000059367	mfap2	69.124	1.8125	0.472977	3.83211	0.000127	0.00153
ENSDARG00000098231	hhex	57.7139	2.00285	0.522669	3.83197	0.000127	0.00153
ENSDARG00000075593	trim71	3016.07	-0.643051	0.167844	-3.83125	0.000127	0.001533
ENSDARG00000057006	fam241a	190.414	-1.42832	0.372913	-3.83018	0.000128	0.001539
ENSDARG00000044056	ahi1	302.794	0.994932	0.260172	3.82414	0.000131	0.001576
ENSDARG00000045824	zgc:101783	365.19	-1.08962	0.285084	-3.82212	0.000132	0.001587
ENSDARG00000004576	plk4	513.387	0.910268	0.238328	3.81939	0.000134	0.001604
ENSDARG00000061525	slka	942.386	-0.89045	0.233178	-3.81875	0.000134	0.001607
ENSDARG00000003940	mtfr1l	1145.85	0.70838	0.185738	3.81388	0.000137	0.001638
ENSDARG00000116863	CU984579.1	12.5938	4.512	1.18325	3.81322	0.000137	0.001641
ENSDARG00000076143	ppip5k1a	185.474	-1.19392	0.313158	-3.81251	0.000138	0.001645
ENSDARG00000014817	ranbp1	8255.27	0.605403	0.158821	3.81185	0.000138	0.001648
ENSDARG00000007774	vash2	781.131	0.991202	0.260092	3.81097	0.000138	0.001653
ENSDARG00000090462	mrpl20	124.139	1.42174	0.37318	3.80979	0.000139	0.001659
ENSDARG00000017748	arhgap29b	90.5991	-1.62247	0.42595	-3.80907	0.000139	0.001662
ENSDARG00000021032	foxd3	461.402	-1.12171	0.294491	-3.80898	0.00014	0.001662
ENSDARG00000038281	natd1	1997.1	1.00545	0.263999	3.80855	0.00014	0.001664
ENSDARG00000078535	lrrcc1	243.056	-1.41206	0.370802	-3.80813	0.00014	0.001666
ENSDARG00000093639	BX537282.1	39.0779	3.8316	1.00663	3.80636	0.000141	0.001677
ENSDARG00000005675	sec61a1l	3947.95	0.872424	0.229262	3.80535	0.000142	0.001682
ENSDARG00000011553	atp5pb	450.636	0.959844	0.252277	3.80472	0.000142	0.001685
ENSDARG00000062307	ccdc61	262.932	-1.25883	0.330935	-3.80385	0.000142	0.00169
ENSDARG00000010583	pard3ab	1447.19	-0.736617	0.193675	-3.80337	0.000143	0.001692
ENSDARG00000075533	zbtb24	178.235	-1.29043	0.33934	-3.80277	0.000143	0.001695
ENSDARG00000011701	ctsll	6222.85	0.997004	0.262196	3.80252	0.000143	0.001696
ENSDARG00000046074	stk11	497.542	1.03838	0.273092	3.80233	0.000143	0.001696
ENSDARG00000068714	ksr1a	128.126	-1.50502	0.395878	-3.80173	0.000144	0.001699
ENSDARG00000045506	gramd4b	102.09	-1.98932	0.523306	-3.80145	0.000144	0.001699
ENSDARG00000101082	eif3s6ip	2071.56	0.771631	0.203081	3.79963	0.000145	0.001711
ENSDARG00000016011	gpcpd1	389.193	1.12533	0.296276	3.79824	0.000146	0.001719
ENSDARG00000105424	si:rp71-46j2.7	651.922	-0.977297	0.257378	-3.79713	0.000146	0.001726
ENSDARG00000102394	ap1g1	1071.63	0.767558	0.202231	3.79544	0.000147	0.001736
ENSDARG00000044059	lft2	422.906	-0.902138	0.237722	-3.79493	0.000148	0.001737
ENSDARG00000071548	josd1	277.261	-1.43762	0.378826	-3.79494	0.000148	0.001737
ENSDARG00000004184	nf1b	214.282	-1.12909	0.297578	-3.79428	0.000148	0.001741
ENSDARG00000073859	kif13bb	410.534	-1.08734	0.286617	-3.7937	0.000148	0.001744
ENSDARG00000012196	fer	281.556	-0.998895	0.263405	-3.79224	0.000149	0.001753
ENSDARG00000092277	BX663611.1	19.0255	-3.5645	0.939993	-3.79205	0.000149	0.001753
ENSDARG00000097743	si:dkey-276j7.2	40.9155	3.62591	0.956242	3.79184	0.00015	0.001753
ENSDARG00000099517	adssl1	261.759	1.44321	0.380636	3.79158	0.00015	0.001754
ENSDARG00000044625	pcf11	2986.36	0.752284	0.198428	3.79122	0.00015	0.001754
ENSDARG00000090156	pttg1ipa	203.184	-1.52375	0.401905	-3.79132	0.00015	0.001754
ENSDARG00000075083	prkdc	370.191	-1.02363	0.270042	-3.79064	0.00015	0.001757
ENSDARG00000010021	grpel1	637.355	0.934014	0.246418	3.79036	0.00015	0.001757
ENSDARG00000021849	si:dkey-256h2.1	1067.27	-0.938747	0.247773	-3.78874	0.000151	0.001768
ENSDARG00000007130	mrto4	866.254	0.887938	0.234384	3.78839	0.000152	0.001769
ENSDARG00000088247	si:ch1073-303k11.2	15.4348	5.56717	1.46999	3.78722	0.000152	0.001776
ENSDARG00000033029	pkd1b	41.9751	2.15233	0.568811	3.78391	0.000154	0.001799
ENSDARG00000015607	si:ch211-220f21.2	33.839	3.85274	1.01837	3.78323	0.000155	0.001802
ENSDARG00000077768	malt1	65.2689	-2.33349	0.616859	-3.78286	0.000155	0.001804
ENSDARG00000087996	pabpn1l	578.252	-1.0927	0.289019	-3.78073	0.000156	0.001818
ENSDARG00000036587	cbr1	412.386	-0.936533	0.247784	-3.77964	0.000157	0.001825
ENSDARG00000088750	otogl	70.7365	-2.37063	0.627239	-3.77947	0.000157	0.001825
ENSDARG00000077284	gdpd5a	41.9237	-2.53824	0.671681	-3.77894	0.000157	0.001827
ENSDARG00000004131	rttn	125.056	-1.67991	0.444701	-3.77761	0.000158	0.001836
ENSDARG00000093864	wee1	4947.16	0.647842	0.171519	3.77709	0.000159	0.001837
ENSDARG00000110147	zgc:85789	238.612	-1.55726	0.412276	-3.77722	0.000159	0.001837
ENSDARG00000002509	zgc:153911	912.328	-0.987772	0.261606	-3.7758	0.000159	0.001845
ENSDARG00000030133	fkbp6	121.894	-1.4729	0.390197	-3.77477	0.00016	0.001852
ENSDARG00000060835	tecpr2	148.255	-1.89738	0.502694	-3.77442	0.00016	0.001852
ENSDARG00000062181	bmt2	489.237	-0.923274	0.244605	-3.77455	0.00016	0.001852
ENSDARG00000015224	cd2ap	767.329	1.03432	0.274076	3.77384	0.000161	0.001855
ENSDARG00000097501	si:dkey-111k8.3	440.353	0.905107	0.239856	3.77354	0.000161	0.001856
ENSDARG00000079167	si:ch211-230g15.5	104.678	-1.65305	0.438204	-3.77235	0.000162	0.001864
ENSDARG00000096628	buc2l	269.375	-1.8698	0.496195	-3.76829	0.000164	0.001892
ENSDARG00000103868	e2f1	79.5016	-1.55042	0.411424	-3.76844	0.000164	0.001892
ENSDARG00000036625	polr2f	813.064	0.804029	0.213438	3.76703	0.000165	0.0019
ENSDARG00000059587	CU928117.1	292.42	-1.05908	0.281154	-3.76689	0.000165	0.0019
ENSDARG00000013794	klf11b	160.806	1.64268	0.436132	3.76648	0.000166	0.001901
ENSDARG00000035468	slc25a25b	95.7751	-1.93157	0.512839	-3.76643	0.000166	0.001901
ENSDARG00000061915	git2a	178.531	-1.31083	0.34807	-3.766	0.000166	0.001902
ENSDARG00000070606	ikbke	160.343	-1.34621	0.357474	-3.7659	0.000166	0.001902
ENSDARG00000014582	exoc3	647.465	-1.16882	0.310445	-3.76498	0.000167	0.001908
ENSDARG00000001558	kifc1	2843.86	0.678153	0.18015	3.76438	0.000167	0.001911
ENSDARG00000008720	lmo3	20.4591	3.25666	0.865444	3.763	0.000168	0.00192
ENSDARG00000107506	CR356227.1	70.1455	-1.71583	0.456029	-3.76254	0.000168	0.001922
ENSDARG00000056252	sort1b	473.195	-1.26486	0.336198	-3.76223	0.000168	0.001924
ENSDARG00000033647	smarcb1a	718.393	0.805033	0.214022	3.76145	0.000169	0.001928
ENSDARG00000060987	zgc:154077	120.529	-2.59295	0.689488	-3.7607	0.000169	0.001933
ENSDARG00000114038	ska2	259.506	-1.6105	0.428381	-3.7595	0.00017	0.001941
ENSDARG00000095170	lrrfip1b	304.099	1.01486	0.269999	3.75874	0.000171	0.001945
ENSDARG00000023587	kcnk5a	38.3633	2.29643	0.611339	3.75639	0.000172	0.001962
ENSDARG00000052247	alkbh4	177.53	1.14284	0.3044	3.75439	0.000174	0.001977
ENSDARG00000103388	znf609a	185.52	-1.41436	0.376758	-3.75403	0.000174	0.001978
ENSDARG00000032802	ktn1	1514.08	-0.769305	0.205057	-3.75166	0.000176	0.001996
ENSDARG00000026068	trappc5	127.184	1.58247	0.422001	3.74991	0.000177	0.002008
ENSDARG00000074166	birc6	457.421	-0.924646	0.246812	-3.74635	0.000179	0.002036
ENSDARG00000025465	spon2a	73.1879	-2.09289	0.55878	-3.74547	0.00018	0.002041
ENSDARG00000003811	plxnb2a	709.537	-0.917818	0.245086	-3.74489	0.00018	0.002045
ENSDARG00000076733	bard1	322.703	-1.02696	0.274255	-3.74455	0.000181	0.002046
ENSDARG00000092134	rad54b	178.509	-1.4961	0.399575	-3.74423	0.000181	0.002047
ENSDARG00000007764	klhdc10	505.369	-1.01963	0.272392	-3.74326	0.000182	0.002053
ENSDARG00000075621	birc5a	488.49	1.02265	0.273189	3.74337	0.000182	0.002053
ENSDARG00000013623	vdac2	1991.35	0.687917	0.183919	3.74033	0.000184	0.002072
ENSDARG00000027279	numb	326.651	-1.27926	0.342022	-3.74027	0.000184	0.002072
ENSDARG00000070798	pmvk	157.381	-1.3652	0.364998	-3.7403	0.000184	0.002072
ENSDARG00000098280	rbm5	2002.3	0.778979	0.208247	3.74066	0.000184	0.002072
ENSDARG00000004745	lmbr1l	1669.4	-0.656346	0.175489	-3.7401	0.000184	0.002072
ENSDARG00000098769	slitrk6	12.5921	6.71221	1.79522	3.73893	0.000185	0.002079
ENSDARG00000100555	aqp11	134.661	1.24952	0.334199	3.73887	0.000185	0.002079
ENSDARG00000008502	pno1	1077.25	0.881448	0.23581	3.73796	0.000186	0.002082
ENSDARG00000055683	pimr191	15.7307	5.03622	1.34729	3.73804	0.000185	0.002082
ENSDARG00000069379	zgc:158868	207.227	-1.72286	0.460896	-3.73807	0.000185	0.002082
ENSDARG00000059689	mblac2	48.565	-2.00358	0.536039	-3.73775	0.000186	0.002083
ENSDARG00000052427	bicdl2	109.383	-1.72811	0.462477	-3.73664	0.000186	0.002091
ENSDARG00000008119	si:ch211-195d17.2	310.881	1.08187	0.289596	3.7358	0.000187	0.002095
ENSDARG00000089626	ptges3b	3169.61	0.628019	0.168103	3.73591	0.000187	0.002095
ENSDARG00000004452	tardbpl	5265.46	0.729802	0.195417	3.73458	0.000188	0.002104
ENSDARG00000088789	mast1b	215.677	1.39377	0.373343	3.73323	0.000189	0.002114
ENSDARG00000003193	rassf7b	497.605	-1.31785	0.353314	-3.72996	0.000192	0.00214
ENSDARG00000086752	LO018205.1	18.5843	-4.57911	1.2285	-3.7274	0.000193	0.00216
ENSDARG00000016963	slc16a1a	32.8081	-3.21125	0.861659	-3.72682	0.000194	0.002163
ENSDARG00000097195	BX649398.1	23.5812	-3.64606	0.97835	-3.72675	0.000194	0.002163
ENSDARG00000070028	tmem41aa	150.893	-1.24703	0.334768	-3.72506	0.000195	0.002176
ENSDARG00000023542	cdh7a	47.9841	2.27967	0.612431	3.72234	0.000197	0.002198
ENSDARG00000059658	mrm1	53.7849	-2.17986	0.585924	-3.72039	0.000199	0.002214
ENSDARG00000045373	pabpn1	5037.12	0.726052	0.195187	3.71978	0.000199	0.002218
ENSDARG00000076179	ngef	196.258	-1.58021	0.424883	-3.71916	0.0002	0.002222
ENSDARG00000055588	stat5b	632.623	-0.944304	0.253936	-3.71867	0.0002	0.002224
ENSDARG00000076799	rnd3a	542.599	1.02683	0.276146	3.71841	0.0002	0.002225
ENSDARG00000056679	morc3a	153.673	1.29923	0.349574	3.71661	0.000202	0.00224
ENSDARG00000041051	mid1ip1a	5318.66	-1.09742	0.295436	-3.71458	0.000204	0.002256
ENSDARG00000042322	si:dkey-177p2.6	682.145	0.92771	0.24977	3.71426	0.000204	0.002257
ENSDARG00000079783	isg20	432.414	0.904373	0.243495	3.71414	0.000204	0.002257
ENSDARG00000058257	slc39a1	1443.55	0.905989	0.243972	3.7135	0.000204	0.002262
ENSDARG00000040253	onecutl	244.181	1.78842	0.481624	3.71332	0.000205	0.002262
ENSDARG00000079467	si:ch73-15b2.5	353.636	-0.956292	0.25774	-3.7103	0.000207	0.002287
ENSDARG00000074309	cnnm4b	54.6204	-2.04585	0.551569	-3.70914	0.000208	0.002296
ENSDARG00000025500	mtx1a	306.645	-1.20589	0.325297	-3.70704	0.00021	0.002314
ENSDARG00000079248	mn1b	326.297	0.963013	0.259856	3.70595	0.000211	0.002319
ENSDARG00000092155	apoc2	578.391	1.21163	0.326936	3.70603	0.000211	0.002319
ENSDARG00000103155	ext1a	455.666	-0.941313	0.25398	-3.70624	0.00021	0.002319
ENSDARG00000025595	agmo	28.293	-2.80423	0.75681	-3.70533	0.000211	0.002324
ENSDARG00000076858	TCIM (1 of many)	19.7189	5.29652	1.42958	3.70495	0.000211	0.002325
ENSDARG00000074359	znfl1c	66.2295	1.99256	0.538239	3.702	0.000214	0.002351
ENSDARG00000020893	slc25a55a	3594.26	0.714695	0.193067	3.7018	0.000214	0.002352
ENSDARG00000042557	rnf144ab	126.215	1.98164	0.535395	3.70127	0.000215	0.002355
ENSDARG00000096667	hemgn	37.3854	-2.32622	0.628559	-3.70087	0.000215	0.002357
ENSDARG00000026723	syncripl	2454.38	-0.89148	0.241047	-3.69836	0.000217	0.002379
ENSDARG00000011665	aldoaa	4236.83	0.725058	0.196058	3.69818	0.000217	0.002379
ENSDARG00000041728	man1a2	444.87	-0.959765	0.259606	-3.697	0.000218	0.002385
ENSDARG00000078815	grk5l	171.802	-1.29751	0.350956	-3.69706	0.000218	0.002385
ENSDARG00000092337	CU467861.1	1068.55	1.16985	0.316403	3.69733	0.000218	0.002385
ENSDARG00000089021	si:dkey-7f16.3	106.867	2.83112	0.765928	3.69633	0.000219	0.00239
ENSDARG00000061375	sgpl1	186.82	-1.16037	0.313959	-3.69594	0.000219	0.002392
ENSDARG00000102594	zgc:194627	14.8959	3.8879	1.05196	3.69585	0.000219	0.002392
ENSDARG00000016396	fam219aa	95.7403	-1.57197	0.425501	-3.69439	0.00022	0.002404
ENSDARG00000074634	keap1b	516.54	0.897241	0.242894	3.69396	0.000221	0.002407
ENSDARG00000105237	mcc	209	-1.19242	0.322857	-3.69335	0.000221	0.002411
ENSDARG00000102471	trak2	175.848	-1.43755	0.389355	-3.69211	0.000222	0.002421
ENSDARG00000026165	col11a1a	83.8153	1.53641	0.416241	3.69114	0.000223	0.002429
ENSDARG00000043442	zgc:153665	1000.86	-1.03313	0.280053	-3.68905	0.000225	0.002446
ENSDARG00000052649	ube2ia	1485.8	0.693988	0.188117	3.68914	0.000225	0.002446
ENSDARG00000068291	TMEM208	454.25	0.902381	0.244675	3.68808	0.000226	0.002453
ENSDARG00000098745	tfec	353.341	1.55021	0.420435	3.68716	0.000227	0.002461
ENSDARG00000077231	vwf	48.2489	2.64928	0.718584	3.68681	0.000227	0.002462
ENSDARG00000006837	mycn	843.833	1.04071	0.282351	3.68588	0.000228	0.00247
ENSDARG00000038446	nrp2b	67.0459	1.69241	0.459232	3.68532	0.000228	0.002474
ENSDARG00000079687	rnf10	3078.24	0.665552	0.180654	3.68414	0.000229	0.002484
ENSDARG00000018383	frzb	156.149	1.52885	0.415086	3.68322	0.00023	0.002491
ENSDARG00000096003	atp5md	136.019	1.22423	0.332415	3.68285	0.000231	0.002493
ENSDARG00000006283	waslb	1164.09	-1.00384	0.272766	-3.68024	0.000233	0.002515
ENSDARG00000035333	mis18a	170.319	1.2144	0.329974	3.68031	0.000233	0.002515
ENSDARG00000061896	slco2a1	19.7914	3.36165	0.913453	3.68015	0.000233	0.002515
ENSDARG00000112100	neto2b	28.8987	3.14732	0.855438	3.67919	0.000234	0.002523
ENSDARG00000023058	foxo3a	1173.01	-0.785305	0.213495	-3.67833	0.000235	0.00253
ENSDARG00000079552	maml3	290.308	-1.11615	0.303456	-3.67812	0.000235	0.00253
ENSDARG00000040277	fbxo32	1087.82	1.0154	0.27624	3.67578	0.000237	0.002552
ENSDARG00000006617	napga	68.1136	2.18332	0.594122	3.67487	0.000238	0.002558
ENSDARG00000035535	rasa1a	578.452	-0.972406	0.264613	-3.67482	0.000238	0.002558
ENSDARG00000030053	eef1db	247.341	1.35572	0.368962	3.67442	0.000238	0.00256
ENSDARG00000097397	ugt5a4	27.3926	2.89624	0.788315	3.67396	0.000239	0.002563
ENSDARG00000007918	ttc27	892.751	-0.787674	0.214421	-3.67349	0.000239	0.002566
ENSDARG00000013310	map3k15	77.2305	1.96851	0.535986	3.6727	0.00024	0.002573
ENSDARG00000014098	pkd2	396.627	1.21636	0.331212	3.67245	0.00024	0.002574
ENSDARG00000075747	zfyve16	572.032	-0.7644	0.208197	-3.67153	0.000241	0.002581
ENSDARG00000020469	map3k7	1572.48	-0.83933	0.228692	-3.67013	0.000242	0.002594
ENSDARG00000020759	elf1	1070.87	-0.871575	0.237563	-3.66882	0.000244	0.002606
ENSDARG00000071083	si:dkeyp-34c12.1	444.245	-1.19674	0.326304	-3.66754	0.000245	0.002617
ENSDARG00000005462	kif4	598.379	0.801962	0.218728	3.66649	0.000246	0.002623
ENSDARG00000031200	ppp2r5cb	461.361	-1.01045	0.275574	-3.6667	0.000246	0.002623
ENSDARG00000079525	slc39a5	1237.4	1.18295	0.322644	3.66644	0.000246	0.002623
ENSDARG00000014386	galnt6	499.99	-0.88809	0.242255	-3.66593	0.000246	0.002627
ENSDARG00000077769	cited1	160.445	1.45583	0.397161	3.6656	0.000247	0.002629
ENSDARG00000055837	arhgef1b	1358.52	-0.987016	0.269392	-3.66387	0.000248	0.002645
ENSDARG00000045877	ube2nb	1190.59	0.910462	0.248538	3.66328	0.000249	0.002649
ENSDARG00000070792	lrrc15	2049.87	1.05506	0.288102	3.66211	0.00025	0.00266
ENSDARG00000038186	zgc:103564	137.564	1.27618	0.34853	3.6616	0.000251	0.002663
ENSDARG00000035540	brwd3	3610.95	-0.765427	0.209055	-3.66136	0.000251	0.002664
ENSDARG00000038242	zgc:113333	131.124	-1.59291	0.435131	-3.66077	0.000251	0.002669
ENSDARG00000043357	tbl2	272.572	0.958485	0.261863	3.66025	0.000252	0.002672
ENSDARG00000090721	prdm2a	24.2041	-3.03929	0.830464	-3.65976	0.000252	0.002676
ENSDARG00000006308	ptpn18	24.4452	3.41562	0.934044	3.65681	0.000255	0.002705
ENSDARG00000025108	magixa	82.9895	-1.82121	0.498149	-3.65595	0.000256	0.002712
ENSDARG00000003244	gbp3	331.828	-1.16692	0.319315	-3.65443	0.000258	0.002727
ENSDARG00000057973	dph1	154.179	-1.44793	0.396322	-3.65342	0.000259	0.002736
ENSDARG00000076839	ftr86	378.096	-1.13836	0.31162	-3.65302	0.000259	0.002738
ENSDARG00000102162	BX005043.1	68.753	1.58558	0.434248	3.65132	0.000261	0.002755
ENSDARG00000088073	fam110b	158.27	-1.51343	0.414556	-3.65074	0.000261	0.002759
ENSDARG00000027082	hmbox1a	241.912	-1.32191	0.362208	-3.64958	0.000263	0.00277
ENSDARG00000113411	lrrc4ca	44.8832	-2.24986	0.616651	-3.64852	0.000264	0.00278
ENSDARG00000096950	BX927244.1	45.8699	2.60282	0.71354	3.64775	0.000265	0.002785
ENSDARG00000098907	abraxas2	313.46	-1.13346	0.310731	-3.64771	0.000265	0.002785
ENSDARG00000056531	nutf2	738.133	0.731845	0.20066	3.64718	0.000265	0.002789
ENSDARG00000042534	rsrc2	983.11	0.761236	0.208743	3.64676	0.000266	0.00279
ENSDARG00000067713	snx18a	439.871	-0.872742	0.239313	-3.64687	0.000265	0.00279
ENSDARG00000061496	si:ch211-250e5.2	42.784	-2.67851	0.734587	-3.64628	0.000266	0.002794
ENSDARG00000061600	cemip2	701.583	0.868463	0.238277	3.64476	0.000268	0.002808
ENSDARG00000058538	alcamb	4561.05	-0.906809	0.248834	-3.64423	0.000268	0.002813
ENSDARG00000069250	uacaa	151.061	-1.22748	0.33692	-3.64323	0.000269	0.00282
ENSDARG00000099766	myl12.1	7378.74	0.61901	0.169906	3.64326	0.000269	0.00282
ENSDARG00000005139	hhatlb	21.0023	-3.29337	0.904427	-3.64138	0.000271	0.002839
ENSDARG00000022303	higd1a	1351.48	1.16985	0.321471	3.63905	0.000274	0.002863
ENSDARG00000089302	hnrnpa0a	5033.5	0.691681	0.190089	3.63873	0.000274	0.002864
ENSDARG00000091669	bicdl2l	264.968	-1.39013	0.382363	-3.63563	0.000277	0.002897
ENSDARG00000033259	dis3l2	2622.48	-0.746888	0.205493	-3.63461	0.000278	0.002905
ENSDARG00000075017	myzap	50.9592	-1.92762	0.530354	-3.6346	0.000278	0.002905
ENSDARG00000039185	nfyba	2455.95	0.652788	0.179626	3.63415	0.000279	0.002907
ENSDARG00000039616	cenpk	314.336	0.920705	0.253339	3.63428	0.000279	0.002907
ENSDARG00000045490	ndufb2	136.83	1.26567	0.34829	3.63396	0.000279	0.002907
ENSDARG00000007302	sh3gl3b	175.534	-1.63522	0.450023	-3.63364	0.000279	0.002907
ENSDARG00000058560	adrm1	802.15	0.816714	0.22476	3.63371	0.000279	0.002907
ENSDARG00000079198	usp13	51.9109	-2.23422	0.614911	-3.6334	0.00028	0.002908
ENSDARG00000009982	fam199x	664.274	0.865671	0.238282	3.63297	0.00028	0.002911
ENSDARG00000026225	nsd2	3041.65	-0.842794	0.232039	-3.63213	0.000281	0.002919
ENSDARG00000059083	ppp2r5ca	47.2982	3.56124	0.980714	3.63127	0.000282	0.002927
ENSDARG00000056601	plekha3	132.46	-1.41638	0.390097	-3.63084	0.000283	0.00293
ENSDARG00000039217	orc1	957.049	-0.730414	0.201184	-3.63058	0.000283	0.002931
ENSDARG00000061845	pld7	122.751	2.27176	0.625835	3.62997	0.000283	0.002936
ENSDARG00000076082	CABZ01041962.1	578.803	0.78255	0.215595	3.62972	0.000284	0.002937
ENSDARG00000070055	arfip1	353.96	-1.33287	0.367277	-3.62905	0.000284	0.002939
ENSDARG00000087657	fasn	1148.63	-0.751913	0.207192	-3.62906	0.000284	0.002939
ENSDARG00000089862	si:dkey-16j16.4	78.3003	-1.6768	0.462033	-3.62918	0.000284	0.002939
ENSDARG00000021257	eif3d	2787.25	0.721423	0.19883	3.62834	0.000285	0.002946
ENSDARG00000021794	hmmr	843.308	0.903434	0.249014	3.62805	0.000286	0.002947
ENSDARG00000071425	nat9	183.237	1.06982	0.294956	3.62706	0.000287	0.002956
ENSDARG00000073684	quo	103.367	7.04218	1.94162	3.62697	0.000287	0.002956
ENSDARG00000069105	fgfr4	4206.32	0.6531	0.180116	3.62599	0.000288	0.002965
ENSDARG00000100222	utrn	416.735	-0.811097	0.22374	-3.62518	0.000289	0.002973
ENSDARG00000045304	mtfr1	295.169	-1.27591	0.352002	-3.62474	0.000289	0.002976
ENSDARG00000100188	RNPS1	356.992	1.17334	0.32384	3.62322	0.000291	0.002992
ENSDARG00000074319	sall1a	1085.97	0.956899	0.264137	3.62274	0.000291	0.002996
ENSDARG00000100446	si:ch211-286o17.1	66.0682	-1.76801	0.488162	-3.62177	0.000293	0.003005
ENSDARG00000060879	slc28a1	26.4032	-2.87076	0.792715	-3.62143	0.000293	0.003007
ENSDARG00000014545	golim4b	102.439	-2.12876	0.587922	-3.62082	0.000294	0.003011
ENSDARG00000105503	fndc3a	140.832	-1.72413	0.476181	-3.62075	0.000294	0.003011
ENSDARG00000019060	snx12	618.293	0.795481	0.219808	3.61898	0.000296	0.003027
ENSDARG00000079306	rlim	1921.1	0.672652	0.185866	3.61902	0.000296	0.003027
ENSDARG00000088672	zmp:0000000936	41.9985	-2.32977	0.64376	-3.61901	0.000296	0.003027
ENSDARG00000033614	rasgef1ba	2233.02	0.815994	0.225622	3.61664	0.000298	0.00305
ENSDARG00000044812	ttc17	351.28	-1.09135	0.301759	-3.61663	0.000298	0.00305
ENSDARG00000075942	FRMD5	26.544	-2.70535	0.748151	-3.61605	0.000299	0.003056
ENSDARG00000078850	plekhm2	371.343	-1.03644	0.286723	-3.61479	0.000301	0.003069
ENSDARG00000076934	wdr60	137.234	-1.25556	0.347493	-3.61319	0.000302	0.003086
ENSDARG00000036460	tmtops3a	19.7716	4.73889	1.31172	3.61273	0.000303	0.003089
ENSDARG00000003592	surf1	88.3395	1.52856	0.423194	3.61197	0.000304	0.003096
ENSDARG00000062450	rnf115	224.858	1.03227	0.285825	3.61156	0.000304	0.003098
ENSDARG00000086126	trim33l	1374.6	-0.866162	0.239826	-3.61162	0.000304	0.003098
ENSDARG00000099339	pacsin3	575.064	-0.987299	0.273481	-3.61012	0.000306	0.003113
ENSDARG00000021808	nmt2	680.983	-0.835541	0.231647	-3.60695	0.00031	0.003148
ENSDARG00000053939	tgfa	117.305	-1.44548	0.400754	-3.60692	0.00031	0.003148
ENSDARG00000024492	col9a2	14.0486	4.65621	1.29119	3.60614	0.000311	0.003155
ENSDARG00000098211	wrn	145.282	-1.29566	0.359314	-3.60594	0.000311	0.003156
ENSDARG00000006125	csnk1db	2518.83	0.797367	0.221168	3.60526	0.000312	0.003162
ENSDARG00000039543	mrps6	553.125	0.977153	0.271073	3.60476	0.000312	0.003167
ENSDARG00000002385	atm	81.567	-1.62982	0.452172	-3.60442	0.000313	0.003169
ENSDARG00000010789	homer3b	256.603	-0.978487	0.271517	-3.60377	0.000314	0.003175
ENSDARG00000029865	rassf2a	154.004	-1.55776	0.432319	-3.60325	0.000314	0.003179
ENSDARG00000088699	pdzd8	365.651	-1.20629	0.334804	-3.60297	0.000315	0.003179
ENSDARG00000094901	abcc6b.2	412.674	-1.19925	0.332858	-3.60289	0.000315	0.003179
ENSDARG00000095486	CU467646.2	371.186	1.24623	0.345903	3.60282	0.000315	0.003179
ENSDARG00000095328	si:ch211-191i18.4	1734.87	1.02018	0.283208	3.60224	0.000315	0.003184
ENSDARG00000011564	sfpq	15693.5	0.672728	0.186833	3.60069	0.000317	0.003201
ENSDARG00000058729	akirin2	2058.31	0.659083	0.183099	3.5996	0.000319	0.003213
ENSDARG00000096661	si:ch211-286b5.5	460.324	0.930033	0.258414	3.599	0.000319	0.003218
ENSDARG00000027826	pudp	212.629	-1.6787	0.466598	-3.59774	0.000321	0.003232
ENSDARG00000027501	usp20	183.708	-1.64241	0.456539	-3.59753	0.000321	0.003233
ENSDARG00000056438	her9	39.9569	2.32192	0.645694	3.596	0.000323	0.00325
ENSDARG00000074688	fbrs	1409.12	0.752816	0.209374	3.59556	0.000324	0.003253
ENSDARG00000016774	plekho2	214.46	-1.11925	0.311418	-3.59403	0.000326	0.003269
ENSDARG00000070522	cacna1i	95.6059	-1.58198	0.440162	-3.59408	0.000326	0.003269
ENSDARG00000021720	col7a1	35.2374	3.3615	0.93536	3.5938	0.000326	0.00327
ENSDARG00000027750	dpp7	374.224	1.3291	0.369861	3.59351	0.000326	0.003271
ENSDARG00000074757	arv1	141.637	-1.33424	0.371321	-3.59323	0.000327	0.003273
ENSDARG00000011582	sox5	71.4556	2.48702	0.692207	3.59288	0.000327	0.003273
ENSDARG00000040198	fstl5	64.512	-1.68777	0.469745	-3.59294	0.000327	0.003273
ENSDARG00000097620	si:ch211-210b2.1	652.391	0.768311	0.213855	3.59267	0.000327	0.003274
ENSDARG00000098135	stk40	1428.32	0.794633	0.221247	3.5916	0.000329	0.003286
ENSDARG00000034933	chchd3b	159.549	1.14716	0.319421	3.59139	0.000329	0.003286
ENSDARG00000045886	slc38a2	610.895	-1.03531	0.288352	-3.59045	0.00033	0.003295
ENSDARG00000090675	si:ch73-40i7.5	404.588	-1.08108	0.301104	-3.59038	0.00033	0.003295
ENSDARG00000012135	fbxl2	135.767	-1.93081	0.537905	-3.5895	0.000331	0.003304
ENSDARG00000069540	si:dkey-30c15.2	104.231	1.39193	0.387874	3.58861	0.000332	0.003314
ENSDARG00000024381	msto1	1054.29	0.742015	0.206812	3.58787	0.000333	0.003321
ENSDARG00000052139	notch3	1558.56	0.857459	0.239002	3.58766	0.000334	0.003322
ENSDARG00000102696	dnajc11b	21.5265	-3.31162	0.92317	-3.58722	0.000334	0.003325
ENSDARG00000077842	ajuba	700.412	0.748665	0.208809	3.5854	0.000337	0.003347
ENSDARG00000095912	si:dkey-229b18.3	341.892	-1.1477	0.32029	-3.5833	0.000339	0.003372
ENSDARG00000028295	mkrn4	7148.79	-0.759317	0.212005	-3.58159	0.000342	0.00339
ENSDARG00000098208	fn3krp	99.0273	1.78857	0.499379	3.58158	0.000342	0.00339
ENSDARG00000061941	trpv4	190.766	-1.34276	0.375038	-3.58034	0.000343	0.003404
ENSDARG00000059672	arhgap36	98.1666	1.52679	0.426663	3.57845	0.000346	0.003427
ENSDARG00000103007	rps3	2858.95	0.753835	0.210708	3.57763	0.000347	0.003436
ENSDARG00000059770	cpt1aa	436.319	1.06417	0.297507	3.57697	0.000348	0.003442
ENSDARG00000001890	stt3b	2559.73	-0.692226	0.193652	-3.57458	0.000351	0.003472
ENSDARG00000098904	pex1	123.841	-1.39063	0.389048	-3.57444	0.000351	0.003472
ENSDARG00000089967	si:ch211-59o9.10	825.539	0.72234	0.202108	3.57402	0.000352	0.003474
ENSDARG00000095615	si:dkeyp-86h10.3	49.7944	1.90816	0.533911	3.57394	0.000352	0.003474
ENSDARG00000011405	rps9	4216.38	0.646348	0.180955	3.57187	0.000354	0.003499
ENSDARG00000020326	tyk2	55.9486	-2.34728	0.65717	-3.5718	0.000355	0.003499
ENSDARG00000029439	atp2a2a	383.549	-1.80142	0.504423	-3.57125	0.000355	0.003503
ENSDARG00000068992	hspa8	73766.3	0.615499	0.172353	3.57116	0.000355	0.003503
ENSDARG00000009733	kif21b	100.571	-1.4423	0.404033	-3.56977	0.000357	0.003518
ENSDARG00000016936	hmcn1	76.5627	1.66451	0.466285	3.56973	0.000357	0.003518
ENSDARG00000076381	slc25a1b	658.119	1.04595	0.293036	3.56937	0.000358	0.003521
ENSDARG00000008485	lrp3	88.2793	-1.74793	0.489731	-3.56916	0.000358	0.003522
ENSDARG00000091947	znf106b	123.327	-1.36688	0.383108	-3.56786	0.00036	0.003537
ENSDARG00000104071	hikeshi	263.69	1.00778	0.282507	3.56728	0.000361	0.003543
ENSDARG00000007430	prdm12b	10.4408	-6.23825	1.74899	-3.56678	0.000361	0.003546
ENSDARG00000045528	fgd6	291.285	-1.07047	0.300118	-3.56684	0.000361	0.003546
ENSDARG00000105584	slc8b1	843.096	0.820753	0.230156	3.56608	0.000362	0.003553
ENSDARG00000058508	cfap70	26.9494	2.70975	0.759988	3.56552	0.000363	0.003559
ENSDARG00000037154	hivep3b	89.6114	-1.70216	0.477531	-3.5645	0.000365	0.003571
ENSDARG00000069869	zgc:113030	178.173	1.35129	0.379129	3.56419	0.000365	0.003573
ENSDARG00000086927	pik3c2b	558.216	-1.50916	0.423571	-3.56295	0.000367	0.003587
ENSDARG00000000151	thraa	52.2492	-2.47619	0.695236	-3.56165	0.000369	0.003603
ENSDARG00000037781	acss2	1749.64	-0.689388	0.193638	-3.5602	0.000371	0.003621
ENSDARG00000057648	dnttip2	4541.29	0.797057	0.223888	3.56008	0.000371	0.003621
ENSDARG00000000935	unk	104.576	-1.33012	0.37383	-3.55809	0.000374	0.003646
ENSDARG00000069600	zgc:109889	311.528	-1.239	0.348245	-3.55786	0.000374	0.003647
ENSDARG00000092660	cyp27c1	1506.12	0.835139	0.23474	3.55772	0.000374	0.003647
ENSDARG00000070485	cenps	157.235	1.28795	0.362083	3.55707	0.000375	0.003654
ENSDARG00000040440	snrpd2	1428.05	0.767839	0.215899	3.55648	0.000376	0.00366
ENSDARG00000041304	trak1a	172.499	-1.42188	0.399852	-3.55603	0.000376	0.003664
ENSDARG00000052387	pou2f3	44.9915	2.18297	0.61393	3.55574	0.000377	0.003666
ENSDARG00000034777	txn2	227.221	0.996493	0.280281	3.55534	0.000377	0.00367
ENSDARG00000022315	atp6v1g1	361.096	0.929681	0.261759	3.55167	0.000383	0.003719
ENSDARG00000016132	keap1a	78.7513	1.84308	0.519038	3.55096	0.000384	0.003727
ENSDARG00000062280	hace1	262.894	-0.977857	0.275422	-3.5504	0.000385	0.003733
ENSDARG00000002127	stam	936.053	-0.969564	0.273151	-3.54955	0.000386	0.003743
ENSDARG00000075825	dlec1	212.509	-1.10131	0.310348	-3.54864	0.000387	0.003753
ENSDARG00000090912	npc2	5182.27	0.640265	0.180435	3.54846	0.000387	0.003754
ENSDARG00000102458	hip1rb	560.979	-0.982418	0.27687	-3.54829	0.000388	0.003754
ENSDARG00000024964	patj	884.011	-0.820147	0.231154	-3.54805	0.000388	0.003754
ENSDARG00000089536	erbb4b	48.3371	-2.55536	0.720228	-3.54798	0.000388	0.003754
ENSDARG00000079393	tmprss15	153.853	-6.79805	1.91656	-3.54701	0.00039	0.003766
ENSDARG00000028306	prph	26.7963	-3.75798	1.06016	-3.54474	0.000393	0.003796
ENSDARG00000016173	cct3	3334.34	0.664062	0.187371	3.54411	0.000394	0.003803
ENSDARG00000062511	golga3	342.938	-1.0174	0.287088	-3.54385	0.000394	0.003805
ENSDARG00000098374	FLNB	506.911	-1.35932	0.383617	-3.54342	0.000395	0.003809
ENSDARG00000026183	polr2eb	677.457	0.766094	0.216326	3.54138	0.000398	0.003836
ENSDARG00000029356	mboat1	445.622	-1.15082	0.324997	-3.54103	0.000399	0.003839
ENSDARG00000075400	fbxo33	286.322	-1.35502	0.382695	-3.54074	0.000399	0.00384
ENSDARG00000098191	si:dkey-16l2.20	247.373	1.79644	0.50737	3.5407	0.000399	0.00384
ENSDARG00000062712	tmem264	9.00371	-6.56142	1.85324	-3.54051	0.000399	0.00384
ENSDARG00000086819	scn1laa	85.2358	-2.2547	0.636859	-3.54035	0.0004	0.00384
ENSDARG00000042056	mau2	1070.42	0.906201	0.25601	3.53971	0.000401	0.003846
ENSDARG00000056923	dbr1	2112.9	-0.754441	0.213138	-3.53969	0.000401	0.003846
ENSDARG00000013719	gtse1	332.782	0.919149	0.259728	3.53889	0.000402	0.003855
ENSDARG00000004726	trappc11	774.507	-1.0697	0.302317	-3.53834	0.000403	0.003858
ENSDARG00000052482	arhgef11	699.085	-0.749366	0.211782	-3.53837	0.000403	0.003858
ENSDARG00000074915	etaa1	240.672	1.13426	0.320573	3.53824	0.000403	0.003858
ENSDARG00000076571	sp5a	467.828	0.889411	0.251387	3.53801	0.000403	0.003859
ENSDARG00000062575	si:ch211-210g13.5	48.8424	-2.0682	0.584779	-3.53673	0.000405	0.003876
ENSDARG00000061454	nrxn2a	108.622	-1.67978	0.475186	-3.53499	0.000408	0.003899
ENSDARG00000015003	arhgap4b	293.52	-0.978116	0.276894	-3.53245	0.000412	0.003935
ENSDARG00000062370	bcl2l13	853.506	-1.09887	0.311147	-3.53169	0.000413	0.003944
ENSDARG00000032951	nrbp2a	240.017	-1.10743	0.313735	-3.52982	0.000416	0.003969
ENSDARG00000117551	BX005005.1	26.5855	-2.71196	0.768342	-3.52963	0.000416	0.00397
ENSDARG00000012788	foxa3	5077.96	0.716101	0.20294	3.52862	0.000418	0.003983
ENSDARG00000092033	si:dkey-239h2.3	552.773	0.85391	0.242037	3.52801	0.000419	0.00399
ENSDARG00000079790	LO018102.1	176.068	-1.26416	0.358357	-3.52766	0.000419	0.003993
ENSDARG00000061901	ankrd13a	438.81	-0.786595	0.222998	-3.52737	0.00042	0.003993
ENSDARG00000103848	apba1a	81.7301	-1.68521	0.477739	-3.52747	0.00042	0.003993
ENSDARG00000011570	pou6f1	90.9395	-1.61123	0.456912	-3.52634	0.000421	0.004005
ENSDARG00000041511	pex10	37.8408	-2.49487	0.707512	-3.52626	0.000421	0.004005
ENSDARG00000078887	atp10d	68.2023	-2.02876	0.575426	-3.52567	0.000422	0.004012
ENSDARG00000099380	rpl13	3019.81	0.680577	0.193077	3.52489	0.000424	0.004021
ENSDARG00000032932	cnksr1	162.099	-1.12619	0.319524	-3.52458	0.000424	0.004024
ENSDARG00000019278	GNB4	104.35	-1.43924	0.408442	-3.52373	0.000426	0.004034
ENSDARG00000071062	hps5	125.231	-1.38283	0.39262	-3.52205	0.000428	0.004058
ENSDARG00000016477	eif4a2	590.754	0.798065	0.226612	3.52172	0.000429	0.004058
ENSDARG00000017244	chd6	112.089	-1.46931	0.417231	-3.52158	0.000429	0.004058
ENSDARG00000105209	MPRIP	196.46	-1.20472	0.342072	-3.52182	0.000429	0.004058
ENSDARG00000011262	traip	505.459	0.97058	0.275647	3.5211	0.00043	0.004062
ENSDARG00000034189	oxsr1a	1334.06	-0.632883	0.179744	-3.52103	0.00043	0.004062
ENSDARG00000057913	syt11a	94.1012	-1.64664	0.467679	-3.52089	0.00043	0.004062
ENSDARG00000117444	CABZ01067979.1	38.3746	-2.68908	0.763854	-3.52042	0.000431	0.004067
ENSDARG00000029058	rbbp4	3169.43	0.690489	0.196156	3.52009	0.000431	0.004067
ENSDARG00000052893	rx3	248.373	3.60433	1.0239	3.5202	0.000431	0.004067
ENSDARG00000012025	hs6st2	3118.38	0.762528	0.216697	3.51886	0.000433	0.004082
ENSDARG00000053387	CU207281.1	11.0058	5.22944	1.48606	3.51899	0.000433	0.004082
ENSDARG00000055630	foxh1	3921.9	-0.709479	0.201634	-3.51864	0.000434	0.004083
ENSDARG00000038112	si:dkeyp-59c12.1	16.5755	3.57322	1.01563	3.51825	0.000434	0.004084
ENSDARG00000060348	map3k3	96.9353	-1.78385	0.507013	-3.51835	0.000434	0.004084
ENSDARG00000019778	rps6	3583.68	0.683053	0.194173	3.51775	0.000435	0.00409
ENSDARG00000102452	eif3ha	672.356	0.983681	0.279663	3.51739	0.000436	0.004093
ENSDARG00000013475	cct4	1952.19	0.684781	0.194696	3.51718	0.000436	0.004094
ENSDARG00000099240	acap3b	314.662	-1.01718	0.289223	-3.51694	0.000437	0.004095
ENSDARG00000076004	ppp2r3b	332.094	0.902506	0.256678	3.51611	0.000438	0.004106
ENSDARG00000059128	uqcrh	940.501	0.668827	0.190314	3.51434	0.000441	0.004131
ENSDARG00000035198	gcnt4a	220.143	1.11715	0.317937	3.51374	0.000442	0.004136
ENSDARG00000041538	mrps28	409.406	0.969408	0.275892	3.51372	0.000442	0.004136
ENSDARG00000090223	msl1b	1080.66	0.789821	0.224819	3.51314	0.000443	0.004143
ENSDARG00000011961	csrp2	65.3938	2.4406	0.694754	3.5129	0.000443	0.004144
ENSDARG00000103875	CABZ01048402.2	16.5435	3.70264	1.05466	3.51073	0.000447	0.004176
ENSDARG00000078138	si:ch211-202h22.8	184.301	-1.34732	0.383892	-3.50964	0.000449	0.004189
ENSDARG00000103025	hmgcs1	595.481	-1.07194	0.305428	-3.50965	0.000449	0.004189
ENSDARG00000059888	ago3a	171.544	-1.66223	0.473833	-3.50804	0.000451	0.004212
ENSDARG00000033566	cyp17a1	515.098	-1.24354	0.354683	-3.50607	0.000455	0.00424
ENSDARG00000098451	tmem56a	72.1405	-1.76745	0.504186	-3.50555	0.000456	0.004246
ENSDARG00000025513	dip2cb	101.672	-2.0435	0.583003	-3.50513	0.000456	0.004251
ENSDARG00000104574	pcsk6	294.347	-0.923711	0.2636	-3.50421	0.000458	0.004263
ENSDARG00000031587	flvcr1	203.446	1.35774	0.387487	3.50397	0.000458	0.004265
ENSDARG00000029663	rab1ab	701.942	0.850325	0.242702	3.50358	0.000459	0.004269
ENSDARG00000030716	ing4	809.971	0.80439	0.22965	3.50267	0.000461	0.004281
ENSDARG00000069795	zgc:154058	16.3428	4.71568	1.34648	3.50223	0.000461	0.004286
ENSDARG00000016858	smad7	254.444	0.998153	0.285325	3.4983	0.000468	0.004347
ENSDARG00000100708	jakmip3	61.632	2.72491	0.778977	3.49806	0.000469	0.004348
ENSDARG00000060006	nedd4l	882.727	-0.919109	0.262769	-3.49778	0.000469	0.004351
ENSDARG00000009447	atp5mc3b	826.293	0.676335	0.193375	3.49754	0.00047	0.004352
ENSDARG00000055912	nipa2	388.471	-1.1199	0.320409	-3.49521	0.000474	0.004388
ENSDARG00000035324	hnrnpl	9280.83	0.568066	0.162597	3.4937	0.000476	0.00441
ENSDARG00000098874	exoc6b	434.029	-1.20663	0.345396	-3.49348	0.000477	0.004412
ENSDARG00000062855	plekhg7	89.2953	1.52708	0.437319	3.49191	0.00048	0.004435
ENSDARG00000015709	hsd17b12a	4791.39	-0.819806	0.23483	-3.49106	0.000481	0.004447
ENSDARG00000060584	kank1b	418.436	-0.982942	0.281574	-3.49089	0.000481	0.004447
ENSDARG00000001999	adamts18	681.06	0.945243	0.270844	3.48999	0.000483	0.00446
ENSDARG00000077060	rbm6	3800.99	0.758332	0.217412	3.48799	0.000487	0.004491
ENSDARG00000089075	si:ch73-173p19.1	192.345	-1.31472	0.377123	-3.48617	0.00049	0.004519
ENSDARG00000017757	pik3cg	52.5824	-2.16155	0.620087	-3.48589	0.000491	0.004521
ENSDARG00000071670	tma7	836.081	0.750791	0.215389	3.48575	0.000491	0.004521
ENSDARG00000009922	dmbx1a	17.3613	3.45697	0.99187	3.4853	0.000492	0.004526
ENSDARG00000041428	yrdc	339.231	-1.02841	0.295124	-3.48467	0.000493	0.004534
ENSDARG00000028198	ube2v2	3601.83	0.650573	0.186798	3.48277	0.000496	0.004564
ENSDARG00000078512	acaca	169.356	-1.18149	0.339275	-3.48242	0.000497	0.004566
ENSDARG00000105037	snrpf	713.308	0.737772	0.211857	3.4824	0.000497	0.004566
ENSDARG00000041232	rps29	1654.27	0.722185	0.207406	3.48198	0.000498	0.00457
ENSDARG00000029533	rpl18	4039.23	0.582275	0.167242	3.48163	0.000498	0.004574
ENSDARG00000062872	mrs2	111.404	-1.41165	0.405472	-3.48149	0.000499	0.004574
ENSDARG00000041182	rpl4	7087.25	0.592484	0.170334	3.47837	0.000504	0.004625
ENSDARG00000104958	kbtbd11	21.3368	3.30887	0.95153	3.47742	0.000506	0.004639
ENSDARG00000016573	mroh1	326.423	-0.899168	0.258595	-3.47713	0.000507	0.00464
ENSDARG00000058231	nt5c2b	540.947	1.18975	0.342173	3.47706	0.000507	0.00464
ENSDARG00000078953	epn3a	351.685	-1.17451	0.337831	-3.47662	0.000508	0.004645
ENSDARG00000045199	zgc:55262	702.645	-0.838108	0.241154	-3.47541	0.00051	0.004664
ENSDARG00000053990	hmgb2b	7195.97	0.578719	0.166591	3.4739	0.000513	0.004685
ENSDARG00000098689	ptpn23b	113.327	-1.67577	0.482371	-3.47402	0.000513	0.004685
ENSDARG00000040571	ube4a	318.666	-0.964426	0.27765	-3.47353	0.000514	0.004689
ENSDARG00000060830	fam83hb	615.116	-1.15158	0.331558	-3.47323	0.000514	0.00469
ENSDARG00000061108	ep300b	1096.12	-0.720546	0.20746	-3.47319	0.000514	0.00469
ENSDARG00000040326	dhx29	317.569	-0.900954	0.259498	-3.47191	0.000517	0.004709
ENSDARG00000104926	CABZ01072312.1	11.0554	-6.4646	1.86271	-3.47053	0.000519	0.004731
ENSDARG00000008192	pank1a	131.304	-1.28733	0.370969	-3.47017	0.00052	0.004735
ENSDARG00000005551	hnrnph1l	6454.22	0.582691	0.167925	3.46994	0.000521	0.004736
ENSDARG00000101627	ssr1	1078.73	0.872241	0.251386	3.46974	0.000521	0.004738
ENSDARG00000035810	rgcc	278.178	1.07775	0.310719	3.46856	0.000523	0.004753
ENSDARG00000037097	slc7a2	24.1643	-3.88823	1.12097	-3.46862	0.000523	0.004753
ENSDARG00000037012	slc3a2b	8861.72	0.933351	0.269167	3.46756	0.000525	0.004767
ENSDARG00000059600	rabep1	197.487	-1.24574	0.359272	-3.46739	0.000526	0.004767
ENSDARG00000079992	senp6b	74.8497	-1.80168	0.519615	-3.46733	0.000526	0.004767
ENSDARG00000059870	clk2b	396.689	0.803119	0.231643	3.46706	0.000526	0.004769
ENSDARG00000061458	phf14	935.773	-0.778758	0.224681	-3.46606	0.000528	0.004784
ENSDARG00000097902	si:ch73-204p21.2	381.151	-1.00785	0.290785	-3.46597	0.000528	0.004784
ENSDARG00000098803	cyp2aa4	706.548	1.16057	0.334868	3.46575	0.000529	0.004785
ENSDARG00000103207	rab11fip4b	63.3764	-1.94569	0.561435	-3.46556	0.000529	0.004786
ENSDARG00000053558	rtkn2a	934.135	-1.32479	0.382394	-3.46447	0.000531	0.004803
ENSDARG00000058939	b4galnt3b	138.624	-1.6497	0.476336	-3.46332	0.000534	0.004821
ENSDARG00000109211	znf979	75.3969	2.16034	0.623902	3.46263	0.000535	0.004831
ENSDARG00000014222	zgc:86598	2151.31	0.650583	0.187962	3.46124	0.000538	0.004853
ENSDARG00000060678	ndst2b	151.789	-1.52594	0.441069	-3.45965	0.000541	0.004879
ENSDARG00000040538	spsb4b	942.163	0.765922	0.221437	3.45888	0.000542	0.004891
ENSDARG00000100731	zgc:101540	33.987	2.43218	0.703238	3.45854	0.000543	0.004894
ENSDARG00000016093	qtrt2	426.12	-0.884428	0.255789	-3.45764	0.000545	0.004908
ENSDARG00000043972	ppp2r3c	428.788	0.858502	0.248312	3.45736	0.000546	0.00491
ENSDARG00000003973	chordc1a	183.183	-1.04612	0.302663	-3.45639	0.000547	0.004925
ENSDARG00000031985	ptpa	444.222	-1.05387	0.304957	-3.45582	0.000549	0.004933
ENSDARG00000075887	herc3	85.3191	-1.50331	0.435043	-3.45553	0.000549	0.004936
ENSDARG00000098368	aplp1	107.621	2.40196	0.69516	3.45526	0.00055	0.004938
ENSDARG00000006010	bmi1a	425.779	-1.03701	0.300208	-3.45431	0.000552	0.00495
ENSDARG00000035889	zbtb8b	536.74	0.876397	0.253708	3.45435	0.000552	0.00495
ENSDARG00000035678	zgc:91910	3172.16	0.687468	0.199035	3.454	0.000552	0.004953
ENSDARG00000076801	arap3	93.0362	-1.66133	0.481185	-3.45258	0.000555	0.004976
ENSDARG00000099667	snrpg	662.68	0.860681	0.249292	3.4525	0.000555	0.004976
ENSDARG00000097452	CU929070.1	439.358	0.934762	0.270763	3.45233	0.000556	0.004976
ENSDARG00000075331	golga4	459.755	-1.08017	0.312996	-3.45108	0.000558	0.004997
ENSDARG00000013730	slc4a4a	1239.3	0.84225	0.244233	3.44855	0.000564	0.005041
ENSDARG00000037245	trmo	104.505	-1.35882	0.394091	-3.44799	0.000565	0.005049
ENSDARG00000026281	lyrm1	128.057	1.55438	0.450989	3.4466	0.000568	0.005072
ENSDARG00000062372	nrd1b	181.779	-1.56952	0.455436	-3.4462	0.000569	0.005072
ENSDARG00000071223	zgc:158445	23.3827	3.2351	0.9387	3.44637	0.000568	0.005072
ENSDARG00000101021	slc22a5	939.376	1.12949	0.32774	3.44629	0.000568	0.005072
ENSDARG00000031915	hif1an	803.886	-0.857786	0.248943	-3.44571	0.00057	0.005078
ENSDARG00000094197	znfl1l	81.6356	1.47936	0.429414	3.44506	0.000571	0.005088
ENSDARG00000015293	fam110a	649.782	0.886507	0.257339	3.44489	0.000571	0.005088
ENSDARG00000040445	si:ch211-219a4.3	201.329	-1.11502	0.323779	-3.44375	0.000574	0.005107
ENSDARG00000078518	kazald2	241.801	1.0747	0.312284	3.44141	0.000579	0.005149
ENSDARG00000007808	zdhhc16a	114.778	-1.49128	0.433528	-3.43987	0.000582	0.005173
ENSDARG00000013022	si:ch211-59h6.1	85.0927	-2.44428	0.71056	-3.43993	0.000582	0.005173
ENSDARG00000006467	pcdh8	1287.31	1.0096	0.293667	3.43791	0.000586	0.005208
ENSDARG00000101175	mcu	217.893	-1.24526	0.362308	-3.43701	0.000588	0.005222
ENSDARG00000007916	xpnpep3	220.565	1.23048	0.358065	3.43646	0.000589	0.00523
ENSDARG00000036942	gpd1c	24.4967	2.86851	0.834776	3.43626	0.00059	0.005231
ENSDARG00000005191	ahcy	2870.96	0.689912	0.200787	3.43604	0.00059	0.005233
ENSDARG00000062631	npffr1l2	21.5444	3.46979	1.01001	3.43541	0.000592	0.005242
ENSDARG00000015460	racgap1	3785.21	0.594989	0.173212	3.43503	0.000592	0.005247
ENSDARG00000089586	ncam3	117.48	-1.31318	0.382325	-3.43472	0.000593	0.00525
ENSDARG00000042728	plaa	447.265	0.951213	0.277001	3.43397	0.000595	0.005262
ENSDARG00000100519	spop	167.15	-1.64952	0.480436	-3.43339	0.000596	0.00527
ENSDARG00000020465	ewsr1b	11288.3	0.612938	0.178549	3.43288	0.000597	0.005277
ENSDARG00000019613	ip6k2b	363.103	1.29702	0.377882	3.43235	0.000598	0.005282
ENSDARG00000099917	znf1005	325.608	0.946677	0.275806	3.4324	0.000598	0.005282
ENSDARG00000042874	phlda2	82.1765	2.12309	0.61859	3.43214	0.000599	0.005284
ENSDARG00000078768	abhd15a	90.3014	-1.87663	0.546871	-3.43158	0.0006	0.005292
ENSDARG00000014324	sh2d5	211.448	-1.83134	0.533802	-3.43075	0.000602	0.005305
ENSDARG00000099235	hook2	303.619	-0.957348	0.27917	-3.42927	0.000605	0.005331
ENSDARG00000069696	si:ch211-261n11.5	772.322	0.875002	0.255247	3.42806	0.000608	0.005353
ENSDARG00000097863	si:dkeyp-84f3.9	369.795	0.934271	0.27274	3.4255	0.000614	0.0054
ENSDARG00000032458	mark2b	369.622	-1.36239	0.397762	-3.42514	0.000614	0.005402
ENSDARG00000040452	fam214a	1184.88	0.636431	0.185809	3.42519	0.000614	0.005402
ENSDARG00000057426	oard1	89.8139	-1.62468	0.474469	-3.42421	0.000617	0.005418
ENSDARG00000038609	mpz	114.695	-1.37291	0.401037	-3.42339	0.000618	0.005431
ENSDARG00000112087	ube2l3a	2006.59	0.608928	0.177999	3.42096	0.000624	0.005477
ENSDARG00000025372	admp	368.77	-1.02901	0.300898	-3.41979	0.000627	0.005498
ENSDARG00000103516	sec24c	1452.76	-0.679597	0.198743	-3.41947	0.000627	0.005501
ENSDARG00000036685	ccnt2a	615.259	0.758851	0.221956	3.41892	0.000629	0.00551
ENSDARG00000025899	pnx	40.3598	-2.7623	0.808082	-3.41834	0.00063	0.005517
ENSDARG00000068981	glceb	1029.23	-0.730931	0.213831	-3.41827	0.00063	0.005517
ENSDARG00000005791	rpl28	1665.86	0.682763	0.199808	3.4171	0.000633	0.005538
ENSDARG00000005652	man1a1	195.055	-0.992177	0.290439	-3.41613	0.000635	0.005555
ENSDARG00000058470	mapk13	140.591	-1.95763	0.573498	-3.41349	0.000641	0.005606
ENSDARG00000045561	dram1	196.868	1.18383	0.34683	3.4133	0.000642	0.005607
ENSDARG00000104380	si:dkey-238k10.2	25.6264	3.23281	0.947533	3.41182	0.000645	0.005635
ENSDARG00000026028	ankrd44	77.5388	-1.99611	0.585164	-3.4112	0.000647	0.005645
ENSDARG00000001888	ppm1ba	940.049	0.870154	0.255128	3.41066	0.000648	0.005653
ENSDARG00000040059	gbp	1180.06	0.637273	0.186977	3.4083	0.000654	0.005699
ENSDARG00000044488	pak1ip1	665.613	0.746869	0.219151	3.40802	0.000654	0.005702
ENSDARG00000033345	cntln	113.888	-1.41421	0.415169	-3.40635	0.000658	0.005734
ENSDARG00000017522	ctdp1	376.047	-0.907458	0.266422	-3.4061	0.000659	0.005734
ENSDARG00000061921	gltpa	209.804	1.26274	0.370736	3.40603	0.000659	0.005734
ENSDARG00000087166	figla	27.3093	-3.00099	0.881112	-3.40591	0.000659	0.005734
ENSDARG00000032619	tob1a	1934.29	0.775229	0.227677	3.40495	0.000662	0.005749
ENSDARG00000070598	eno4	29.8982	2.45391	0.720667	3.40506	0.000662	0.005749
ENSDARG00000013582	csnk2a2b	659.683	0.805267	0.236597	3.40353	0.000665	0.005776
ENSDARG00000000567	znf281a	1443.81	0.755743	0.222094	3.40281	0.000667	0.005782
ENSDARG00000037962	psmb7	1888.06	0.651011	0.191311	3.40289	0.000667	0.005782
ENSDARG00000071345	mgst2	187.597	-1.30748	0.384223	-3.40293	0.000667	0.005782
ENSDARG00000092693	tpt1	12637.1	0.741783	0.218115	3.40088	0.000672	0.00582
ENSDARG00000078308	spry2	704.195	0.785526	0.23108	3.39937	0.000675	0.005849
ENSDARG00000019181	rpsa	5371.28	0.641705	0.188869	3.39762	0.00068	0.005881
ENSDARG00000061504	kdm4c	232.714	-1.21493	0.35757	-3.39775	0.000679	0.005881
ENSDARG00000068856	f2rl1.1	256.797	-1.4464	0.425769	-3.39716	0.000681	0.005888
ENSDARG00000027172	phactr2	95.182	-1.63439	0.481138	-3.39693	0.000681	0.00589
ENSDARG00000078807	paxx	156.081	1.13431	0.333965	3.39649	0.000683	0.005894
ENSDARG00000115082	CABZ01057928.1	237.125	-0.908074	0.267361	-3.39643	0.000683	0.005894
ENSDARG00000070432	ino80	561.079	0.814871	0.239971	3.39571	0.000685	0.005907
ENSDARG00000116835	park7	66.6879	-2.06909	0.609364	-3.39549	0.000685	0.005909
ENSDARG00000100499	cpeb4b	843.443	0.784975	0.231209	3.39509	0.000686	0.005914
ENSDARG00000088440	ssh2a	428.898	-1.32471	0.390348	-3.39365	0.00069	0.005942
ENSDARG00000026796	grm1a	52.0605	3.44611	1.01553	3.39341	0.00069	0.005945
ENSDARG00000074034	si:dkey-91i10.2	31.6556	-2.27762	0.67126	-3.39305	0.000691	0.005949
ENSDARG00000015557	zgc:100829	185.476	-1.51841	0.447939	-3.38977	0.0007	0.006017
ENSDARG00000116871	BX284638.1	64.8119	-2.02465	0.597302	-3.38965	0.0007	0.006017
ENSDARG00000036179	myo1ea	37.387	-2.62744	0.775292	-3.38896	0.000702	0.00603
ENSDARG00000117233	FO704819.1	6.58572	7.26078	2.1426	3.38877	0.000702	0.006031
ENSDARG00000025076	marveld2a	322.226	-1.07804	0.318168	-3.38828	0.000703	0.006036
ENSDARG00000068993	zgc:153631	331.828	1.16799	0.344718	3.38825	0.000703	0.006036
ENSDARG00000086670	ice2	89.1965	-1.41952	0.419061	-3.38739	0.000706	0.006052
ENSDARG00000010516	rpl21	1867.32	0.729038	0.215387	3.38478	0.000712	0.006101
ENSDARG00000035506	entpd2a.1	104.111	1.92846	0.569701	3.38504	0.000712	0.006101
ENSDARG00000097134	si:dkey-77f5.11	218.489	1.13482	0.335263	3.38487	0.000712	0.006101
ENSDARG00000015662	pla2g12b	204.015	1.85015	0.546642	3.38458	0.000713	0.006102
ENSDARG00000088343	prrt4	15.2575	4.42222	1.30678	3.38407	0.000714	0.00611
ENSDARG00000077637	mal2	71.3344	-1.70008	0.502682	-3.38203	0.00072	0.006153
ENSDARG00000024828	tmem134	2056.34	0.715481	0.211569	3.38179	0.00072	0.006155
ENSDARG00000062418	ttl	254.802	-1.04802	0.310002	-3.38068	0.000723	0.006177
ENSDARG00000104573	slc12a2	1592.16	-0.784337	0.232035	-3.38025	0.000724	0.006183
ENSDARG00000059574	fscn2a	17.7499	3.39935	1.00632	3.37799	0.00073	0.006231
ENSDARG00000036629	rps14	4631.02	0.579092	0.171482	3.37698	0.000733	0.006251
ENSDARG00000020573	ddx3xa	4704.92	-0.634292	0.187945	-3.37488	0.000738	0.006292
ENSDARG00000092115	eif4a1a	17774.9	0.608514	0.180306	3.37491	0.000738	0.006292
ENSDARG00000077431	usf3	246.91	-0.986362	0.292387	-3.37348	0.000742	0.006321
ENSDARG00000088967	wnk4b	4205.11	0.876622	0.259933	3.37249	0.000745	0.006341
ENSDARG00000054690	si:dkey-166k12.1	139.373	-1.4523	0.430681	-3.37211	0.000746	0.006346
ENSDARG00000077161	ccdc153	20.7819	2.95185	0.875533	3.37149	0.000748	0.006358
ENSDARG00000035398	enc1	290.836	0.969149	0.287478	3.37121	0.000748	0.006361
ENSDARG00000076924	als2b	253.719	-0.977557	0.289999	-3.3709	0.000749	0.006365
ENSDARG00000031616	g6pca.1	80.0782	1.67669	0.497766	3.36842	0.000756	0.006416
ENSDARG00000074844	CABZ01061495.1	169.681	1.17864	0.349897	3.36854	0.000756	0.006416
ENSDARG00000052379	ccdc22	1074.08	-0.808741	0.240202	-3.36693	0.00076	0.006447
ENSDARG00000015128	rpl27	1649.29	0.732591	0.21774	3.36452	0.000767	0.006501
ENSDARG00000018738	zw10	280.388	-1.12585	0.334851	-3.36223	0.000773	0.006552
ENSDARG00000030844	klf11a	61.5021	1.79823	0.534908	3.36175	0.000775	0.006556
ENSDARG00000106529	dut	1038.09	0.723219	0.215125	3.36186	0.000774	0.006556
ENSDARG00000059911	bbs7	92.4803	-1.41549	0.421078	-3.3616	0.000775	0.006557
[truncated: 1,760 more rows]

## Sheet: Figure 1C - Venn Diagram
Supplementary Table 5: Gene lists for components of the Venn diagram in Figure 1C. Indicates upregulated genes within each segment of the Venn.
Sox32,Sox17 and SOX17	Sox32 and Sox17	Sox32 and SOX17	Sox32 only	Sox17 only	SOX17 only
CABZ01020840.1	CT025776.1	atxn1b	rnf115	dnah7	grasp
isg15	antxr1c	ctsh	wbp1	tnc	ccna1
cry1a	aplp1	nupr1a	ovol1b	znf800a	FO834825.1
rpz5	nxph1	ebf3b	RPS17	sema5bb	tat
	tmsb4x	mdm2	htr1d	fabp2	BX470188.1
	sh2d1aa	foxo3b	kpna1	il34	aplnrb
	her8a	vrk2	tardbpl	kiaa1549la	gadd45aa
	neto2b	rps27l	cox10	mapk14b	abca1a
	atp6ap1b	phlda3	klf3	peli1b	FO834825.2
	mmp16b	si:ch211-260e23.9	stk11	ZNF521 (1 of many)	snx11
	dync1li1	gch1	dusp16	b3gnt3.4	pik3r3a
	hmga1b	rnd3a	kdelr3	hpcal4	fosab
	moxd1	si:ch73-234b20.5	PDCL3	casp6l1	filip1a
	ampd2b	rbl2	ctsll	dsc2l	sesn1
	si:ch211-216p19.6	cxcl12b	ppp2cb	kcnc3b	AL935186.10
	man2c1	mmp2	commd7	sh3bgrl2
	hydin	abcc5	trabd2a	kmt5c
	tmtops3a	sesn3	FO704819.1	tbx15
	rgcc	btg1	grpel1	si:dkey-194g4.1
	htra1a	rnf169	srfa	akap6
	plpp3	fbxw7	mfsd2ab	fam49al
	plod1a	si:dkey-204l11.1	cyp2p6	zgc:162331
	angptl2b	bdnf	rpl13a	hhip
	b3gat2	insig1	rims1b	sobpa
	arhgef1a	foxi1	msl2a	otx2b
	csrp2	bbc3	lrig3	wnt16
	mylk3	bmb	cpsf3	pclob
	sema4c	igf2a	39508	stim1b
	znrf2a	tex9	hgsnat	sulf2b
	adamts10	tp53inp1	eif3ha	il4r.1
	spsb1	ankrd50l	BX005438.1	cdh26.1
	lfng	fam129ba	clk4a	tlk1b
	foxj1a	exo5	akt2	tulp1a
	pfkfb4b	ifit8	UBB	nedd9
	cnfn	csf1a	ssuh2rs1	vps33b
	fmnl2a	slc4a2a	hmgn6	cplx4a
	mef2cb	nck1b	rpl14	megf6b
	nfkb2	cdkn1a	CU179757.1	CABZ01079251.1
	apoeb	acer2	zgc:171599	si:ch211-278j3.3
	inaa	si:ch211-239d6.2	FQ378016.1	FP102167.1
	mmp24	casp8	tnfrsfa	vasna
	si:ch211-146m13.3	mxtx2	ccdc85b	col28a2a
	cdh12a	lnx1	CABZ01087560.1	gm2a
	sox17	si:zfos-80g12.1	si:dkeyp-2e4.8	gpr158b
	si:ch211-155e24.3	mat2al	WSCD1	cbx4
	tmem106ba	zmp:0000000524	eef1db	zgc:165508
	TMEM114	lpcat2	rrn3	plekha5
	nkx2.9		zgc:101540	si:dkeyp-44a8.4
	inka2		ewsr1b	abca12
	aqp8a.1		B3GAT1	pkd2l1
	coq2		klf11a	map4l
	cst3		si:ch211-195e19.1	dmtn
	cdk1		pkd2	myhz2
	zeb1b		tubb5	sulf2a
	tph1b		si:ch73-248e21.7	frem2b
	mmp30		znf654	rprml
	dnase1l1		si:dkey-238d18.15	c7a
	cyp2aa2		myl6	alcama
	crygm6		gramd1a	LO018196.1
	bmpr1aa		sh3yl1	cd36
	si:ch211-156j16.1		BX005228.1	irf3
	sptlc2b		si:dkey-111k8.3	si:dkey-14d8.20
	apobb.1		si:dkey-85n7.7	slc25a10
	camkvb		nifk	gnai1
	il15l		arg2	peli1a
	si:dkey-250l23.4		phf12a	si:ch211-129c21.1
	zmp:0000001268		nxf1	mcamb
	gdi1		zgc:175264	si:dkey-82i20.2
	rgs5a		apoa4b.2	sh3bp5a
	kcnt2		net1	mfge8a
	c1galt1a		gpnmb	parp4
	meis2a		si:ch211-153a8.4	zgc:91976
	irf1b		atp5pb	scml2
	zgc:56585		si:ch211-223a21.4	col28a1a
	adra1d		zgc:113377	colec12
	syne1a		rps26l	per2
	vgll4l		atp6v1f	slc25a19
	grb10a		nudt6	sfrp2
	mbd3b		rps5	nrp1a
	jakmip3		znfl1i	npy8br
	fzd8a		trpm4a	cryba1l1
	si:dkey-95h12.1		tgfbi	GUCY1A2
	chrnb3a		pbk	acbd7
	rnf144ab		wnt5b	arhgap31
	dnah5		zgc:86598	si:ch211-281k19.2
	col16a1		ckap2l	iqsec3b
	b2ml		mibp2	vsig8a
	pax7b		slc43a2b	adcyap1a
	oafb		etv5b	sp8b
	slc13a4		ankrd31	disp2
	myo18aa		hspa8	cldn15a
	atp1a1b		tyrobp	crtac1b
	tiam1a		panx1a	nrbp2b
	lmo4a		spra	si:ch211-258f14.2
	tp63		larp4b	irx3b
	phlda2		psmb7	ankrd55
	sox13		znf346	her3
	rx3		numa1	myo1b
	pdgfbb		tnfaip2a	sox2
	thsd7aa		zgc:174653	cmtm4
	mmp17b		si:dkey-18a10.3	zgc:92107
	mn1b		si:dkey-199f5.6
	kif1aa		sfpq
	aqp11		dbx1b
	nitr10a		psmd9
	nell2b		aldh6a1
	CU462980.1		nkd1
	hephl1a		slc25a3b
	dctn1b		arpc5b
	cpt1aa		lypla1
	sptbn5		nckap5l
	cpne4b		echs1
	BX569801.1		scube2
	sfrp1a		smarcb1a
	heg1		parp3
			BX323557.1
			csf3a
			prpf19
			BX005129.1
			si:dkeyp-84f3.9
			slc3a2a
			tuba8l4
			si:ch211-59o9.10
			yaf2
			CABZ01073954.1
			rbm6
			zbtb12.2
			prelid1a
			si:ch211-1i11.3
			socs6b
			mtfr1l
			notum1b
			magi1b
			slc26a2
			MZT1
			rell1
			fbxo11a
			tmsb5
			znf319b
			gprc5c
			aadacl4
			grk1a
			zgc:174268
			CR847953.1
			plecb
			CU855889.2
			slc12a1
			zbtb8b
			cx52.9
			kank4
			cldn5a
			mrps6
			cyp2aa8
			rgmd
			fam133b
			spopla
			ndst3
			si:ch1073-429i10.3
			MRPS12
			cdkn1ca
			si:ch211-10d23.5
			lin54
			kcnk5a
			rps29
			card19
			cst14b.1
			ptges3b
			rhoaa
			psmd3
			si:dkeyp-4f2.1
			ube2c
			si:dkey-85k7.7
			cldnd1b
			pla1a
			si:dkey-93m18.4
			rpl4
			kat5a
			gcnt4a
			mcrs1
			afp4
			slc45a4
			kcmf1
			CABZ01076275.1
			taldo1
			gatad2ab
			tpbga
			CR848047.1
			sumo2b
			si:ch73-130a3.4
			BX649337.1
			sae1
			foxk2
			mfsd4ab
			cep152
			clul1
			pcdh7a
			cdca8
			tll1
			si:dkey-30c15.2
			ppiaa
			tnip1
			ier3ip1
			znf1089
			si:dkey-23n7.10
			si:dkeyp-87d8.8
			znf1048
			CABZ01059627.2
			entpd1
			UTP14C
			lgals1l1
			kmt2cb
			pabpn1
			rpl34
			atp6v1ba
			ptk2aa
			angptl7
			pdk1
			AL954741.2
			lmo3
			si:dkey-7l6.3
			ccdc59
			si:rp71-77l1.2
			arl14ep
			zgc:112052
			uqcrq
			commd4
			ednraa
			ndc80
			fbxl3b
			zgc:77849
			bach1b
			celsr2
			leng8
			lft1
			spry2
			pno1
			marcksl1b
			plaa
			znf1015
			zgc:66427
			si:ch211-195b11.3
			thrap3b
			kpna5
			pak1ip1
			rpl18
			mctp1b
			si:dkey-75a21.2
			rps18
			sema4bb
			ube2l3a
			hmmr
			crlf1a
			ppwd1
			chpt1
			si:ch73-266f23.3
			tead1b
			tob1a
			cited4b
			trpm5
			stom
			mob2a
			hsd20b2
			spc24
			msto1
			eef1a1l1
			nrip1a
			cdc37
			paxx
			mrto4
			rpl3
			hkdc1
			pla2g12b
			dhrs13a.3
			jam3a
			zbtb2b
			gfra1a
			rps3a
			CR381540.3
			gtf2ird1
			kiz
			ppp2r3c
			acot15
			mrpl58
			SYDE2
			si:dkeyp-1h4.6
			si:ch1073-303k11.2
			cyp4f3
			hsd3b2
			gatad1
			capn8
			gnb1b
			kif6
			RASSF10
			tacc3
			trappc2l
			sin3b
			wdr32
			si:ch211-269k10.2
			zgc:113030
			atp5pf
			arl5c
			eif4a1a
			si:dkey-276j7.1
			sagb
			map3k14a
			ewsr1a
			dthd1
			cnot11
			rpl21
			cd82a
			ddt
			mfap2
			BX957346.1
			nutf2
			cox8a
			tsku
			si:ch211-71k14.1
			CU469526.1
			rpl31
			c7b
			si:ch211-235i11.5
			galnt17
			plekhg4
			hpgd
			ppie
			pfdn6
			mrps5
			arpc2
			nrp2b
			si:dkey-14k9.3
			prr15la
			sb:cb81
			si:ch211-245n8.4
			eif2s3
			spint1b
			id3
			sp100.2
			gng5
			si:dkey-126g1.9
			ccdc141
			zgc:103564
			znf1041
			aurkb
			cahz
			cldnc
			nt5c2b
			rgs6
			rbbp4
			pcdh1a
			cyp2x6
			slc25a5
			pcolce2a
			faua
			ywhabl
			arrdc3a
			si:dkeyp-59c12.1
			nucks1b
			zgc:66447
			lyar
			nt5c3a
			si:ch211-262h13.3
			si:dkey-77f5.11
			CU855930.1
			si:dkey-19a16.5
			dnajb6b
			grk4
			grm2a
			zgc:110699
			b3galt2
			traip
			cct2
			fbrs
			camsap1a
			sall1a
			BX936382.1
			tgif1
			si:ch211-267e7.3
			rfx2
			kbtbd11
			abcb11b
			bcl2l1
			aldh2.2
			si:dkey-117m1.4
			slc25a36b
			psmb3
			btbd17a
			tagln2
			nusap1
			imp4
			dnttip2
			ino80
			zgc:161969
			kcnk6
			zgc:165582
			zgc:158689
			wtap
			sltm
			slc22a15
			prox2
			si:ch211-154o6.2
			rpl10
			skp1
			slc25a36a
			si:ch211-153f2.3
			jag1a
			si:dkey-118j18.2
			azin1a
			rpl7l1
			ajuba
			ptger4b
			tmed7
			lyrm1
			cnpy4
			sp5l
			ilf2
			itgb1b
			rps3
			tex10
			BX005392.4
			hdac1
			kdm5a
			svep1
			dusp6
			ptgdsb.1
			ubl3b
			tfa
			rnpc3
			slc35f6
			tspan18a
			tpx2
			coro2ba
			CABZ01061508.1
			sclt1
			lrrc47
			uqcrc2a
			mmrn2b
			SDK2 (1 of many)
			si:ch211-243p7.3
			sla2
			mrps28
			atg3
			mrpl21
			ube2q1
			si:dkey-66i24.9
			CR847850.1
			tnfrsf21
			ybx1
			hdr
			tns3.2
			gcna
			zgc:165555
			bxdc2
			mob4
			cyp2aa3
			crema
			etaa1
			si:ch211-208h16.4
			ndufs6
			tex261
			sertad2b
			aldoaa
			ndufa5
			bsg
			pck2
			ncbp2
			metrn
			abcg2a
			wdr3
			mc5rb
			cyldb
			gldc
			grb2b
			mylz3
			zgc:92242
			senp3a
			si:ch73-160h15.3
			rps6
			nfkbiab
			pi4k2a
			hnrnpa1a
			she
			zdhhc3b
			psmb6
			axin2
			hhex
			rnf10
			irgq1
			ets2
			lypla2
			shroom2a
			arglu1a
			dbi
			setb
			snrpb
			zgc:174356
			zgc:92360
			VSTM2B
			znf1047
			MRAS
			srsf5a
			xkr5b
			ndufs5
			CR925709.2
			vav2
			fstl1b
			cct6a
			pimr191
			rps14
			ak3
			tnni1c
			tm9sf2
			shisa2a
			zgc:162958
			bhmt
			birc2
			onecutl
			pqbp1
			hikeshi
			CU467646.2
			rac3a
			ppp2r2ab
			ccdc153
			cdc23
			smg9
			htatsf1
			fmo5
			sh3d19
			si:ch211-137a8.4
			nucks1a
			psmb1
			mllt10
			F2R (1 of many)
			slc35e3
			calhm2.1
			cnot4a
			skilb
			mad2l1
			rpl35
			myl12.1
			snrpd1
			drd6b
			tpm4a
			rpl13
			slc44a1b
			plagx
			ccdc84
			lrig2
			daam1b
			si:ch211-152c2.3
			natd1
			cited1
			smarcd1
			erfl3
			prr18
			taf1a
			g2e3
			noc3l
			eif3g
			h2afx1
			rnd1b
			fosl1b
			apoc2
			CABZ01069162.1
			epas1a
			fam32a
			tmem134
			lingo3a
			CABZ01058261.1
			si:dkey-40h20.1
			nfatc3b
			nop2
			srprb
			im:7138239
			znfl1h
			cd2ap
			ppdpfb
			lratd1
			ints2
			EML4
			atp5mc3b
			hp
			cenps
			ube2ia
			her9
			CU915778.1
			rack1
			purbb
			lrrc15
			aqp3a
			aurka
			eif3d
			znf281a
			BX005392.3
			fam120a
			rcn1
			ppp1cb
			si:zfos-905g2.1
			zgc:162730
			nr0b2a
			atf4b
			sec61b
			a1cf
			CU459056.1
			zfand1
			zfp36l1b
			rbms1a
			sts
			tmem98
			bicc2
			tmem119b
			rtn1b
			zbtb12.1
			map3k15
			kifc1
			irf8
			jac9
			si:ch211-113e8.11
			si:dkey-58j15.11
			oxnad1
			uqcrh
			lmna
			si:ch211-281l24.3
			rap2b
			slco1d1
			nav3
			diabloa
			rplp0
			slc26a1
			tmem110l
			si:ch73-141c7.1
			cyp2p7
			si:ch211-197h24.9
			spred2b
			rps10
			hmgb3a
			tmem201
			b4gat1
			si:dkey-7i4.9
			boka
			ranbp9
			BX119902.3
			dcun1d5
			BX530097.1
			zgc:174680
			im:7160594
			BX322587.2
			cyp2k8
			clrn2
			greb1
			smox
			sap30l
			zgc:91910
			CABZ01031868.1
			ugt5a4
			sarnp
			zgc:86896
			higd1a
			spred2a
			s100a1
			pnp4a
			sik1
			iqca1
			metrnlb
			arid5a
			slirp
			efemp2b
			cox7c
			hyal2b
			dbf4
			CABZ01031870.1
			psmc5
			si:dkey-247i3.1
			CT573239.1
			dnmt3bb.2
			zgc:154093
			pcdh8
			cemip2
			si:dkeyp-117h8.4
			rhoab
			col7a1
			wnt4a
			snrpa
			capn2l
			wnk4b
			cyp2y3
			vim
			prdm1a
			racgap1
			enc3
			RNPS1
			fam214a
			txndc15
			BX324224.1
			ldhba
			zgc:113295
			atp5f1c
			zgc:92481
			kdm2ba
			CABZ01074453.1
			fbxo18
			tpt1
			slc26a4
			si:dkey-7j22.4
			clk4b
			alkbh4
			si:ch211-22i13.2
			birc5a
			ccnf
			rhov
			sp6
			fam43a
			rbpms
			mpc1
			eif2s2
			ss18l2
			slc25a55a
			rpl32
			nrp2a
			knstrn
			rbm4.2
			otub1a
			ssr4
			zp2.2
			nf2b
			asap2b
			sbf2
			eif1b
			hnf4a
			cenpe
			polr3c
			wu:fj64h06
			zfand5b
			ubald1a
			flrt3
			prkacba
			pi4kb
			CT030712.1
			slc3a2b
			pld7
			arhgap36
			si:ch211-212k18.4
			vps28
			rps27.2
			uncx4.1
			cdh2
			sec61g
			cxcr4a
			rab11fip4a
			ing4
			cse1l
			toporsb
			rpl18a
			glod5
			BX510923.1
			fgf8a
			RPL37A
			rps8a
			peli3
			elavl1b
			tmem45a
			si:ch211-249h16.8
			vps26c
			dcun1d2b
			gadd45bb
			ppp2r3b
			si:dkey-286j17.4
			rex1bd
			sema7a
			TCIM (1 of many)
			CABZ01035356.1
			nap1l1
			snx12
			zgc:153215
			sema3fb
			hmgb1a
			si:ch1073-314i13.4
			rpl39
			snphb
			slc5a2
			mecom
			nocta
			gpd1a
			msl1b
			mrpl36
			tmem59l
			tegt
			actb1
			grik1b
			s100a10b
			si:ch211-286b5.5
			cpne8
			zgc:64002
			psd2
			gsk3ab
			crlf1b
			pitx2
			prrt2
			si:dkey-205h13.2
			nnr
			npc2
			baxa
			si:dkey-262g12.10
			si:dkey-16p21.8
			MCHR2 (1 of many)
			si:dkey-225f5.4
			tma7
			rrm2
			si:ch73-269m14.2
			opn6a
			tbc1d4
			clcn4
			selenof
			dcps
			ppp2r5ca
			ubb
			cfap298
			ZNF821
			tcf12
			CU467861.1
			bmp2b
			si:cabz01071912.2
			cry5
			trmt112
			rad23aa
			morc3a
			rpsa
			bcam
			vipr1a
			rad21a
			nrarpa
			znf217
			hnrnph1l
			rpl22l1
			nsa2
			arhgef25b
			dzank1
			hnrnpl2
			zgc:112994
			lratb.1
			CABZ01041962.1
			nr2c1
			lama1
			mttp
			atp5mf
			cdv3
			eif4bb
			rab41
			kif4
			cip2a
			plekhg5b
			tmem132e
			ppib
			rpl23
			lad1
			prickle1b
			LIN28A
			tspan9b
			ip6k2b
			rbm5
			grm1a
			si:dkey-56m19.5
			wee1
			ptgdsb.2
			CR318601.1
			srp54
			siah1
			txn
			mgat5
			psma6a
			atp5if1a
			si:ch211-127b11.1
			rpl29
			snai1a
			lmo1
			rpl35a
			katnal1
			terfa
			cdca4
			npm1a
			abtb2a
			map2k6
			adrm1
			chrac1
			ms4a17a.9
			sgo1
			col2a1b
			gata6
			col9a2
			CU984579.1
			vdac3
			ubald2
			rnf11a
			ubtd2
			aanat1
			itih6
			tmigd1
			wls
			si:ch211-223a21.6
			chn2
			inavab
			slc12a7a
			nav2b
			TMEM208
			epc1a
			zgc:85843
			BX005389.4
			tspan14
			CR388166.2
			fancl
			tbx16
			tbxta
			hnrnpabb
			rplp1
			ccn1l1
			isg20
			hadh
			crebzf
			rsrc2
			pef1
			arf6b
			shtn1
			lrrfip1b
			cct3
			paqr3b
			gngt2a
			fzd7b
			rltgr
			kif11
			BX571737.1
			ccng1
			si:dkeyp-113d7.1
			gpbar1
			hhipl1
			si:dkey-92f12.2
			slc35d1a
			wdr44
			slc30a1b
			letm2
			psmd4b
			ncapd3
			kif2c
			gtf3c6
			msi1
			tars
			hmox1a
			actr3
			apobb.2
			dap1b
			ddx47
			CT978957.2
			mvp
			si:ch211-162i8.4
			psmc2
			slc16a1b
			efna1a
			si:dkey-238k10.2
			znf1043
			dpp7
			si:ch211-209a2.2
			znf1058
			si:dkey-54j5.2
			c2cd2
			phldb1b
			ephb4b
			tmem136a
			emilin1a
			hmgb2b
			pxdc1b
			CABZ01061495.1
			lrrn3b
			polr2eb
			kpna2
			wfs1b
			stm
			itm2ba
			tle3b
			zgc:174263
			ddias
			adnp2b
			BX000364.3
			anxa6
			rpl8
			hnrnpa0a
			rps27a
			hnrnpul1
			si:dkey-16l2.20
			si:ch211-261n11.5
			slain2
			phospho1
			def6c
			atp11a
			bcas2
			ahi1
			si:dkey-253d23.3
			camsap2a
			tmed10
			si:dkey-25i10.1
			rpl19
			si:dkey-208m12.2
			hsp90ab1
			si:dkeyp-2e4.3
			cdcp1a
			irx1a
			zgc:66160
			kif20bb
			cdx4
			BX649250.1
			hs6st2
			rlim
			fam117aa
			psma4
			ctsla
			mis18a
			rpl6
			eif4a3
			gar1
			senp2
			CABZ01048402.2
			apoa1b
			ube2v2
			tomm5
			ncoa5
			emilin2a
			cd151l
			LO017835.1
			cox5ab
			cd9b
			CCDC39
			emg1
			kctd5a
			zyx
			melk
			slc34a2b
			ano9a
			stk40
			vash2
			brk1
			pop7
			pmpcb
			cntn1a
			nfyba
			tcf3b
			si:ch211-285f17.1
			nitr12
			odc1
			czib
			fermt1
			parp6b
			prr13
			gabbr1b
			si:cabz01021426.2
			h2afy2
			ttf2
			her12
			lmo4b
			zgc:110239
			si:dkey-222f8.3
			si:dkey-156n14.3
			faap24
			trim55a
			nipsnap1
			csnk2b
			cfap70
			eef2b
			tbl1xr1a
			cfhl5
			capn12
			CR925761.4
			clk2a
			si:ch211-92l17.1
			rps4x
			dnah9
			fbp1b
			cited2
			ctnnd2b
			si:dkey-284p5.3
			enc1
			cox6a1
			tp53
			gtf2h2
			mamdc2a
			dusp1
			zfx
			epas1b
			pik3r1
			ndufb2
			arf2a
			gpr137
			rpl27
			scpep1
			cox7b
			CR293502.1
			tubb4b
			ywhabb
			si:ch211-196l7.4
			cobll1b
			tfeb
			cpamd8
			surf1
			cacnb4b
			syn1
			polr2f
			col17a1a
			mfhas1
			adoa
			btg2
			npffr1l2
			hnrnpd
			kctd12.2
			otx2a
			pkd1b
			ssr1
			znfl1g
			si:ch211-235i11.3
			cpeb4b
			ranbp1
			si:ch73-52f15.5
			si:ch211-74f19.2
			arhgap11a
			csrnp1b
			nuak1a
			knl1
			tnfrsf11a
			cox20
			bnip4
			slc4a4a
			cdc26
			rybpb
			ttc1
			gpa33a
			kat8
			sacm1lb
			hist2h2l
			tefa
			mns1
			sema6dl
			vdac2
			rps15
			arf4a
			syap1
			mcm6
			si:dkey-72l17.6
			h3f3b.1
			rgl1
			map1lc3b
			fn3krp
			BX465227.1
			si:ch211-142b24.8
			klhl7
			klf11b
			adssl1
			zc3h11a
			rpl28
			smad7
			kcnd1
			cdc16
			ctsa
			rps9
			znf991
			olig4
			tfec
			rpl12
			ndr1
			fgf3
			cldni
			slc39a1
			CR376737.1
			znfl1c
			serpinb1l3
			UBE2M
			BX571712.1
			im:7151449
			si:ch211-220f21.2
			rgs3a
			37500
			cmtm8a
			pltp
			znfl1l
			srsf10b
			trim35-30
			rab1ab
			ctps1a
			srp9
			cubn
			slc7a8a
			cct4
			sumo3a
			mxtx1
			rnaseka
			clk2b
			srsf2b
			dnmt3bb.1
			lsm7
			eef1g
			cyp1d1
			smad3a
			vwf
			fscn2a
			hnrnpaba
			rfx4
			ahcy
			lypd6b
			tra2a
			slc31a1
			ube2nb
			cenpk
			b4galt1l
			phlpp1
			chmp1b
			crb2a
			gbp
			zgc:113372
			myofl
			ect2
			med1
			mafba
			fzd7a
			fgfr1b
			nuf2
			araf
			snrpd3l
			slc7a7
			pimr188
			frzb
			ube2v1
			cpeb2
			igsf9a
			CABZ01009511.1
			cyp24a1
			slc16a10
			phf11
			rnf24
			sema3h
			adgrf3b
			txnl1
			ifi30
			rab34a
			keap1a
			zgc:103697
			rpl23a
			zgc:100920
			snrpf
			hs3st1l2
			rfx1a
			psmc6
			dnmt3ab
			hmga1a
			adamts18
			si:dkey-239h2.3
			chsy3
			gpd1b
			chn1
			rab7b
			CR383676.1
			si:dkey-126g1.7
			lnpa
			stox1
			mrpl12
			noto
			tp73
			si:ch211-214p16.3
			arpp19a
			NAV1 (1 of many)
			si:zfos-943e10.1
			entpd5b
			chchd3b
			eif4h
			hnrnpdl
			jun
			pcna
			ogfrl1
			angptl4
			card11
			hnrnpl
			mrps34
			myo10
			pou2f3
			BX248497.1
			ngfb
			commd2
			rad51
			rbm47
			dnaja2a
			gtse1
			kdm6a
			ppp1r3cb
			trim35-7
			rps15a
			dhrs13a.1
			chac1
			med15
			tnfaip6
			si:ch73-266f23.1
			ccng2
			colgalt1
			bloc1s6
			asb6
			rpl5a
			golga7ba
			slc30a1a
			dcxr
			si:dkey-77f5.13
			CU896691.1
			il23r
			prdx1
			si:dkey-7i4.10
			cpsf6
			g6pca.1
			sept7b
			ssr3
			psma8
			crip3
			cfap36
			si:ch211-250c4.4
			ccni
			fam189a2
			zgc:113294
			her8.2
			rrp7a
			mdka
			tmem234
			rab2a
			sec61a1l
			dmbx1a
			znf1005
			dhx34
			stard8
			si:ch211-107p11.3
			fzd10
			mapk11
			plbd1
			PRLHR
			lpar2b
			ehd2b
			atpaf1
			fetub
			col11a1a
			si:dkey-269o24.6
			mob1a
			si:ch211-212k18.5
			znf16l
			p4ha1a
			mpzl1l
			CU207281.1
			cyp2aa4
			znf1181
			eif4a2
			gal3st4
			si:ch211-191j22.3
			gins2
			ino80e
			zbtb38
			actb2
			rsrp1
			slco2a1
			fgf2
			cox5aa
			arrb2a
			anxa1a
			rgs4
			trappc5
			ubl3a
			exosc5
			myo10l3
			slc7a10b
			si:dkey-3p4.8
			ptp4a1
			nlk1
			CR388373.2
			tuba8l
			cd9a
			chpf2
			bmpr1ab
			tbx2b
			gata5
			ywhaba
			cdk9
			tubb2b
			slc39a5
			nova2
			prickle2b
			hnrnpa0l
			suclg1
			prpf4
			degs1
			gdf11
			ppt2
			cul1a
			rasgef1ba
			gstt1b
			tdg.1
			dynlt3
			eif3f
			si:dkey-242h9.3
			gpd1c
			si:ch73-261i21.5
			foxa2
			eno4
			slc35a4
			uchl5
			nr4a2b
			h2afvb
			mrpl20
			dhrs3b
			nwd2
			rtcb
			CABZ01080074.1
			si:ch211-15b10.6
			mgst3b
			rev1
			spns2
			krr1
			edf1
			ace
			zgc:101130
			ier5
			BX537282.1
			asph
			cdh6
			cpda
			CU639469.1
			ckmt1
			agfg1a
			tagapa
			ca9
			waca
			kars
			spsb4b
			ube2s
			flrt2
			sec63
			csnk1db
			si:ch1073-188e1.1
			slc35b4
			dmxl2
			flvcr1
			epha2b
			mafb
			insra
			CT025776.2
			grpel2
			atg4c
			myom1b
			maff
			grk7b
			si:ch211-263k4.2
			entpd2a.1
			efna1b
			CU929070.1
			fam199x
			abraxas1
			tle3a
			keap1b
			plk1
			bcl2l10
			pnisr
			itm2bb
			kpna3
			ddx61
			mcm10
			chic2
			cbll1
			polh
			nfr
			dact3a
			si:dkeyp-2e4.2
			LEPROTL1
			kmt2e
			CABZ01081752.1
			etfdh
			zak
			aldh1a2
			rps25
			cyp27c1
			kazald2
			si:dkey-247i3.6
			gapdh
			si:dkey-253d23.2
			CU467646.5
			xrcc5
			si:ch73-92e7.4
			eif3k
			ppm1ba
			znf503
			CR933734.3
			ptprq
			si:ch211-191i18.4
			rbp1.1
			abca1b
			rfx5
			plekhg7
			klf5b
			oga
			zgc:154058
			papola
			CR936321.1
			yy1a
			glula
			BX927244.1
			rock2b
			eif3ba
			rnf7
			tpd52l2b
			btf3
			ano6
			si:dkey-21e2.7
			arl8
			si:rp71-77l1.1
			vamp1
			zdhhc8b
			aldob
			AL645691.1
			csnk2a2b
			pggt1b
			si:ch211-207i1.2
			cirbpa
			si:rp71-45k5.4
			wdr53
			med19a
			sema3bl
			sh3bp4a
			cyp2p9
			zgc:194627
			fam161a
			zgc:153018
			ino80db
			tmem223
			capn2b
			notch3
			frs2b
			mrpl15
			lrrc28
			atp6v1c1a
			akr1b1.1
			aimp1a
			plin2
			fkbp1aa
			ctnnb1
			rpl7a
			gas6
			iars
			serbp1a
			fkbp16
			acvr1ba
			ercc6
			stx16
			gltpa
			b3gnt2b
			rpl15
			elovl6
			xpnpep3
			quo
			cox4i1
			si:ch211-198n5.11
			mbd3a
			nt5c2a
			mau2
			zgc:77752
			capzb
			csnk1a1
			hey1
			prrt4
			znf1042
			grinab
			si:dkey-16l2.16
			rnf170
			ywhae2
			si:ch211-207j7.2
			pdcb
			si:ch1073-325m22.2
			FP102169.1
			kpnb1
			si:dkey-19a16.7
			tgm1l4
			si:ch211-114n24.6
			si:dkey-177p2.6
			dut
			tbl2
			slc25a33
			tuba4l
			znf1053
			adgre5b.3
			znf703
			cnbpb
			h2afy
			rbm34
			COX5B
			ttc21b
			sec13
			CABZ01068251.1
			BX571680.1
			akap12b
			xrcc1
			alkbh1
			sypl2b
			mtpn
			fam110a
			rasl11b
			nat9
			lrp11
			zgc:174573
			lto1
			mif4gda
			uba52
			gpx4b
			ska3
			dmrta2
			prrx1a
			apoc1
			eno3
			aip
			si:dkey-276j7.2
			naca
			lhfpl6
			kbtbd4
			odf3l2b
			tp53inp2
			dram1
			cdh7a
			si:ch211-134c9.2
			eif3s6ip
			ptpn18
			znf979
			PLEKHH3
			si:dkeyp-86h10.3
			cftr
			tbrg4
			CABZ01058721.1
			fgfr1bl
			cebpa
			si:dkey-209n16.2
			mast1b
			erh
			fnip1
			psmb4
			mcama
			sox32
			zgc:174888
			gdpd1
			anp32a
			ppfia3
			smtnl
			BX005389.2
			snrpg
			lpin1
			nab1b
			LO018340.1
			fkbp7
			fgfr4
			anxa2b
			selenok
			pcf11
			si:dkey-7i4.7
			snrpd2
			lgals17
			RTKN
			ubqln4
			zgc:158445
			ackr3b
			sp5a
			slc7a6
			si:ch211-133n4.4
			ipcef1
			si:ch211-246i5.5
			slc16a6b
			ap1g1
			lmo7a
			akirin2
			dock10
			arid3b
			irx3a
			psap
			BX927258.1
			BX511111.2
			eif3ea
			slitrk6
			map1lc3a
			BX511129.1
			zgc:174698
			psmc1b
			bub3
			eef2a.2
			cd81a
			zgc:77486
			rab5aa
			arl6ip5a
			prdx5
			fam13a
			clta
			mxd4
			atp5md
			frs2a
			actc1b
			arrdc3b
			med4
			si:dkey-23i12.5
			FO704673.1
			si:ch73-138e16.3
			napga
			cart4
			fbxo32
			slc43a3b
			PRDM15
			mb
			si:dkey-7f16.3
			agpat2
			fat1a
			alg2
			plk4
			eif4ea
			ssr2
			tuft1a
			blm
			spock3
			prxl2b
			dhx9
			aoc2
			ldb1a
			ftr36
			tmem167a
			eml2
			slc22a5
			gpx1a
			CABZ01079241.1
			sybl1
			zswim5
			BX005043.1
			ubr5
			tfpt
			si:ch211-149a19.3
			fbxl14b
			urahb
			si:dkey-221j11.3
			usp28
			crfb1
			txn2
			rpl22
			znf207b
			taf3
			selenot2
			npr3
			cyp2aa7
			wbp1lb
			dhrs9
			oser1
			SHKBP1
			gpm6ab
			sema4gb
			ndufs7
			arrb2b
			nid2a
			irf2bp2a
			si:ch211-210b2.1
			s1pr5a
			ndufv2
			slc8b1
			dla
			nfe2l1a
			hmcn1
			fbxo22
			ndnf
			chrd
			gpcpd1
			gba3
			gorasp2
			dcaf5
			spry1
			inka1b
			slc25a1b
			hspb1
			rgra
			cndp2
			tshz3b
			pcsk5a
			gga3a
			prodha
			zgc:153631
			si:ch73-341k19.1
			hip1
			cox6b2
			mycn
			FP101887.1
			CABZ01033180.1
			hes6
			atp6v1g1
			sox5
			marcksl1a
			usf1l
			cdk2ap2
			si:dkey-271j15.3
			u2surp
			si:ch211-195d17.2
			sap18
			il1rapl1a
			rbm4.3
			si:ch73-375g18.1
			AL645792.2
			rnaseh2b
			psmd13
			si:rp71-1d10.8
			OTOP1
			si:ch211-284e13.4
			foxa3
			ccnt2a
			tvp23b
			cers2b
			si:ch211-276i12.9

## Sheet: Fig S1 - Venn Diagram
Supplementary Table 6: Gene lists for components of the Venn diagram in Figure S1. Indicates downregulated genes within each segment of the Venn.
Sox32 and Sox17	Sox32 and SOX17	Sox32 only	Sox17 only	SOX17 only
cbfa2t2	tiam2b	sacs	phldb1b	pim1
cita	apela	tmem63bb	magi1a	mcm6
spegb	mcm2	crybg1b	ftr76	lamb1a
zeb2b	mcm3	ciarta	znfl2a	sp5l
malt1	sox2	rassf7b	snai1b	cxcr4a
si:ch211-152c8.5		golga2	sult6b1	sfrp1a
morc3b		abr	auts2b
blf		cep162	asb11
zgc:64022		asap3	ppfia3
FO907110.1		stat5b	zgc:162707
tmprss4a		si:dkeyp-100a1.6	ftr90
map1b		pomt1
zgc:112332		lrp10
tenm4		l3mbtl2
sox3		plcd1a
serpinh1b		atp2b4
ptgs2a		zgc:110783
tent5ba		abcc6b.2
stmn2a		mtmr10
foxp2		mtus1a
		LO018474.1
		mitd1
		uggt2
		taok1b
		numb
		ncam3
		map4k6
		MDFIC
		fgd4b
		trhra
		cgnl1
		snx19b
		nr2f6b
		sycp1
		tsg101a
		insrb
		bmt2
		arhgef11
		clec16a
		cxcl12a
		nxpe3
		iqsec1b
		ncdn
		slc7a5
		buc
		map7d1a
		rc3h2
		tcf19l
		epn3a
		rcor1
		gnpat
		gapvd1
		immt
		fhod1
		pgm2l1
		si:ch211-210g13.5
		pdzd8
		nadka
		herc2
		amfra
		si:ch211-286o17.1
		BX284638.1
		parpbp
		clint1b
		abl2
		ccna1
		lsm14b
		ap2m1b
		fam45a
		figla
		pou3f3a
		shrprbck1r
		clpxa
		cyb5r4
		senp6b
		bend5
		myo1cb
		eif4g3a
		slka
		hk2
		slc15a4
		fgd6
		hdac4
		cdk16
		exoc3l4
		ttc27
		ngef
		ddx1
		smpd2b
		rimkla
		si:ch211-59h6.1
		si:dkey-16j16.4
		nbeab
		si:ch211-215a10.4
		acvr2ba
		CR854839.1
		acss2
		nrbp2a
		abhd15a
		ccdc30
		CR450793.1
		adgrl3.1
		nsd2
		wu:fi04e12
		cdc14b
		tbxas1
		lrrc4ca
		rufy2
		slc29a3
		stk38l
		si:ch73-280o22.2
		tmem251
		nmt2
		kifap3b
		si:ch211-166a6.5
		pdxdc1
		arhgef1b
		atrnl1b
		psme4b
		pfkfb4a
		gpr160
		CU571318.1
		si:ch73-15b2.5
		jam3b
		itga3a
		si:dkey-91i10.2
		si:ch211-188f17.1
		si:ch211-244o22.2
		irf2bpl
		nrd1b
		rabep2
		nhsb
		akna
		camk4
		tdrd6
		zgc:162509
		rapgef1a
		mast3b
		dlg1
		bicdl2
		pi4k2b
		zgc:55558
		ktn1
		otx1
		sgip1a
		si:dkey-256h2.1
		abcb4
		chmp4ba
		rhbdl2
		stxbp5b
		nfat5a
		caska
		rtkn2a
		fbxo45
		capns1a
		si:dkey-87o1.2
		vsir
		plekhg2
		cdr2a
		ralgps2
		id2a
		stt3b
		sorl1
		kpna6
		trmt2a
		wdr4
		vps13d
		tmco6
		brf1a
		ep400
		armt1
		si:ch1073-340i21.2
		etnk1
		hook1
		cbr1
		pik3r3b
		zgc:123295
		ctdnep1b
		tm7sf3
		socs7
		uox
		slc46a2
		ankrd10a
		aldh16a1
		si:ch211-250e5.2
		si:ch211-185a18.2
		cnnm4b
		uhrf1bp1
		mier2
		arhgap4a
		znf995
		kmt2a
		kif21b
		trip11
		mark3a
		erbb3b
		golga1
		si:ch211-233a24.2
		atp10d
		zgc:85789
		alpl
		pygmb
		letmd1
		plxnb1a
		si:dkey-119f1.1
		dennd5b
		atp13a2
		trim33l
		dph1
		alkbh7
		hic2
		lrba
		st3gal5
		reep2
		si:ch211-172l8.4
		srgap3
		FRMD5
		peak1
		piwil2
		tbc1d9
		tmem131
		cgnb
		tpp2
		zgc:174938
		ttf1
		pcdh15b
		MAP3K13
		eprs
		fndc3ba
		ago3a
		rif1
		zgc:163014
		arhgap10
		zic3
		galnt6
		zbtb20
		FP102806.1
		tmem30b
		hmbox1a
		cyp17a2
		grin2db
		fat3a
		si:dkeyp-75h12.2
		rab11fip3
		fam219aa
		zw10
		si:ch211-157c3.4
		tjp1a
		sytl4
		rnf152
		usp46
		bmi1b
		CU693502.1
		si:dkey-1j5.4
		traf1
		rttn
		igf1rb
		fam114a1
		tmem102
		acsl3b
		rabl6b
		wasla
		hps5
		nf1b
		syvn1
		mcu
		pof1b
		eppk1
		ppp2r5cb
		BX927327.1
		znf609a
		si:ch211-57b15.1
		ppfibp1b
		tfap2a
		tjap1
		abraxas2
		zcchc8
		tpcn3
		neurl4
		phf14
		ccdc22
		pex10
		f2rl1.1
		h2af1al
		FO082877.1
		mpp7a
		fam49bb
		si:dkey-253i9.4
		si:ch211-137a8.2
		slc23a2
		si:dkey-122c11.8
		grk5l
		wipf2a
		ggps1
		si:ch211-79l17.1
		gpr61
		fbxo33
		kdsr
		trappc6bl
		ano5b
		trioa
		tysnd1
		jag2b
		si:ch211-198m1.1
		slc16a3
		ror2
		amt
		slc20a2
		nudcd1
		serinc2
		bambia
		fa2h
		memo1
		tbc1d25
		myo5c
		fam160a1a
		glceb
		xpr1b
		hhatlb
		fam83e
		zgc:100829
		BX663611.1
		lmbrd2a
		kl
		pnpla7a
		rap1ab
		znrf3
		GPATCH2
		fxn
		cacna1ha
		tlcd2
		zgc:66440
		trim32
		si:dkeyp-67f1.1
		si:ch211-175m2.5
		lztfl1
		htt
		trmo
		trib1
		dnmt1
		rft1
		rnpepl1
		cacna1sb
		diaph3
		rab8a
		ccdc6b
		map3k3
		wdhd1
		dgkg
		gramd1c
		si:dkey-121a9.3
		nsdhl
		si:dkey-31f5.11
		acot9.1
		rhoq
		glt1d1
		patj
		GNB4
		tmem264
		ago2
		si:dkey-199k11.6
		LO018508.1
		retsat
		nipa2
		aktip
		tbc1d16
		nudt19
		dnajc7
		dtnbp1a
		sar1ab
		rab3gap2
		mkrn1
		alpk2
		zc2hc1a
		abcb10
		rps6ka4
		scap
		akr1b1.2
		luzp1
		ugt5g1
		ambra1a
		CC2D1A
		pex1
		pnpla8
		zgc:113162
		PIEZO2 (1 of many)
		mroh1
		elavl3
		nqo1
		castor1
		thraa
		cdon
		FP325130.1
		dlb
		hadhaa
		ccnj
		als2b
		CR356227.1
		macf1a
		LO018102.1
		ahnak
		CU984600.1
		gosr1
		hemgn
		pbxip1a
		styk1b
		limch1a
		slc25a25b
		mapk13
		si:dkey-160o24.3
		rhbdl3
		srl
		aldh3a2a
		mindy3
		zmp:0000000936
		map3k7
		fkbp6
		dennd4c
		arid1b
		c2cd5
		plekhf1
		faima
		zgc:171699
		mpz
		hip1rb
		prph2b
		nbeal2
		si:ch211-102c2.7
		qki2
		uhrf1
		mtfr1
		si:dkeyp-97b10.3
		rgs17
		slc12a4
		cdc42bpb
		idh1
		dock11
		pcyt1ab
		rcbtb2
		zc3h7a
		rnf168
		fer
		ccdc18
		atxn2
		ublcp1
		kif13ba
		avpr2ab
		gtf3ab
		pak4
		cdh23
		ppp1r12c
		unk
		chd1l
		rasa1a
		pho
		BX571813.1
		zgc:112962
		pgbd4
		coq3
		dagla
		ptpa
		snx24
		brwd3
		zgc:110182
		cep170aa
		klhdc10
		lrrfip1a
		ikzf4
		ipo4
		acadl
		me3
		cxadr
		hdac8
		lgalslb
		CABZ01057928.1
		zgc:154077
		sptlc3
		lnpk
		apc
		ppp1r16a
		si:ch73-173p19.1
		hace1
		syncripl
		waplb
		rbm27
		tjp2b
		zdhhc16b
		lin28a
		rdh10a
		gpr63
		ankrd13a
		chm
		si:ch211-151h10.2
		polrmt
		als2a
		itpr3
		taok2b
		r3hcc1
		prdm10
		plekho2
		palb2
		btbd7
		tm9sf5
		ankrd52a
		shdb
		plekhm2
		arntl2
		washc2c
		fam49a
		bivm
		COQ10A
		dbr1
		wdfy4
		itsn1
		TANC2
		exoc5
		tmtc2a
		SAMD8
		prpsap2
		nln
		golim4a
		sgk3
		yrdc
		dlg3
		uevld
		RYR2 (1 of many)
		tex2
		etv5a
		prex2
		fut9b
		abcc10
		llgl1
		acap2
		si:dkey-250k15.4
		orc1
		mllt1a
		sh3rf1
		golga4
		mink1
		depdc5
		lrrk1
		CABZ01073736.1
		slc9a2
		ephb2b
		furinb
		uso1
		rnf183
		cacna1i
		mid1ip1l
		rgs14a
		prkg1a
		myo5ab
		fam160a2
		adarb1b
		rybpa
		ccdc106b
		atg5
		slc38a2
		ccnd2a
		arhgap4b
		n4bp2
		tango2
		acbd4
		dbpb
		prkcaa
		mastl
		ago1
		mpv17l2
		gtf3c2
		ripor2
		cwc22
		st8sia2
		ches1
		inip
		pik3cg
		usp11
		mid1ip1a
		cbx3b
		slc16a1a
		wdr91
		maza
		plcg1
		mhc1zea
		casp2
		stx5a
		neo1b
		zgc:162592
		kif19
		si:ch211-176g13.8
		si:ch211-281g13.5
		mblac2
		acap3b
		tecpr2
		kif3b
		sbf1
		pdgfc
		tdrd1
		abhd18
		zdhhc13
		uhrf1bp1l
		ifnlr1
		lrrc1
		capn2a
		pik3c2b
		gclc
		shroom4
		wipf2b
		abcb7
		tbc1d5
		cntd2
		whrna
		rock1
		gabra1
		ttl
		prkd3
		zhx2a
		si:ch211-189e2.3
		bag5
		slc39a9
		si:ch73-1a9.4
		FLNB
		hells
		si:dkey-146c18.5
		tbc1d10b
		rab22a
		exoc6b
		asap1b
		zgc:153911
		abca5
		osbpl7
		bag6l
		CABZ01065131.1
		rab20
		fyna
		bcl2l13
		cdh1
		dip2ba
		elp2
		tmem184a
		pank1a
		plxnb3
		pde4ba
		cluha
		cnbd1
		si:dkeyp-34c12.1
		si:dkey-228b2.6
		calub
		foxh1
		rxraa
		nrd1a
		si:dkey-166k12.1
		stx11b.2
		marveld2a
		elac2
		mtr
		pdcd4b
		baiap2l1a
		arvcfb
		zfyve16
		kank1a
		chkb
		arfip1
		zc3h12b
		ssbp3a
		selenon
		cachd1
		si:dkeyp-115e12.6
		otud4
		slc37a1
		hrasb
		slc25a1a
		aak1a
		CABZ01067980.1
		pdss2
		park7
		abcb5
		cdh30
		tuba1a
		vps39
		znf367
		ehmt1a
		polr3gla
		vps13a
		zgc:101783
		stim1a
		stk38a
		wrap73
		scn1laa
		pabpn1l
		gpr137c
		nt5dc1
		mrm1
		fam241a
		dcaf6
		washc4
		cdr2l
		pkp3a
		crebbpa
		emilin1b
		mcmbp
		cdc6
		setd3
		zgc:114130
		zdhhc5a
		wscd2
		zgc:55262
		coq8aa
		sipa1l2
		mark3b
		ksr1a
		abcb6b
		FP102170.1
		smchd1
		fzd4
		degs2
		si:ch211-262i1.6
		cdca7b
		ubash3ba
		snx17
		rpap1
		si:dkey-17m8.1
		atp11c
		vps50
		si:ch211-223l2.4
		evplb
		cdc27
		si:ch211-203d1.3
		tfap2c
		dlg4a
		oard1
		stk31
		iqgap1
		arl6ip5b
		rnf216
		cyp17a1
		bmi1a
		SHC3
		kif1b
		akt3a
		arap3
		vps13c
		chordc1a
		otogl
		eloal
		sox19a
		shmt2
		rragca
		si:dkey-93h22.8
		si:dkeyp-87d1.1
		clasp1a
		dnajc6
		eps8l1b
		pkn3
		zgc:158868
		atf5a
		znrf2b
		cyt1
		dennd2c
		mgat3a
		zmynd11
		srgap1a
		krt5
		rabgef1
		CABZ01068842.1
		pou2f2a
		si:dkey-56m15.3
		tbck
		zgc:101765
		snx21
		dhrs11a
		si:ch211-42i9.8
		CABZ01090890.1
		ell
		map4k5
		rab5c
		e2f1
		slc35c1
		nfkbie
		ssh1a
		cttnbp2
		sgpl1
		si:ch211-128m15.3
		si:ch73-95l15.5
		fam110b
		acbd5a
		tmem101
		wu:fb59d01
		bicdl2l
		ska2
		usp33
		sufu
		usp40
		mapk8a
		rasal2
		ccne1
		cdip1
		ch25hl1.1
		foxn2b
		spop
		tmem56a
		arhgef18b
		colec12
		fstl5
		krt17
		tollip
		trit1
		pim3
		klf13
		BX548046.2
		uchl1
		itpkca
		wee2
		ddx3xa
		znf106b
		trim23
		tsc22d1
		ctdspla
		baz2ba
		ttc17
		slmapb
		gpx8
		zfyve9a
		lrp1ab
		esrp1
		sfswap
		mtx1a
		tmem176l.1
		lnx2b
		si:rp71-36a1.5
		jak1
		kntc1
		acvr2ab
		cfap97
		agap1
		baiap2l1b
		CABZ01100185.1
		mal2
		tnfrsf1b
		slc28a1
		CR356223.1
		erbb4b
		gnal
		ptrh1
		dhcr7
		adpgk
		rreb1a
		fhdc3
		CABZ01034698.2
		itprip
		ano2b
		rab11fip4b
		kif20ba
		gbp3
		rassf3
		baz2a
		heatr5a
		tmub1
		esrp2
		samd13
		vldlr
		wdr60
		gkup
		ormdl3
		myo1ea
		pibf1
		glulc
		ptpn4b
		purba
		lrmp
		gpam
		cables2a
		utrn
		mst1
		arhgap29b
		trmt44
		nat10
		robo1
		spink2.1
		grin2ab
		fam174b
		mtss1la
		arhgap33
		kcnk5b
		si:dkeyp-19e1.3
		ppp1r13bb
		mboat1
		ksr1b
		admp
		pkn2
		snx27b
		lrrcc1
		SGPP2
		samm50l
		si:ch73-44m9.3
		trak2
		hif1an
		josd1
		nek7
		znf710a
		oxsr1a
		tmem200b
		AL935166.1
		zgc:153665
		klhl18
		atl3
		csk
		stard14
		rtel1
		nbeaa
		pard3ab
		secisbp2
		gpsm2
		rad54b
		mfsd6b
		spon2a
		vstm2l
		strn
		chtopb
		trrap
		mapk14a
		git2a
		sirt3
		cdc14ab
		mettl4
		hinfp
		rabep1
		dlg1l
		pgam1a
		slc7a2
		thada
		lama4
		cnp
		dusp8a
		heca
		FO704786.1
		si:dkey-21c1.1
		rassf2a
		xpo6
		fmnl1a
		mknk2a
		dock7
		ints4
		kalrnb
		tomm20a
		mark4a
		dhx29
		hook2
		si:ch211-221f10.2
		BX649398.1
		zeb1a
		si:rp71-45k5.2
		soul2
		ctsz
		clip2
		CABZ01083166.1
		elovl1a
		casc4
		ppp2r2d
		dhx57
		zmym4
		ttc39c
		zbtb1
		nrxn2a
		CR749763.3
		bace2
		accs
		prkdc
		FAM83G
		tnrc6c2
		nr4a1
		gna11b
		pcgf5b
		got2a
		cish
		usp13
		trak1a
		klhl29
		rnft1
		plxna1a
		msx1b
		pcnt
		cpeb1b
		pnx
		tfcp2
		ube2g2
		hps4
		myh9b
		zgc:153981
		gak
		lrp5
		prkchb
		buc2l
		ftr86
		inpp5f
		gramd4b
		plekha3
		pxna
		mllt3
		kcng3
		mgst2
		spaca4l
		afdna
		ovol1a
		brd2b
		zgc:110224
		ep300b
		zgc:91849
		ildr1b
		rapgef1b
		tmem42a
		ccni2
		ipmkb
		arl15b
		fdft1
		nlgn1
		fgd4a
		sc:d217
		ccser2a
		mmp9
		tnfaip8l1
		arhgap35b
		kmt2ba
		chd6
		mych
		si:ch211-232i5.1
		CR354588.1
		pdik1l
		kras
		acer1
		asb8
		cpsf4
		si:ch211-117k10.3
		stat3
		smtnb
		hipk2
		aass
		zgc:162698
		cx35.4
		mknk1
		golga3
		mical1
		wdr37
		tubgcp2
		edrf1
		ripk2
		nectin3b
		ATG2A
		tbc1d30
		zbtb24
		plch2a
		satb1b
		ppp1r37
		CABZ01072312.1
		si:ch211-69b7.6
		svopl
		tbc1d2b
		CABZ01058046.1
		tcea2
		erbin
		akap11
		parp9
		gmnn
		dennd1b
		ttbk2b
		atp8b1
		atad2b
		orc6
		si:ch211-219a4.3
		dnajc5ga
		yipf1
		znf395b
		SLC45A4 (1 of many)
		uvrag
		mepce
		rbbp8l
		setx
		tead3b
		inpp5ka
		cntln
		ttll7
		ppp2r5ea
		cant1b
		magi3a
		LO018205.1
		lrrc40
		map2k5
		slc17a9a
		rufy3
		si:dkey-217d24.6
		tmcc1b
		si:ch211-266k8.4
		aplnrb
		r3hdm4
		inpp5b
		shroom1
		tax1bp1a
		arv1
		clip1a
		si:dkey-28a3.2
		unc93b1
		smad2
		slc25a23a
		ikbke
		si:dkey-85a20.4
		slc12a2
		prrg2
		fbxo25
		tcp11l1
		stra6l
		phactr2
		tspan5a
		adam17b
		si:dkey-229b18.3
		wdr62
		usp1
		agmo
		col28a2b
		plekhg5a
		si:ch211-230g15.5
		ptgesl
		snx8a
		rcor2
		slc4a7
		slc14a2
		etnk2
		slc49a4
		atxn1a
		apba1a
		trib2
		foxd3
		rbpjb
		si:ch1073-268j14.1
		btg3
		tcirg1b
		desi2
		stk17al
		si:dkey-219c3.2
		xrn1
		pcmtl
		zcchc2
		ahr2
		slx4ip
		tapbp.1
		ssbp4
		atp6v0a2b
		man1a1
		arhgef18a
		ndst2a
		glipr2
		serac1
		b2m
		zgc:175214
		itsn2b
		birc6
		ece1
		BX663519.1
		wu:fj29h11
		si:ch73-199g24.2
		atp9b
		syt11a
		si:ch211-217k17.8
		ttyh2
		spag1a
		trappc11
		ogfod1
		apoba
		tmem168b
		si:ch211-204c21.1
		fdps
		zc3h6
		gna15.1
		lmnl3
		smarca2
		saal1
		ndst2b
		coro1b
		exoc3
		col10a1a
		maco1a
		LO018148.1
		sfxn3
		si:dkey-27i16.2
		col4a5
		si:ch73-40i7.5
		kdm2ab
		si:dkey-208k4.2
		slc27a4
		ncoa2
		tasp1
		fbxo30a
		klhl20
		mycla
		magixa
		tmem63ba
		zzef1
		mre11a
		baz1b
		mybpc2b
		mgat4a
		vsig10
		rps6kb1a
		stambpa
		sh3gl1a
		tasora
		si:ch73-347e22.8
		BX005005.1
		sdk1b
		cfap161
		slitrk3a
		nudt3a
		ecpas
		zmiz1a
		extl3
		sema5ba
		ssx2ipa
		nav2a
		gdpd2
		clmn
		apopt1
		fam83hb
		spag9a
		si:ch73-376l24.6
		spg7
		abcd3a
		acin1b
		si:ch211-156l18.7
		nsun6
		kdm5ba
		tnfaip1
		pomt2
		zgc:113263
		bbs7
		KIF1C
		tyk2
		qtrt2
		cyt1l
		bicc1a
		gulp1a
		stambpl1
		ogal
		slc38a7
		CABZ01045212.1
		grhl2a
		si:rp71-46j2.7
		mettl22
		nedd4l
		svilc
		lrrc3
		maco1b
		zgc:136971
		dync1li2
		mief1
		stard7
		fam210aa
		ctnnal1
		mkrn4
		si:ch211-93f2.1
		ppp1r3da
		kctd12b
		bcor
		prdm12b
		ext1a
		caprin2
		lrp3
		si:dkeyp-67a8.4
		tmem154
		fbxl2
		pald1a
		eea1
		tent4b
		elf1
		si:dkey-199f5.8
		ube4a
		pparda
		cnot3b
		mcoln2
		pard6a
		pan2
		evpla
		slc35f2
		bptf
		slc1a5
		zgc:113424
		slc35a3a
		cspp1a
		eml1
		wdr47a
		lrrk2
		ttc22
		amot
		akap13
		pcsk6
		si:dkey-21a6.5
		uacab
		tbp
		ccdc61
		si:ch211-147a11.3
		zgc:113333
		si:dkey-35m8.1
		zgc:113442
		iqce
		vac14
		krt97
		rictora
		klf17
		adcy5
		si:ch211-195m9.3
		fndc3a
		ccdc106a
		pawr
		her7
		itpkcb
		daam1a
		snx18a
		kcnk1a
		ppp1r15b
		atm
		zgc:193505
		wdr20a
		fasn
		tgfa
		shank3a
		ctdspl2b
		tmtc2b
		dnajc18
		armc1
		acaca
		prph
		FO834799.2
		trip6
		dis3l2
		zdhhc16a
		ccr11.1
		chp2
		cd82b
		haus6
		elovl1b
		uckl1b
		espl1
		map3k4
		glmna
		adarb1a
		slf2
		acy3.2
		wdfy3
		mapk4
		mms22l
		BX005005.2
		szl
		hbs1l
		gata2a
		b3gnt5a
		gde1
		scn5lab
		opa1
		CABZ01067169.1
		thap7
		picalma
		zgc:77112
		st8sia7.1
		tmem266
		fam102ab
		cds1
		st8sia1
		si:ch211-220f16.2
		cab39l1
		map1sa
		znf326
		hsd17b12a
		adipor1b
		ankib1b
		BICD2
		traf2a
		gbgt1l4
		ttll12
		tmem68
		alox5b.3
		zgc:173742
		CABZ01066725.1
		gramd2aa
		slc31a2
		sh3gl3b
		znf296
		mctp2b
		kdm4c
		wdr90
		amotl2a
		stk24b
		tmprss15
		CRACR2A
		poc1b
		hdac11
		grk3
		fanci
		cdc42ep1b
		golph3l
		sec24c
		tmem51b
		fam171a1
		zgc:173720
		alcamb
		man1a2
		vps11
		ints13
		ago3b
		nf2a
		ankrd44
		ext1b
		trim16
		dnm1l
		pik3c2a
		igdcc3
		anxa1b
		tp53i11a
		ncor2
		prdm2a
		wrn
		gal3st3
		homer3b
		tmem205
		tmem259
		si:dkey-30h22.11
		pard3ba
		mpped1
		plcb3
		arhgef28a
		zdhhc20a
		pdcd6ip
		rfc1
		topaz1
		prkd2
		ap1g2
		eomesa
		myo1d
		zgc:56231
		esyt1a
		slc36a4
		si:ch211-194b1.1
		aatkb
		znf704
		mcm3l
		sel1l
		usp20
		wnk1b
		zgc:194839
		b4galnt3b
		pip4k2aa
		nbeal1
		alox12
		dlec1
		tmf1
		ppip5k1a
		si:dkey-217l24.1
		rev3l
		lft2
		si:ch211-108c17.2
		ssh2a
		mcm5
		zbtb47b
		gpsm2l
		lrit3a
		si:zfos-2326c3.2
		slc38a9
		cd99
		pou6f1
		tiam2a
		unc119b
		si:dkey-38p12.3
		si:dkey-172m14.1
		foxo3a
		otud7b
		tbc1d22b
		zgc:173548
		cdk5rap2
		si:ch211-200p22.4
		gpr155a
		micall2b
		zmp:0000000662
		mrtfab
		hivep3b
		mycbp2
		CU928117.1
		pde10a
		pank4
		mboat7
		mrs2
		ablim1b
		mtdhb
		cry1b
		si:dkey-222f2.1
		sh2d5
		patz1
		cylda
		dock4b
		src
		zgc:109889
		AREL1
		madd
		chd9
		rad51b
		tmem41aa
		kank1b
		herc3
		mtss1
		ppl
		dhrs13a.2
		trim71
		sema4ab
		waslb
		si:ch211-91p5.3
		BX005210.1
		myof
		krt99
		uacaa
		trpv4
		gtf2e2
		si:ch73-379f7.5
		ints1
		zgc:152968
		usp45
		agk
		rrm2
		cnnm2a
		gkap1
		rab11fip5a
		si:ch211-202h22.8
		cth1
		wdr81
		cc2d2a
		malt3
		nfkb1
		asz1
		zgc:66433
		pik3cd
		rbm38
		ubr7
		l3mbtl1b
		sdccag8
		entpd4
		MPRIP
		dennd5a
		pth1b
		tent5c
		znf750
		dhx36
		si:dkeyp-68b7.7
		tatdn2
		sox19b
		CABZ01083943.1
		nek1
		znf185
		CR854832.1
		svild
		furina
		usf3
		ch25hl3
		cdk5r1a
		scyl3
		pcp4l1
		map3k1
		zgc:174935
		zc3hc1
		stimate
		zgc:162879
		cep192
		rnf213a
		appl1
		atr
		recql4
		si:ch211-217k17.9
		pacsin3
		wipf1b
		stam
		prex1
		prkcha
		pmvk
		krt4
		capn9
		gbf1
		cicb
		galnt12
		mon1a
		prkcbb
		cnsta
		zgc:162344
		cryzl1
		cep131
		myo9b
		arid1ab
		atp2a2a
		slc35c2
		dnajc11b
		trim24
		fbxw2
		smcr8a
		si:dkey-28o19.1
		cux1a
		mark2b
		rbm46
		zgc:110333
		trim25l
		tcf20
		fyco1a
		atp1b1a
		arid2
		nisch
		ptpn13
		spire1a
		zgc:171731
		rgs7a
		pora
		taf4a
		spire2
		stx11b.1
		nanog
		erbb3a
		ndst1b
		hsd3b7
		map2k7
		lrrc61
		CU459089.1
		ralgapb
		ptpn23b
		myzap
		si:dkey-266m15.5
		ctdp1
		patl2
		ranbp10
		CR354538.1
		polr3a
		p4ha1b
		bag4
		FO082779.1
		taok3a
		si:ch211-225b10.3
		clp1
		urb2
		arntl1b
		si:ch211-232i5.3
		si:ch73-217b7.1
		rgs12a
		zmp:0000000735
		sort1b
		tp53bp1
		ap1m3
		slc47a2.2
		MAP3K11
		dis3
		si:dkeyp-13a3.10
		nbas
		pudp
		hrasa
		gopc
		frmd4ba
		hivep2b
		pttg1ipa
		atp7a
		cyhr1
		atl2
		si:ch211-261d7.6
		ankha
		maml3
		sall3b
		ppp3cca
		kif13a
		nxn
		narf
		rhobtb2b
		epyc
		NPAS3
		si:ch73-204p21.2
		fam113
		dip2cb
		kif13bb
		BX005448.1
		tbc1d10aa
		fam129bb
		drl
		pcnx4
		hmgcs1
		smc5
		camsap3
		ehbp1
		abcb11a
		adcy9
		lipf
		lsm1
		lpcat4
		tasor2
		zgc:162816
		ralgapa2
		itgb5
		hpcal1
		krt92
		dennd6b
		itpk1a
		dapk3
		raph1b
		CABZ01067979.1
		mkln1
		crb3b
		dipk1aa
		neo1a
		hsd17b14
		trappc6b
		adgrl2a
		mcc
		prmt8b
		tsc1a
		bard1
		cnksr1
		pask
		usp24
		cldn23a
		fam20b
		stag2a
		akip1
		grhl1
		golim4b
		ice2
		plxnb2a
		setd4
		pxk
		bcs1l
		cgna
		dapk1
		nrip1b
		chd8
		tg
		PDE3B
		lmbr1l
		si:dkey-182g1.2
		si:ch211-116o3.5
		zgc:174906
		cd44a
		galt
		CR847531.1
		rufy1
		cdca7a
		exd2
		plxna3
		gdpd5a
		si:ch211-173p18.3
		bokb
		rad18
		dhx40
		ehmt1b
		fam129ab
		lztr1
		pex5

## Sheet: Synonymous change rate
Supplementary Table 7: Calculations of rate of non-synonymous changes (Ka) in Sox factor HMG domains
Differences in rates of non-synonymous coding sequence changes were determined using the Relative Rate Test tool RRTree v.1.1.11 via the Phylemon 2.0 suite (Robinson-Rechavi and Huchon 2000; Sanchez, et al. 2011).
Note: Rates of synonymous changes were saturated given the evolutionary distances involved, and so cannot be used for comparison.
Analysis with Ciona_SoxF outgroup				Analysis with Shark_Sox17 outgroup
Sox32 vs Fish_Sox17				Sox32 vs Fish_Sox17
mean number of non synonymous sites compared: 162.5				mean number of non synonymous sites compared: 159.8
mean Ka Sox32: 0.325259				mean Ka Sox32: 0.199862
mean Ka Fish_Sox17: 0.24375				mean Ka Fish_Sox17: 0.0583875
dKa: 0.081509	standard deviation (sd): 0.0346486	ratio dKa/sd: 2.35245		dKa: 0.141475	standard deviation (sd): 0.0308579	ratio dKa/sd: 4.58472
exact probability (P): 0.0186578				exact probability (P): 5.53407e-06
Sox32 vs Tetrapod_Sox17				Sox32 vs Tetrapod_Sox17
mean number of non synonymous sites compared: 162.5				mean number of non synonymous sites compared: 160.6
mean Ka Sox32: 0.325259				mean Ka Sox32: 0.199862
mean Ka Tetrapod_Sox17: 0.243025				mean Ka Tetrapod_Sox17: 0.0514656
dKa: 0.0822339	standard deviation (sd): 0.0337482	ratio dKa/sd: 2.43669		dKa: 0.148397	standard deviation (sd): 0.0298489	ratio dKa/sd: 4.9716
exact probability (P): 0.0148297				exact probability (P): 1.04627e-06
Sox32 vs Shark_Sox17				Sox32 vs Ciona_SoxF
mean number of non synonymous sites compared: 161.9				mean number of non synonymous sites compared: 160.7
mean Ka Sox32: 0.325259				mean Ka Sox32: 0.199862
mean Ka Shark_Sox17: 0.239772				mean Ka Ciona_SoxF: 0.239772
dKa: 0.0854871	standard deviation (sd): 0.0364729	ratio dKa/sd: 2.34385		dKa: -0.0399094	standard deviation (sd): 0.0448841	ratio dKa/sd: -0.889167
exact probability (P): 0.0190938				exact probability (P): 0.37392
Fish_Sox17 vs Tetrapod_Sox17				Fish_Sox17 vs Tetrapod_Sox17
mean number of non synonymous sites compared: 161.2				mean number of non synonymous sites compared: 159.0
mean Ka Fish_Sox17: 0.24375				mean Ka Fish_Sox17: 0.0583875
mean Ka Tetrapod_Sox17: 0.243025				mean Ka Tetrapod_Sox17: 0.0514656
dKa: 0.00072493	standard deviation (sd): 0.0118409	ratio dKa/sd: 0.0612224		dKa: 0.0069219	standard deviation (sd): 0.00937947	ratio dKa/sd: 0.737984
exact probability (P): 0.951182				exact probability (P): 0.46053
Fish_Sox17 vs Shark_Sox17				Fish_Sox17 vs Ciona_SoxF
mean number of non synonymous sites compared: 160.6				mean number of non synonymous sites compared: 159.1
mean Ka Fish_Sox17: 0.24375				mean Ka Fish_Sox17: 0.0583875
mean Ka Shark_Sox17: 0.239772				mean Ka Ciona_SoxF: 0.239772
dKa: 0.00397808	standard deviation (sd): 0.0206923	ratio dKa/sd: 0.192249		dKa: -0.181384	standard deviation (sd): 0.0405466	ratio dKa/sd: -4.47347
exact probability (P): 0.847548				exact probability (P): 8.85192e-06
Tetrapod_Sox17 vs Shark_Sox17				Tetrapod_Sox17 vs Ciona_SoxF
mean number of non synonymous sites compared: 160.6				mean number of non synonymous sites compared: 159.9
mean Ka Tetrapod_Sox17: 0.243025				mean Ka Tetrapod_Sox17: 0.0514656
mean Ka Shark_Sox17: 0.239772				mean Ka Ciona_SoxF: 0.239772
dKa: 0.00325315	standard deviation (sd): 0.0190726	ratio dKa/sd: 0.170567		dKa: -0.188306	standard deviation (sd): 0.0399401	ratio dKa/sd: -4.71471
exact probability (P): 0.864566				exact probability (P): 5.68012e-06
Protein	Category with Ciona SoxF outgroup	Category with elephant shark Sox17 outgroup	HMG domain protein sequence	HMG domain coding sequence
Zebrafish_Sox32	Sox32	Sox32	ETRVRRPLNAFIIWTKEERRRLAQLNPDLENTDLSKILGKTWKAMSLADKRPYMQEAERLRIQHTIDYPNYKYRPRRRKCNKR	GAAACTCGAGTAAGACGCCCTTTAAACGCGTTCATCATCTGGACGAAAGAGGAGCGCAGACGCCTTGCGCAGCTAAACCCGGACCTGGAGAACACTGACCTCAGCAAAATACTTGGCAAGACATGGAAAGCAATGTCTCTGGCAGATAAGCGTCCGTACATGCAAGAAGCAGAAAGACTACGGATCCAGCATACCATTGACTATCCTAACTACAAATACCGGCCCCGTCGACGAAAGTGCAACAAGCGG
Japanese_medaka_Sox32	Sox32	Sox32	TQRVRRPLNAFIIWTKEERRRLAQLNPDLENTDLSKILGKTWKAMSLAEKRPYMQEAERLRVQHTIDYPNYKYRPRRRKQLKK	ACGCAGAGGGTCAGGAGACCCCTGAACGCGTTCATCATTTGGACCAAAGAGGAGCGCAGGAGGCTGGCGCAGCTCAACCCAGACCTAGAGAACACGGACCTGAGCAAAATCCTTGGAAAAACCTGGAAGGCCATGTCCTTGGCAGAGAAGCGTCCATACATGCAGGAGGCTGAACGACTTCGGGTGCAGCACACCATTGACTACCCCAACTACAAATACAGGCCTCGTCGGAGGAAGCAGCTGAAGAAG
Bowfin_Sox32	Sox32	Sox32	EPRVRRPMNAFIIWTKQERRRLAQLNPDLENTDLSKMLGKSWKAMSLEEKRPFMQEAERLRVQHTVDHPNYKYQPRRRKQAKR	GAACCCCGAGTCAGGAGGCCCATGAATGCGTTCATCATTTGGACCAAACAAGAGCGCCGGCGTCTGGCGCAACTCAACCCGGACTTGGAGAACACGGATCTGAGCAAAATGCTTGGTAAGTCCTGGAAAGCCATGTCCTTGGAGGAGAAACGTCCCTTCATGCAAGAGGCTGAGAGACTCAGAGTACAGCACACCGTTGACCATCCCAACTATAAGTATCAACCGAGGAGGCGAAAGCAGGCGAAGAGA
Reedfish_Sox32	Sox32	Sox32	EPRVRRPMNAFILWAKEERRRLARLNPKLENTDLSKILGKSWKAMSLADRRPFMQEAERLRVEHMKEHPDYKYRPRRRKPCKK	GAACCACGGGTTCGGCGGCCCATGAACGCCTTCATCTTGTGGGCTAAAGAGGAGCGCCGGCGATTGGCCCGACTGAACCCGAAGCTGGAAAATACCGACTTGAGCAAGATTCTCGGTAAATCTTGGAAAGCCATGTCTTTAGCAGACCGGCGTCCATTTATGCAGGAGGCGGAGAGGCTGAGAGTAGAACACATGAAGGAGCACCCCGACTACAAATACAGACCAAGAAGGAGAAAACCGTGCAAGAAA
Mouse_SOX17	Tetrapod_Sox17	Tetrapod_Sox17	ESRIRRPMNAFMVWAKDERKRLAQQNPDLHNAELSKMLGKSWKALTLAEKRPFVEEAERLRVQHMQDHPNYKYRPRRRKQVKR	GAGTCTCGCATCCGGCGGCCGATGAACGCCTTTATGGTGTGGGCCAAAGACGAACGCAAGCGGTTGGCACAGCAGAACCCAGATCTGCACAACGCAGAGCTAAGCAAGATGCTAGGCAAGTCTTGGAAGGCGTTGACCTTGGCAGAGAAGCGGCCCTTCGTGGAAGAGGCCGAGCGGCTGCGCGTGCAGCATATGCAGGACCACCCCAACTACAAGTACCGGCCGCGGCGGCGCAAGCAGGTGAAGCGC
Human_SOX17	Tetrapod_Sox17	Tetrapod_Sox17	ESRIRRPMNAFMVWAKDERKRLAQQNPDLHNAELSKMLGKSWKALTLAEKRPFVEEAERLRVQHMQDHPNYKYRPRRRKQVKR	GAGTCCCGTATCCGGCGGCCGATGAACGCTTTCATGGTGTGGGCTAAGGACGAGCGCAAGCGGCTGGCGCAGCAGAATCCAGACCTGCACAACGCCGAGTTGAGCAAGATGCTGGGCAAGTCGTGGAAGGCGCTGACGCTGGCGGAGAAGCGGCCCTTCGTGGAGGAGGCAGAGCGGCTGCGCGTGCAGCACATGCAGGACCACCCCAACTACAAGTACCGGCCGCGGCGGCGCAAGCAGGTGAAGCGG
Chicken_Sox17	Tetrapod_Sox17	Tetrapod_Sox17	EARIRRPMNAFMVWAKDERKRLAQQNPDLHNAELSKMLGKSWKALSLAEKRPFVEEAERLRVQHMQDHPNYKYRPRRRKQVKR	GAGGCGCGGATCCGGCGGCCCATGAACGCCTTCATGGTGTGGGCGAAGGACGAGCGCAAGCGGCTGGCGCAGCAGAACCCGGACCTGCACAACGCGGAGCTCAGCAAGATGCTGGGTAAATCGTGGAAGGCGCTGTCGCTGGCGGAGAAGCGGCCGTTCGTGGAGGAGGCGGAGCGGCTGCGGGTGCAGCACATGCAGGACCACCCGAACTACAAGTACCGGCCGCGGCGGCGGAAGCAGGTGAAGCGC
Zebra_finch_Sox17	Tetrapod_Sox17	Tetrapod_Sox17	EARIRRPMNAFMVWAKDERKRLAQQNPDLHNAELSKMLGKSWKALSLAEKRPFVEEAERLRVQHMQDHPNYKYRPRRRKQVKR	GAGGCGCGGATCCGGCGTCCCATGAACGCCTTCATGGTGTGGGCGAAGGACGAGCGCAAGCGGCTGGCGCAGCAAAACCCGGACCTGCACAACGCCGAGCTCAGCAAGATGCTGGGTAAATCGTGGAAGGCGCTGTCGCTGGCGGAGAAGCGTCCCTTCGTAGAGGAGGCGGAGCGGCTGCGGGTGCAGCACATGCAGGACCACCCGAACTACAAGTACCGGCCGCGGCGGCGGAAGCAGGTGAAGCGC
Spotted_gar_Sox17	Fish_Sox17	Fish_Sox17	EPRIRRPMNAFMVWAKDERKRLAQQNPDLHNAELSKMLGKSWKALPMAEKRPFVEEAERLRVQHMQDHPNYKYRPRRRKQVKR	GAACCACGGATAAGACGCCCCATGAATGCCTTCATGGTTTGGGCAAAAGATGAGCGCAAGCGACTTGCACAGCAAAATCCCGACCTGCACAATGCAGAGCTGAGCAAAATGCTGGGCAAATCCTGGAAAGCCCTGCCGATGGCAGAAAAGCGCCCGTTTGTGGAAGAGGCAGAGCGCCTTCGAGTACAACACATGCAGGATCATCCGAACTACAAGTACCGGCCCAGACGGAGGAAGCAGGTGAAGAGG
Bowfin_Sox17	Fish_Sox17	Fish_Sox17	EPRIRRPMNAFMVWAKDERKRLAQQNPDLHNAELSKMLGKSWKALPVAEKRPFVEEAERLRVQHMQDHPNYKYRPRRRKQVKR	GAGCCGCGCATCAGGAGACCCATGAACGCGTTTATGGTTTGGGCGAAAGACGAGCGCAAGCGCCTGGCACAGCAGAACCCCGACTTACACAATGCGGAACTGAGCAAAATGCTGGGTAAATCGTGGAAAGCCTTGCCCGTGGCCGAGAAGCGCCCGTTTGTGGAGGAGGCGGAGCGGCTGCGGGTGCAGCACATGCAGGATCACCCCAACTACAAGTACCGGCCCCGGCGGAGGAAGCAGGTCAAGCGC
Reedfish_Sox17	Fish_Sox17	Fish_Sox17	EPRIRRPMNAFMVWAKDERKRLAQQNPDLHNAELSKMLGKSWKALPVSEKRPFVEEAERLRVQHMQDHPNYKYRPRRRKQVKR	GAACCTCGAATTAGAAGACCGATGAACGCCTTTATGGTTTGGGCAAAGGACGAGCGCAAACGCCTGGCGCAGCAGAACCCCGATCTGCACAACGCCGAACTCAGCAAAATGTTGGGCAAGTCATGGAAAGCCTTACCGGTAAGCGAAAAGCGCCCGTTCGTTGAGGAGGCAGAGAGGCTGAGGGTGCAGCACATGCAGGATCACCCGAACTACAAATACAGGCCCCGCAGGAGGAAACAAGTGAAGCGC
Japanese_medaka_Sox17	Fish_Sox17	Fish_Sox17	EPRIRRPMNAFMVWAKDERKRLAQQNPDLHNAELSKMLGKSWKALPVTEKQPFVEEAERLRVQHMQDHPNYKYRPRRRKQVKR	GAGCCGCGGATCCGCCGGCCCATGAACGCCTTCATGGTGTGGGCTAAGGATGAGCGCAAGAGGCTCGCGCAGCAGAACCCGGACCTGCACAACGCAGAGCTGAGCAAAATGCTGGGCAAATCGTGGAAAGCCCTTCCTGTCACAGAAAAGCAGCCCTTCGTGGAGGAGGCCGAGCGGCTGCGGGTTCAGCACATGCAGGATCACCCAAACTACAAGTACCGGCCTCGGCGGCGGAAACAGGTGAAGAGG
Elephant_shark_sox17	Shark_Sox17	Outgroup	EARIRRPMNAFMVWAKDERKRLAQQNPDLHNAELSKMLGKSWRGLSIAEKRPFVEEAERLRIQHMQEHPNYKYRPRRRKQIKR	GAAGCCAGGATCCGCCGACCCATGAATGCCTTCATGGTGTGGGCGAAAGACGAACGCAAGAGGCTCGCTCAGCAAAACCCTGACCTGCACAACGCCGAGCTCAGCAAGATGCTGGGTAAATCGTGGAGAGGACTGTCCATAGCAGAGAAAAGGCCGTTTGTGGAGGAGGCAGAGCGGCTCAGGATCCAACACATGCAGGAACATCCCAATTACAAGTACCGGCCCCGGAGGAGGAAGCAGATCAAGAGA
Xenopus_Sox17alpha	Tetrapod_Sox17	Tetrapod_Sox17	EARIRRPMNAFMVWAKDERKRLAQQNPDLHNAELSKMLGKSWKALTLAEKRPFVEEAERLRVQHMQDHPNYKYRPRRRKQVKR	GAAGCTCGGATCCGCCGACCCATGAATGCGTTTATGGTGTGGGCAAAGGACGAGCGCAAGAGGCTGGCACAGCAGAACCCGGACCTGCACAACGCGGAGCTCAGCAAGATGCTCGGCAAGTCCTGGAAGGCTCTGACTCTGGCAGAAAAGCGCCCCTTTGTGGAGGAAGCAGAGAGGCTGAGGGTGCAGCACATGCAGGACCACCCCAACTACAAGTACAGACCCCGCAGAAGGAAACAGGTGAAGAGG
Xenopus_Sox17beta	Tetrapod_Sox17	Tetrapod_Sox17	EARIRRPMNAFMVWAKDERKRLAQQNPDLHNAELSKMLGKSWKSLTLASKRPFVEEAERLRVQHIQDYPDYKYRPRRKKQVKR	GAAGCTCGGATCCGCCGACCCATGAATGCGTTTATGGTGTGGGCAAAGGACGAGCGCAAGAGGTTGGCACAGCAGAACCCGGACCTGCACAACGCGGAGCTCAGCAAGATGCTCGGCAAATCATGGAAATCTCTGACTTTGGCATCCAAACGGCCCTTCGTGGAGGAAGCTGAGAGGCTGAGGGTGCAGCACATTCAGGACTATCCTGATTACAAGTACAGACCACGCAGGAAAAAGCAAGTGAAGAGG
Zebrafish_Sox17	Fish_Sox17	Fish_Sox17	EPRIRRPMNAFMVWAKDERKRLAQQNPDLHNAELSKMLGKSWKALPMVDKRPFVEEAERLRVKHMQDHPNYKYRPRRRKQVKR	GAGCCGCGCATCCGAAGGCCAATGAACGCGTTTATGGTGTGGGCGAAAGATGAGCGCAAGAGGCTTGCGCAGCAAAACCCAGACCTGCACAATGCGGAGCTGAGTAAAATGCTTGGTAAGTCATGGAAAGCTTTACCAATGGTGGACAAACGTCCATTCGTTGAGGAGGCCGAACGTCTACGAGTCAAACATATGCAAGACCACCCAAACTACAAATATCGACCCAGGCGTCGCAAACAGGTGAAACGA
Ciona_intestinalis_SoxF	Outgroup	Ciona_SoxF	EPRIRRPMNAFMCWAKTERKRMAAAFPDHHNAELSKMLGKKWKEMSNEDKRPYITEAEKLRMKHMQEHPDYKYRPRRKPKEPK	GAACCGCGTATTCGGAGACCAATGAACGCTTTCATGTGCTGGGCGAAGACCGAACGAAAACGAATGGCAGCCGCATTTCCCGACCACCATAACGCCGAACTTAGTAAAATGCTAGGTAAAAAATGGAAAGAAATGTCAAATGAGGACAAGCGTCCTTACATCACAGAAGCGGAAAAGCTACGGATGAAACATATGCAGGAGCATCCAGATTATAAATACAGACCAAGGCGCAAACCAAAGGAGCCAAAA

## Sheet: Fig 3-Control Vs Sox32delHMG
Supplementary Table 8: Differentially expressed genes for Control Vs Sox32ΔHMG identified by DESeq2. Adjusted P-value <0.05 applied to determine differential expression. Related to Figure 3.
ensembl_gene_id	external_gene_name	baseMean	log2FoldChange	lfcSE	stat	pvalue	padj
ENSDARG00000100591	sox32	48614.8	5.84253	0.388748	15.0291	4.74e-51	8.71e-47
ENSDARG00000092035	si:ch211-156j16.1	1391.08	-2.27865	0.411669	-5.53515	3.11e-08	0.000286
ENSDARG00000030289	jag1a	802.503	-2.25207	0.423524	-5.31745	1.05e-07	0.00064525
ENSDARG00000076857	her3	703.162	-2.6723	0.539284	-4.95528	7.22e-07	0.00265722
ENSDARG00000102300	ca9	2743.61	-2.37812	0.478178	-4.97329	6.58e-07	0.00265722
ENSDARG00000042727	exo5	1018.49	1.7395	0.361896	4.80664	1.53e-06	0.00470568
ENSDARG00000040100	si:dkey-95h12.1	967.236	-2.81066	0.593551	-4.73532	2.19e-06	0.00539934
ENSDARG00000089643	mcama	117.197	-4.9548	1.04955	-4.72089	2.35e-06	0.00539934
ENSDARG00000104811	cyp2aa2	760.323	-2.31944	0.50164	-4.62371	3.77e-06	0.00770436
ENSDARG00000086374	isg15	1372.49	1.87283	0.439346	4.26276	2.02e-05	0.0371425
ENSDARG00000078419	filip1a	46.1265	3.2818	0.774158	4.23918	2.24e-05	0.0375152

## Sheet: Fig 3-Control Vs HMG Switch
Supplementary Table 9: Differentially expressed genes for Control Vs HMG Switch identified by DESeq2. Adjusted P-value <0.05 applied to determine differential expression. Related to Figure 3.
ensembl_gene_id	external_gene_name	baseMean	log2FoldChange	lfcSE	stat	pvalue	padj
ENSDARG00000005368	mcamb	614.326	6.69152	0.410714	16.2924	1.12e-59	2e-55
ENSDARG00000038139	pdgfbb	823.101	7.98361	0.49125	16.2516	2.17e-59	2e-55
ENSDARG00000032831	htra1a	1140.37	5.71808	0.404646	14.1311	2.44e-45	1.5e-41
ENSDARG00000101936	tmem106ba	962.685	4.37777	0.321431	13.6196	3.06e-42	1.41e-38
ENSDARG00000058100	b3gnt3.4	310.178	6.47249	0.494441	13.0905	3.73e-39	1.37e-35
ENSDARG00000094730	acbd7	240.226	7.78118	0.625416	12.4416	1.55e-35	4.76e-32
ENSDARG00000002644	rgs5a	597.938	5.1689	0.417376	12.3843	3.18e-35	8.36e-32
ENSDARG00000096879	CU462980.1	236.833	7.53901	0.623051	12.1002	1.05e-33	2.42e-30
ENSDARG00000033655	stmn1b	1511.71	6.03108	0.505903	11.9214	9.15e-33	1.87e-29
ENSDARG00000092035	si:ch211-156j16.1	1391.08	4.31355	0.372509	11.5797	5.22e-31	9.61e-28
ENSDARG00000052764	chrnb3a	314.192	6.68274	0.594562	11.2398	2.6e-29	4.35e-26
ENSDARG00000059534	JPH3	800.476	8.16842	0.727273	11.2316	2.85e-29	4.37e-26
ENSDARG00000104295	arhgap21a	200.315	6.79039	0.610875	11.1158	1.05e-28	1.49e-25
ENSDARG00000075864	igsf9a	642.946	6.07704	0.550517	11.0388	2.48e-28	3.26e-25
ENSDARG00000040100	si:dkey-95h12.1	967.236	4.85951	0.449451	10.8121	3.02e-27	3.7e-24
ENSDARG00000100591	sox32	48614.8	4.17486	0.388769	10.7387	6.7e-27	7.7e-24
ENSDARG00000030289	jag1a	802.503	3.98516	0.373748	10.6627	1.52e-26	1.65e-23
ENSDARG00000020332	nkx2.9	313.979	9.69727	0.91388	10.6111	2.65e-26	2.7e-23
ENSDARG00000062045	il1rapl1a	938.954	5.91763	0.560783	10.5524	4.95e-26	4.79e-23
ENSDARG00000011582	sox5	228.024	5.36254	0.511056	10.4931	9.3e-26	8.55e-23
ENSDARG00000101717	sox17	3612.94	6.15706	0.587383	10.4822	1.04e-25	9.13e-23
ENSDARG00000053569	sox3	3033.76	-3.45288	0.330181	-10.4575	1.35e-25	1.13e-22
ENSDARG00000098317	dync1li1	702.576	4.28314	0.415707	10.3033	6.81e-25	5.45e-22
ENSDARG00000070491	hpcal4	137.47	6.29294	0.617944	10.1837	2.35e-24	1.8e-21
ENSDARG00000006427	fabp2	188.345	8.29419	0.816633	10.1566	3.1e-24	2.28e-21
ENSDARG00000100708	jakmip3	124.414	5.63598	0.561369	10.0397	1.02e-23	7.22e-21
ENSDARG00000025608	casp6b.1	151.083	5.56944	0.566616	9.82929	8.42e-23	5.74e-20
ENSDARG00000060397	hhip	287.53	5.4041	0.55531	9.73169	2.21e-22	1.45e-19
ENSDARG00000088805	nes	123.972	6.29241	0.646917	9.72677	2.32e-22	1.47e-19
ENSDARG00000070494	pdgfra	110.913	5.01187	0.519596	9.6457	5.13e-22	3.14e-19
ENSDARG00000019856	atp1a1b	211.311	5.32754	0.564822	9.43225	4.01e-21	2.38e-18
ENSDARG00000103917	znf185	2736.04	-3.09134	0.328715	-9.40432	5.24e-21	3.01e-18
ENSDARG00000036036	mdka	335.531	4.35951	0.46399	9.39571	5.68e-21	3.17e-18
ENSDARG00000045141	aqp8a.1	227.685	7.26421	0.774789	9.37572	6.87e-21	3.72e-18
ENSDARG00000030297	sox13	1430.99	3.27978	0.352375	9.30763	1.31e-20	6.87e-18
ENSDARG00000015349	mfge8a	986.269	3.098	0.334822	9.25268	2.19e-20	1.12e-17
ENSDARG00000043271	morc3b	689.061	-3.48279	0.377584	-9.22388	2.87e-20	1.42e-17
ENSDARG00000070951	hmga1b	330.97	4.73726	0.514394	9.20942	3.28e-20	1.59e-17
ENSDARG00000032083	dpysl2b	130.532	5.1813	0.56332	9.1978	3.65e-20	1.72e-17
ENSDARG00000007743	il15l	224.785	4.48484	0.496842	9.02668	1.77e-19	8.14e-17
ENSDARG00000099284	si:dkey-228b2.6	346.124	-3.33844	0.371844	-8.97805	2.76e-19	1.24e-16
ENSDARG00000057983	svopl	1247.46	-2.96844	0.331188	-8.963	3.16e-19	1.38e-16
ENSDARG00000087373	dnah5	178.36	4.25684	0.476382	8.93577	4.04e-19	1.73e-16
ENSDARG00000058342	grhl2a	415.892	-2.91447	0.32718	-8.90786	5.2e-19	2.18e-16
ENSDARG00000020984	slc16a10	350.67	-3.7877	0.425429	-8.90326	5.42e-19	2.22e-16
ENSDARG00000041870	ift172	825.226	3.2303	0.364263	8.86807	7.44e-19	2.98e-16
ENSDARG00000036082	tph1b	1423.46	3.44582	0.393089	8.76601	1.85e-18	7.24e-16
ENSDARG00000059933	plpp3	902.211	3.06122	0.350636	8.73047	2.54e-18	9.72e-16
ENSDARG00000015887	b2ml	519.082	2.87542	0.331876	8.66414	4.55e-18	1.71e-15
ENSDARG00000038868	en2b	86.9452	6.63015	0.766466	8.65029	5.14e-18	1.89e-15
ENSDARG00000070050	sfrp2	152.756	6.04348	0.700234	8.63066	6.1e-18	2.2e-15
ENSDARG00000090170	rab11fip4a	604.828	3.58288	0.415681	8.6193	6.74e-18	2.38e-15
ENSDARG00000079665	gpr158b	139.389	8.55521	1.00206	8.53762	1.37e-17	4.76e-15
ENSDARG00000055897	zgc:154093	108.915	5.39278	0.64251	8.3933	4.73e-17	1.61e-14
ENSDARG00000101919	foxj1a	594.433	3.62719	0.43489	8.34048	7.4e-17	2.47e-14
ENSDARG00000061603	sorbs2b	162.255	4.3429	0.523384	8.29774	1.06e-16	3.49e-14
ENSDARG00000031136	moxd1	170.953	9.29968	1.12485	8.26748	1.37e-16	4.42e-14
ENSDARG00000005464	dnase1l1	1425.33	3.52232	0.429045	8.20969	2.22e-16	6.83e-14
ENSDARG00000042874	phlda2	194.253	5.29794	0.645369	8.20917	2.23e-16	6.83e-14
ENSDARG00000046148	tnfaip8l2b	423.918	-2.41452	0.294092	-8.21009	2.21e-16	6.83e-14
ENSDARG00000002582	tbx15	75.8186	5.17589	0.631062	8.20187	2.37e-16	7.14e-14
ENSDARG00000004539	ptgs2a	298.215	-3.29658	0.404421	-8.15138	3.6e-16	1.07e-13
ENSDARG00000024775	si:ch211-129c21.1	271.181	3.73937	0.460175	8.12598	4.44e-16	1.26e-13
ENSDARG00000079712	gal3st4	229.84	4.27519	0.526007	8.12762	4.38e-16	1.26e-13
ENSDARG00000105641	si:ch211-98n17.5	610.045	-2.60261	0.320304	-8.12543	4.46e-16	1.26e-13
ENSDARG00000068784	vsir	415.511	-2.83723	0.350745	-8.08915	6.01e-16	1.67e-13
ENSDARG00000078324	si:ch211-263k4.2	102.681	4.67594	0.578283	8.08589	6.17e-16	1.69e-13
ENSDARG00000076857	her3	703.162	3.97117	0.492519	8.06299	7.45e-16	2.01e-13
ENSDARG00000008720	lmo3	105.278	5.4431	0.676525	8.04568	8.58e-16	2.29e-13
ENSDARG00000093584	zgc:193505	2239.26	-2.31063	0.287795	-8.02874	9.85e-16	2.59e-13
ENSDARG00000019808	evpla	1178.53	-3.09635	0.385809	-8.02562	1.01e-15	2.62e-13
ENSDARG00000109597	si:dkey-194g4.1	1328.83	2.40516	0.300189	8.01215	1.13e-15	2.88e-13
ENSDARG00000098980	si:ch211-153f2.3	95.1706	5.64322	0.714623	7.89678	2.86e-15	7.21e-13
ENSDARG00000077982	elf3	172.061	-3.48061	0.440991	-7.89269	2.96e-15	7.35e-13
ENSDARG00000044083	peli1b	450.549	2.84812	0.360998	7.88956	3.03e-15	7.44e-13
ENSDARG00000052893	rx3	250.451	6.34813	0.805993	7.87616	3.38e-15	8.17e-13
ENSDARG00000018896	mmp24	84.3546	6.40979	0.816421	7.85108	4.12e-15	9.85e-13
ENSDARG00000039381	ch25hl1.1	197.903	-4.84	0.61803	-7.83134	4.83e-15	1.13e-12
ENSDARG00000099441	cbx4	79.7356	4.86445	0.621331	7.82908	4.91e-15	1.13e-12
ENSDARG00000101043	ppl	1984.69	-3.10852	0.396944	-7.83112	4.84e-15	1.13e-12
ENSDARG00000094488	BX510923.1	168.079	5.09505	0.651858	7.81619	5.44e-15	1.24e-12
ENSDARG00000039483	si:dkey-51a16.9	95.5556	5.05774	0.649012	7.79298	6.54e-15	1.47e-12
ENSDARG00000021959	zgc:101100	109.967	8.8144	1.13172	7.78847	6.78e-15	1.49e-12
ENSDARG00000046054	CT027815.1	743.811	3.69899	0.474964	7.78795	6.81e-15	1.49e-12
ENSDARG00000097683	sptbn5	493.219	4.91295	0.631878	7.77516	7.53e-15	1.63e-12
ENSDARG00000061566	slc7a3b	395.345	2.95081	0.379753	7.77035	7.83e-15	1.67e-12
ENSDARG00000035563	znf703	576.255	-2.39965	0.309646	-7.74965	9.21e-15	1.95e-12
ENSDARG00000005141	camkvb	74.849	7.6287	0.985416	7.7416	9.82e-15	2.05e-12
ENSDARG00000008808	eml2	821.034	2.84555	0.371588	7.65781	1.89e-14	3.91e-12
ENSDARG00000075188	adamts10	147.341	8.96542	1.17157	7.65247	1.97e-14	4.03e-12
ENSDARG00000093768	prr18	502.01	3.38316	0.443041	7.63623	2.24e-14	4.52e-12
ENSDARG00000014181	foxp1b	81.492	4.96969	0.651904	7.62335	2.47e-14	4.94e-12
ENSDARG00000020863	trim25l	624.632	-2.69165	0.353595	-7.61223	2.69e-14	5.33e-12
ENSDARG00000000212	krt97	4373.87	-3.50233	0.460923	-7.5985	3e-14	5.86e-12
ENSDARG00000040628	zgc:110333	436.164	-2.91588	0.384637	-7.58087	3.43e-14	6.65e-12
ENSDARG00000059510	coq2	266.185	2.96467	0.39197	7.56351	3.92e-14	7.52e-12
ENSDARG00000021896	asap3	304.957	2.92008	0.386465	7.55586	4.16e-14	7.89e-12
ENSDARG00000010347	acer1	1539.42	-3.76751	0.499406	-7.54398	4.56e-14	8.56e-12
ENSDARG00000099266	vasna	84.5886	4.25263	0.565114	7.52526	5.26e-14	9.78e-12
ENSDARG00000032929	cryba1l1	125.977	5.33765	0.713079	7.48536	7.14e-14	1.31e-11
ENSDARG00000062797	nell2b	315.795	11.335	1.51735	7.47022	8.01e-14	1.46e-11
ENSDARG00000036754	hmgn3	680.174	2.5085	0.338999	7.39973	1.36e-13	2.44e-11
ENSDARG00000036878	sh3bgrl2	80.2421	4.56546	0.616896	7.4007	1.35e-13	2.44e-11
ENSDARG00000037760	uncx4.1	218.917	4.04191	0.547276	7.3855	1.52e-13	2.69e-11
ENSDARG00000057053	SGMS1	231.365	2.66322	0.361338	7.37043	1.7e-13	2.98e-11
ENSDARG00000104811	cyp2aa2	760.323	3.43462	0.467026	7.35425	1.92e-13	3.33e-11
ENSDARG00000077840	meis2a	83.8728	5.32491	0.730419	7.29021	3.09e-13	5.32e-11
ENSDARG00000041959	cxcr4b	2201	-1.96129	0.269282	-7.28341	3.25e-13	5.54e-11
ENSDARG00000104254	cpne4b	136.393	11.3859	1.56728	7.26476	3.74e-13	6.31e-11
ENSDARG00000004017	spag1a	565.567	-2.54297	0.351632	-7.23191	4.76e-13	7.96e-11
ENSDARG00000091298	pmela	106.979	4.01175	0.556985	7.20263	5.91e-13	9.79e-11
ENSDARG00000078550	zgc:194839	220.328	-3.00017	0.417614	-7.18407	6.77e-13	1.11e-10
ENSDARG00000005780	npy8br	104.178	8.69496	1.21152	7.17693	7.13e-13	1.16e-10
ENSDARG00000060127	adamts3	72.3859	4.54971	0.634565	7.16981	7.51e-13	1.21e-10
ENSDARG00000087369	cep162	129.318	3.12843	0.438776	7.1299	1e-12	1.61e-10
ENSDARG00000015495	klf3	1200.55	2.66342	0.374508	7.11177	1.15e-12	1.82e-10
ENSDARG00000094457	BX005210.1	111.629	-4.3173	0.610292	-7.07416	1.5e-12	2.36e-10
ENSDARG00000039863	lifrb	56.6365	5.7861	0.821822	7.04057	1.91e-12	2.98e-10
ENSDARG00000068503	gbgt1l4	464.636	-2.94945	0.419015	-7.03902	1.94e-12	2.99e-10
ENSDARG00000033447	nxph1	696.534	4.20507	0.597664	7.03584	1.98e-12	3.04e-10
ENSDARG00000041947	styk1b	892.96	-3.55258	0.50538	-7.02953	2.07e-12	3.15e-10
ENSDARG00000019741	ccndx	126.053	8.99479	1.28161	7.01837	2.24e-12	3.38e-10
ENSDARG00000079255	zgc:174935	175.239	-3.47745	0.496357	-7.00594	2.45e-12	3.67e-10
ENSDARG00000026611	socs3b	112.779	3.44063	0.492129	6.99132	2.72e-12	4.04e-10
ENSDARG00000087863	cd44a	727.12	-3.87368	0.55439	-6.98727	2.8e-12	4.12e-10
ENSDARG00000070818	pax7b	84.5802	3.97527	0.569335	6.98232	2.9e-12	4.24e-10
ENSDARG00000023963	tpm4a	355.67	3.47343	0.497954	6.9754	3.05e-12	4.36e-10
ENSDARG00000056122	gdi1	213.232	3.9758	0.56999	6.97521	3.05e-12	4.36e-10
ENSDARG00000090982	slc44a1b	351.232	3.29552	0.4724	6.97613	3.03e-12	4.36e-10
ENSDARG00000070453	gch1	583.505	3.19193	0.457748	6.97313	3.1e-12	4.39e-10
ENSDARG00000059231	hephl1a	206.91	3.88136	0.557679	6.95985	3.41e-12	4.78e-10
ENSDARG00000076371	SHROOM2	81.236	4.51559	0.649057	6.95715	3.47e-12	4.84e-10
ENSDARG00000058179	ackr3b	2240.66	2.34108	0.336675	6.95352	3.56e-12	4.93e-10
ENSDARG00000061817	kif1aa	83.9889	4.15729	0.59986	6.93043	4.2e-12	5.76e-10
ENSDARG00000031664	sox21a	68.7312	8.12833	1.17661	6.90824	4.91e-12	6.69e-10
ENSDARG00000059475	camsap3	268.463	-2.58463	0.374584	-6.89999	5.2e-12	7.03e-10
ENSDARG00000090063	fa2h	2197.7	-2.01135	0.291788	-6.8932	5.46e-12	7.32e-10
ENSDARG00000010032	cmtm7	136.926	-3.02504	0.442571	-6.83516	8.19e-12	1.09e-09
ENSDARG00000051874	stra6	143.456	3.7109	0.547246	6.78104	1.19e-11	1.58e-09
ENSDARG00000061591	abcb10	336.757	-2.57157	0.37982	-6.77051	1.28e-11	1.69e-09
ENSDARG00000062003	myo5b	329.72	-2.2852	0.339025	-6.7405	1.58e-11	2.04e-09
ENSDARG00000076557	bicc2	144.978	3.8822	0.575903	6.74106	1.57e-11	2.04e-09
ENSDARG00000095844	FP102167.1	91.0917	4.1322	0.615207	6.71677	1.86e-11	2.39e-09
ENSDARG00000018817	bdnf	208.628	3.0996	0.46266	6.69952	2.09e-11	2.67e-09
ENSDARG00000102583	il4r.1	46.761	5.97538	0.892455	6.69544	2.15e-11	2.73e-09
ENSDARG00000090472	ttll10	82.7702	4.12572	0.616583	6.69126	2.21e-11	2.79e-09
ENSDARG00000008796	her5	154.67	3.03446	0.45374	6.68766	2.27e-11	2.84e-09
ENSDARG00000008209	myt1la	61.0705	10.4062	1.55704	6.68331	2.34e-11	2.9e-09
ENSDARG00000054690	si:dkey-166k12.1	199.471	-3.11137	0.465762	-6.68017	2.39e-11	2.93e-09
ENSDARG00000117494	BX005392.4	80.6236	7.71266	1.15454	6.68029	2.38e-11	2.93e-09
ENSDARG00000009499	syne1a	66.9461	4.28633	0.641971	6.67682	2.44e-11	2.97e-09
ENSDARG00000033161	sst1.2	49.8527	6.64803	0.997509	6.66463	2.65e-11	3.21e-09
ENSDARG00000041108	ctsh	1878.82	2.65532	0.398565	6.66221	2.7e-11	3.24e-09
ENSDARG00000026979	krt1-c5	112.395	4.32821	0.651019	6.64836	2.96e-11	3.54e-09
ENSDARG00000092225	si:dkeyp-13a3.10	290.873	-2.94291	0.44271	-6.64748	2.98e-11	3.54e-09
ENSDARG00000019365	krt99	1610.58	-3.01368	0.45433	-6.63323	3.28e-11	3.87e-09
ENSDARG00000023188	lcp1	3712.57	-2.82319	0.425785	-6.63056	3.34e-11	3.92e-09
ENSDARG00000060830	fam83hb	719.719	-2.22189	0.335154	-6.62945	3.37e-11	3.92e-09
ENSDARG00000044261	si:ch211-243g18.2	105.227	4.51403	0.681166	6.62691	3.43e-11	3.97e-09
ENSDARG00000010250	nqo1	501.496	-2.05863	0.310731	-6.62511	3.47e-11	3.99e-09
ENSDARG00000029290	stx11b.1	215.685	-3.12431	0.472184	-6.61673	3.67e-11	4.2e-09
ENSDARG00000078416	zeb2b	57.8194	-4.66379	0.709644	-6.57201	4.96e-11	5.64e-09
ENSDARG00000087920	nitr10a	87.005	6.20267	0.946616	6.55247	5.66e-11	6.39e-09
ENSDARG00000030006	slc6a7	1076.78	-2.00991	0.307131	-6.54417	5.98e-11	6.71e-09
ENSDARG00000028096	cldn23a	1766	-1.76934	0.270646	-6.53746	6.26e-11	6.98e-09
ENSDARG00000103313	rhot1b	53.3431	5.56854	0.851917	6.53649	6.3e-11	6.98e-09
ENSDARG00000042544	degs2	460.863	-2.6644	0.407946	-6.53125	6.52e-11	7.18e-09
ENSDARG00000103732	plp1a	128.242	3.17609	0.486752	6.52507	6.8e-11	7.44e-09
ENSDARG00000078102	psda	53.2305	6.18373	0.948532	6.51926	7.07e-11	7.65e-09
ENSDARG00000102153	nrp1a	134.106	3.35063	0.513973	6.51909	7.07e-11	7.65e-09
ENSDARG00000018971	b3gnt5a	1373.93	-1.67144	0.257097	-6.50119	7.97e-11	8.52e-09
ENSDARG00000103316	si:ch211-212k18.5	3338.96	2.12685	0.327146	6.50122	7.97e-11	8.52e-09
ENSDARG00000093760	si:ch211-197h24.9	381.511	-2.55455	0.393932	-6.48475	8.89e-11	9.45e-09
ENSDARG00000074575	ppp1r9alb	975.333	-2.48759	0.38452	-6.46935	9.84e-11	1.04e-08
ENSDARG00000040141	si:ch73-138e16.5	283.996	-2.92769	0.452887	-6.4645	1.02e-10	1.07e-08
ENSDARG00000044094	gfpt2	212.247	-2.91884	0.452528	-6.45008	1.12e-10	1.17e-08
ENSDARG00000043249	irf1b	166.521	3.86666	0.600079	6.44357	1.17e-10	1.21e-08
ENSDARG00000044874	zgc:92107	1320.6	1.8402	0.285717	6.44063	1.19e-10	1.23e-08
ENSDARG00000038242	zgc:113333	184.346	-2.5857	0.402003	-6.43203	1.26e-10	1.29e-08
ENSDARG00000044900	prlhr2a	50.0796	4.37419	0.680968	6.42348	1.33e-10	1.36e-08
ENSDARG00000055786	prss23	67.7239	3.95396	0.615913	6.41967	1.37e-10	1.39e-08
ENSDARG00000086374	isg15	1372.49	2.81517	0.43867	6.41751	1.39e-10	1.4e-08
ENSDARG00000091003	il34	261.177	3.82672	0.596335	6.41706	1.39e-10	1.4e-08
ENSDARG00000095796	si:dkey-87o1.2	383.496	-2.71966	0.424724	-6.40336	1.52e-10	1.52e-08
ENSDARG00000002754	pdcd2l	306.966	3.0272	0.474664	6.37756	1.8e-10	1.79e-08
ENSDARG00000015955	cldnc	328.705	2.74975	0.431773	6.36852	1.91e-10	1.89e-08
ENSDARG00000029168	ppfibp2b	1561.91	2.16751	0.340939	6.35748	2.05e-10	2.01e-08
ENSDARG00000076160	si:dkey-285e18.2	308.706	3.71125	0.583746	6.35766	2.05e-10	2.01e-08
ENSDARG00000036774	rgs12b	1215.17	-2.18137	0.343937	-6.34235	2.26e-10	2.2e-08
ENSDARG00000018788	st8sia2	91.4418	3.68279	0.581599	6.33219	2.42e-10	2.34e-08
ENSDARG00000076472	ovol1a	574.983	-2.38209	0.37648	-6.32726	2.5e-10	2.4e-08
ENSDARG00000054050	vsig8a	130.984	4.50456	0.712701	6.3204	2.61e-10	2.5e-08
ENSDARG00000042231	stx11b.2	133.381	-2.77217	0.439763	-6.30377	2.9e-10	2.75e-08
ENSDARG00000100753	CABZ01076275.1	1215.93	2.7077	0.429471	6.30475	2.89e-10	2.75e-08
ENSDARG00000070538	hey1	863.851	2.03395	0.323506	6.28722	3.23e-10	3.05e-08
ENSDARG00000101849	adipor2	2015.62	-2.03483	0.323753	-6.28513	3.28e-10	3.07e-08
ENSDARG00000037677	fgf24	180.355	-2.47663	0.394669	-6.2752	3.49e-10	3.26e-08
ENSDARG00000013110	dmtn	64.138	4.58559	0.731872	6.26557	3.71e-10	3.45e-08
ENSDARG00000092947	cyt1	2091.75	-2.92531	0.46733	-6.25962	3.86e-10	3.57e-08
ENSDARG00000036830	krt91	209.313	-3.77046	0.603167	-6.25111	4.08e-10	3.75e-08
ENSDARG00000033029	pkd1b	74.0541	4.49377	0.719158	6.24865	4.14e-10	3.79e-08
ENSDARG00000063446	iba57	262.235	2.42175	0.388047	6.24087	4.35e-10	3.96e-08
ENSDARG00000031709	mllt1b	429.63	-2.27423	0.365538	-6.22159	4.92e-10	4.46e-08
ENSDARG00000068182	crb3b	269.798	-2.06377	0.332429	-6.20816	5.36e-10	4.83e-08
ENSDARG00000006251	ell2	2181.18	-1.58082	0.25488	-6.20222	5.57e-10	5e-08
ENSDARG00000035578	hs3st1l2	45.1045	4.46952	0.721463	6.19508	5.83e-10	5.2e-08
ENSDARG00000073711	mmrn2b	271.418	2.51454	0.406067	6.19243	5.92e-10	5.26e-08
ENSDARG00000068989	gabra1	37.9793	-5.6107	0.910969	-6.15905	7.32e-10	6.47e-08
ENSDARG00000012586	fmnl2a	105.299	4.78193	0.776602	6.1575	7.39e-10	6.5e-08
ENSDARG00000012341	capn9	1968.6	-2.56516	0.418508	-6.12931	8.83e-10	7.73e-08
ENSDARG00000040380	arhgef1a	356.765	3.14188	0.512866	6.12612	9e-10	7.82e-08
ENSDARG00000058371	krt5	7985.28	-3.01618	0.492358	-6.12599	9.01e-10	7.82e-08
ENSDARG00000026090	adprm	420.351	-1.87535	0.306661	-6.11538	9.63e-10	8.32e-08
ENSDARG00000071586	tgfbi	79.0345	4.10797	0.672272	6.11058	9.93e-10	8.53e-08
ENSDARG00000036460	tmtops3a	38.2218	5.66161	0.929218	6.09288	1.11e-09	9.49e-08
ENSDARG00000006202	erbb3a	210.185	-3.09551	0.5097	-6.0732	1.25e-09	1.06e-07
ENSDARG00000095906	CR848047.1	71.7121	6.20687	1.02175	6.07476	1.24e-09	1.06e-07
ENSDARG00000100385	slc25a19	125.164	3.1885	0.527387	6.04584	1.49e-09	1.25e-07
ENSDARG00000068262	vamp5	77.3652	3.62416	0.600171	6.03855	1.56e-09	1.31e-07
ENSDARG00000014098	pkd2	440.648	-1.8544	0.307202	-6.0364	1.58e-09	1.32e-07
ENSDARG00000069168	si:dkey-73n10.1	147.545	2.70173	0.448041	6.03009	1.64e-09	1.36e-07
ENSDARG00000086874	si:ch211-232i5.3	131.604	-3.87469	0.642446	-6.03114	1.63e-09	1.36e-07
ENSDARG00000078226	cdh12a	85.2439	8.97253	1.48997	6.02197	1.72e-09	1.42e-07
ENSDARG00000035521	sfrp1a	1938.51	2.24764	0.374101	6.00812	1.88e-09	1.54e-07
ENSDARG00000091660	fgfbp1b	66.0763	4.09301	0.681346	6.00724	1.89e-09	1.54e-07
ENSDARG00000039452	hk1	221.106	-2.83799	0.472759	-6.00304	1.94e-09	1.58e-07
ENSDARG00000024694	myo1b	661.706	2.49177	0.415756	5.99334	2.06e-09	1.67e-07
ENSDARG00000078072	si:ch211-232i5.1	287.365	-3.65532	0.612518	-5.9677	2.41e-09	1.94e-07
ENSDARG00000009418	mef2cb	97.9141	3.92258	0.65761	5.96491	2.45e-09	1.97e-07
ENSDARG00000027777	tnfaip3	80.5096	3.39948	0.570099	5.96296	2.48e-09	1.98e-07
ENSDARG00000094709	arl8	3295.43	1.76722	0.296487	5.96053	2.51e-09	2e-07
ENSDARG00000051836	si:dkeyp-19e1.3	90.4913	-2.85359	0.479391	-5.95254	2.64e-09	2.09e-07
ENSDARG00000004105	tie1	174.034	3.40955	0.574702	5.93273	2.98e-09	2.35e-07
ENSDARG00000098313	nadka	206.695	-2.89553	0.48897	-5.9217	3.19e-09	2.5e-07
ENSDARG00000097006	CR854839.1	119.068	-3.05567	0.51722	-5.90787	3.47e-09	2.71e-07
ENSDARG00000025920	tiam1b	247.35	-3.28138	0.555549	-5.90656	3.49e-09	2.72e-07
ENSDARG00000034409	pik3r3b	261.728	2.06326	0.349397	5.90521	3.52e-09	2.73e-07
ENSDARG00000003313	eps8l1b	1022.9	-1.81718	0.307768	-5.90439	3.54e-09	2.74e-07
ENSDARG00000112049	cldn15a	57.1119	6.91506	1.17163	5.90209	3.59e-09	2.76e-07
ENSDARG00000078256	ovol1b	591.341	2.24247	0.38076	5.88945	3.87e-09	2.97e-07
ENSDARG00000063133	slc4a10a	402.116	-2.76075	0.469655	-5.87825	4.15e-09	3.16e-07
ENSDARG00000035028	lpcat4	864.558	-2.81561	0.47947	-5.87234	4.3e-09	3.27e-07
ENSDARG00000043243	prkchb	128.189	-3.38439	0.577585	-5.85956	4.64e-09	3.51e-07
ENSDARG00000074184	arhgap32b	220.456	2.26925	0.38742	5.85733	4.7e-09	3.55e-07
ENSDARG00000008540	sox21b	67.578	3.33956	0.571027	5.84833	4.97e-09	3.73e-07
ENSDARG00000022334	si:ch211-156l18.7	43.7156	-5.96687	1.02311	-5.8321	5.47e-09	4.09e-07
ENSDARG00000033234	stmn2a	47.4898	-9.29477	1.59408	-5.83082	5.52e-09	4.11e-07
ENSDARG00000017917	her7	377.577	-3.08054	0.530553	-5.80628	6.39e-09	4.72e-07
ENSDARG00000022503	pkd2l1	462.659	6.68217	1.15083	5.80638	6.38e-09	4.72e-07
ENSDARG00000110922	CR847936.6	511.16	1.77475	0.305692	5.80568	6.41e-09	4.72e-07
ENSDARG00000088828	paqr8	77.9371	-3.03337	0.522847	-5.80164	6.57e-09	4.81e-07
ENSDARG00000056252	sort1b	567.936	-2.20269	0.379981	-5.79683	6.76e-09	4.93e-07
ENSDARG00000013430	bhmt	294.19	-3.13959	0.542285	-5.78955	7.06e-09	5.13e-07
ENSDARG00000103379	pax6a	32.9042	6.46102	1.11671	5.78575	7.22e-09	5.23e-07
ENSDARG00000026531	alcama	142.832	3.86583	0.668494	5.78289	7.34e-09	5.3e-07
ENSDARG00000029356	mboat1	523.639	-2.23441	0.390247	-5.72562	1.03e-08	7.4e-07
ENSDARG00000073720	RNF180	61.1054	8.84241	1.54449	5.72514	1.03e-08	7.4e-07
ENSDARG00000059646	nt5dc2	2067.69	-1.62813	0.284606	-5.72063	1.06e-08	7.54e-07
ENSDARG00000068250	si:ch211-151h10.2	106.874	-3.16872	0.553885	-5.72089	1.06e-08	7.54e-07
ENSDARG00000037362	scube2	1124.14	1.85995	0.325306	5.71756	1.08e-08	7.65e-07
ENSDARG00000036832	cyt1l	756.242	-3.09429	0.54163	-5.71292	1.11e-08	7.83e-07
ENSDARG00000042856	itpka	126.637	-3.64942	0.639563	-5.70612	1.16e-08	8.12e-07
ENSDARG00000056783	raraa	147.884	-2.55797	0.449854	-5.68623	1.3e-08	9.08e-07
ENSDARG00000004782	fgfr3	57.7816	3.5995	0.634701	5.67117	1.42e-08	9.88e-07
ENSDARG00000038639	elovl6l	3169.98	1.69019	0.298389	5.6644	1.48e-08	1.02e-06
ENSDARG00000075461	kmt5c	1599.27	1.7508	0.309327	5.66004	1.51e-08	1.05e-06
ENSDARG00000036245	wipf3	240.396	-2.24928	0.397675	-5.65608	1.55e-08	1.07e-06
ENSDARG00000068926	si:ch211-137a8.2	545.303	3.02619	0.536084	5.64499	1.65e-08	1.13e-06
ENSDARG00000036194	pitx2	717.414	1.78124	0.316205	5.63317	1.77e-08	1.21e-06
ENSDARG00000002235	mmp14a	95.5758	2.54302	0.451809	5.62852	1.82e-08	1.23e-06
ENSDARG00000010773	pnpla6	447.782	1.79991	0.319724	5.62956	1.81e-08	1.23e-06
ENSDARG00000075648	sema5bb	38.8647	5.3442	0.949323	5.62949	1.81e-08	1.23e-06
ENSDARG00000091481	foxc1a	118.153	-3.216	0.573282	-5.6098	2.03e-08	1.36e-06
ENSDARG00000102267	znf750	255.086	-2.62075	0.467413	-5.60692	2.06e-08	1.38e-06
ENSDARG00000036567	aanat1	79.9216	2.97371	0.530494	5.60555	2.08e-08	1.39e-06
ENSDARG00000074029	CT573248.1	32.0864	5.69875	1.01809	5.59748	2.17e-08	1.45e-06
ENSDARG00000015709	hsd17b12a	5542.22	-1.58365	0.282993	-5.59608	2.19e-08	1.46e-06
ENSDARG00000025350	prdx2	857.31	1.55323	0.277633	5.59452	2.21e-08	1.46e-06
ENSDARG00000088984	cep131	276.979	2.16238	0.386862	5.58953	2.28e-08	1.5e-06
ENSDARG00000089489	fam83e	69.3064	-3.06471	0.548513	-5.58732	2.31e-08	1.51e-06
ENSDARG00000104716	zgc:91849	1510.76	-2.18022	0.390681	-5.58056	2.4e-08	1.57e-06
ENSDARG00000070584	clic5b	45.8665	4.77087	0.857158	5.56592	2.61e-08	1.7e-06
ENSDARG00000096661	si:ch211-286b5.5	917.437	1.82674	0.328611	5.55899	2.71e-08	1.76e-06
ENSDARG00000092199	si:ch211-250c4.4	219.948	3.05557	0.550494	5.55059	2.85e-08	1.84e-06
ENSDARG00000056250	add3b	2602.82	-2.15522	0.388481	-5.5478	2.89e-08	1.87e-06
ENSDARG00000070047	rgs4	1598.96	1.78575	0.322235	5.54178	2.99e-08	1.93e-06
ENSDARG00000068729	eif2ak2	54.5163	3.36491	0.607768	5.53651	3.09e-08	1.97e-06
ENSDARG00000104576	PPP1R3G	655.733	-2.44754	0.442081	-5.5364	3.09e-08	1.97e-06
ENSDARG00000101906	zgc:113442	165.185	-2.95922	0.535154	-5.52967	3.21e-08	2.04e-06
ENSDARG00000017785	zgc:158689	53.6835	5.71626	1.03543	5.52064	3.38e-08	2.14e-06
ENSDARG00000020693	sesn1	594.916	1.75868	0.318586	5.52028	3.38e-08	2.14e-06
ENSDARG00000012949	scml2	2528.41	1.95732	0.355555	5.50497	3.69e-08	2.33e-06
ENSDARG00000052094	notch1b	41.0813	4.3668	0.793696	5.50186	3.76e-08	2.35e-06
ENSDARG00000096834	si:ch211-155k24.9	188.478	1.98982	0.361597	5.50286	3.74e-08	2.35e-06
ENSDARG00000002986	gda	51.319	8.66552	1.5764	5.49702	3.86e-08	2.41e-06
ENSDARG00000056379	si:ch73-86n18.1	30.1156	9.36133	1.70453	5.49204	3.97e-08	2.47e-06
ENSDARG00000071497	zic3	851.636	-1.81903	0.331246	-5.49147	3.99e-08	2.47e-06
ENSDARG00000063292	ssuh2rs1	569.624	2.45944	0.448491	5.48382	4.16e-08	2.57e-06
ENSDARG00000100973	arhgap24	112.371	2.68274	0.489488	5.48071	4.24e-08	2.61e-06
ENSDARG00000069735	hbaa2	66.2319	3.4045	0.621491	5.47795	4.3e-08	2.64e-06
ENSDARG00000015567	zic1	40.393	3.982	0.728755	5.46411	4.65e-08	2.84e-06
ENSDARG00000053493	aldh1a2	568.764	-3.72392	0.68206	-5.4598	4.77e-08	2.9e-06
ENSDARG00000020761	arrdc2	583.508	1.80968	0.331571	5.45789	4.82e-08	2.93e-06
ENSDARG00000103459	evplb	138.159	-3.37179	0.618113	-5.45498	4.9e-08	2.96e-06
ENSDARG00000017078	mespaa	140.819	-3.15021	0.578932	-5.44142	5.29e-08	3.19e-06
ENSDARG00000061994	acacb	657.73	-1.60454	0.294985	-5.4394	5.35e-08	3.21e-06
ENSDARG00000069484	dab2ipa	38.8322	4.05172	0.745081	5.43795	5.39e-08	3.23e-06
ENSDARG00000093936	si:dkeyp-1h4.6	57.3871	4.20132	0.773783	5.42959	5.65e-08	3.37e-06
ENSDARG00000077456	si:ch211-113a14.12	180.67	2.17045	0.400914	5.41375	6.17e-08	3.67e-06
ENSDARG00000036943	golph3l	202.861	-2.06353	0.381913	-5.40315	6.55e-08	3.89e-06
ENSDARG00000017710	ppp1r14ab	163.012	-2.86272	0.530984	-5.39135	6.99e-08	4.14e-06
ENSDARG00000075017	myzap	43.9657	-4.51537	0.837744	-5.38992	7.05e-08	4.16e-06
ENSDARG00000078762	tmem169b	114.951	2.54266	0.47183	5.38894	7.09e-08	4.17e-06
ENSDARG00000031647	stat2	131.147	2.43057	0.451181	5.38712	7.16e-08	4.19e-06
ENSDARG00000069934	parp4	362.879	2.29594	0.426414	5.38429	7.27e-08	4.25e-06
ENSDARG00000015252	st3gal3b	111.271	2.49661	0.464423	5.37574	7.63e-08	4.44e-06
ENSDARG00000021688	mxa	135.664	3.48048	0.648678	5.3655	8.07e-08	4.68e-06
ENSDARG00000030104	sh3bp4	55.0782	3.19486	0.59711	5.35055	8.77e-08	5.07e-06
ENSDARG00000093185	GUCY1A2	51.3352	5.15943	0.966204	5.3399	9.3e-08	5.36e-06
ENSDARG00000021735	cacna1ba	31.1063	4.12289	0.774217	5.32524	1.01e-07	5.78e-06
ENSDARG00000024431	ets1	146.841	2.5809	0.484694	5.3248	1.01e-07	5.78e-06
ENSDARG00000039499	soul2	93.911	-3.47363	0.65236	-5.32472	1.01e-07	5.78e-06
ENSDARG00000061974	grhl2b	70.2055	3.87485	0.728025	5.32241	1.02e-07	5.83e-06
ENSDARG00000074143	myo10l3	281.281	3.54579	0.666409	5.32074	1.03e-07	5.87e-06
ENSDARG00000104538	tmem184a	240.352	-1.89246	0.355867	-5.31789	1.05e-07	5.94e-06
ENSDARG00000018441	heg1	156.579	3.47562	0.653838	5.31572	1.06e-07	5.99e-06
ENSDARG00000016364	gna15.1	2175.79	-1.40712	0.265057	-5.30875	1.1e-07	6.21e-06
ENSDARG00000021113	ptmaa	1070.55	2.44705	0.461076	5.30726	1.11e-07	6.24e-06
ENSDARG00000079835	man2c1	148.234	2.39617	0.451593	5.30603	1.12e-07	6.26e-06
ENSDARG00000092825	si:dkey-42p14.3	147.741	2.97287	0.561063	5.29863	1.17e-07	6.5e-06
ENSDARG00000077499	plekho1b	603.294	2.77926	0.524679	5.29706	1.18e-07	6.52e-06
ENSDARG00000098769	slitrk6	34.1044	9.08856	1.71556	5.29774	1.17e-07	6.52e-06
ENSDARG00000026787	aqp7	32.5837	4.64467	0.877161	5.29511	1.19e-07	6.57e-06
ENSDARG00000097414	si:ch211-106e7.2	1348.2	-1.60192	0.302695	-5.29219	1.21e-07	6.66e-06
ENSDARG00000078707	sema7a	39.7105	9.14101	1.72771	5.29083	1.22e-07	6.69e-06
ENSDARG00000099678	BX569789.1	83.7927	-3.42585	0.648653	-5.28148	1.28e-07	7.02e-06
ENSDARG00000037879	lfng	3001.28	1.63348	0.309477	5.27821	1.3e-07	7.12e-06
ENSDARG00000117324	LO018196.1	25.5663	5.0907	0.966025	5.26974	1.37e-07	7.44e-06
ENSDARG00000018743	scamp5a	83.2392	-3.52961	0.671341	-5.25756	1.46e-07	7.92e-06
ENSDARG00000042535	actc1a	103.896	3.46041	0.659072	5.25043	1.52e-07	8.21e-06
ENSDARG00000034503	per2	582.173	3.28602	0.626826	5.24232	1.59e-07	8.55e-06
ENSDARG00000099025	CU915778.1	262.593	1.75218	0.334269	5.24181	1.59e-07	8.55e-06
ENSDARG00000014673	fzd9b	169.205	-2.44829	0.468931	-5.22099	1.78e-07	9.54e-06
ENSDARG00000041115	cnfn	50.3755	4.28146	0.820245	5.21974	1.79e-07	9.58e-06
ENSDARG00000061656	ptpdc1a	59.018	2.87403	0.555664	5.17225	2.31e-07	1.23e-05
ENSDARG00000006577	nadka	110.908	-2.8373	0.549421	-5.16416	2.42e-07	1.28e-05
ENSDARG00000021948	tnc	30.4268	4.27103	0.827987	5.15834	2.49e-07	1.32e-05
ENSDARG00000054842	hsd17b14	1547.23	-1.82181	0.353186	-5.15821	2.49e-07	1.32e-05
ENSDARG00000014378	slc12a4	183.508	2.73419	0.531306	5.14617	2.66e-07	1.4e-05
ENSDARG00000006283	waslb	1013.36	-1.36901	0.266163	-5.14352	2.7e-07	1.42e-05
ENSDARG00000020946	auts2b	91.6314	-2.91888	0.567598	-5.14252	2.71e-07	1.42e-05
ENSDARG00000004015	adcyap1a	31.2284	5.17221	1.00618	5.14043	2.74e-07	1.43e-05
ENSDARG00000013076	bmi1b	164.133	2.85606	0.555635	5.14018	2.74e-07	1.43e-05
ENSDARG00000033706	adora2aa	120.869	2.5411	0.494912	5.13444	2.83e-07	1.47e-05
ENSDARG00000089345	si:ch73-109d9.4	279.868	1.72953	0.336855	5.13433	2.83e-07	1.47e-05
ENSDARG00000070174	PLEKHH3	268.342	2.11198	0.411625	5.13085	2.88e-07	1.49e-05
ENSDARG00000008333	znfl2a	1696.41	-2.42024	0.47332	-5.11333	3.17e-07	1.63e-05
ENSDARG00000061560	stim1b	30.8113	5.74771	1.12555	5.10657	3.28e-07	1.69e-05
ENSDARG00000011929	plp1b	20.1223	8.7281	1.71324	5.09451	3.5e-07	1.79e-05
ENSDARG00000093091	iqsec3b	29.7074	9.34277	1.83632	5.08775	3.62e-07	1.85e-05
ENSDARG00000019747	hsd3b2	3159.9	2.09089	0.411261	5.08409	3.69e-07	1.88e-05
ENSDARG00000004023	isl1	26.6568	5.61857	1.10533	5.08315	3.71e-07	1.89e-05
ENSDARG00000090973	si:dkey-264d12.1	35.8142	3.6969	0.729455	5.06803	4.02e-07	2.04e-05
ENSDARG00000111612	mapkapk3	465.639	-2.05394	0.405687	-5.06287	4.13e-07	2.09e-05
ENSDARG00000052139	notch3	2171.58	1.69063	0.334142	5.05961	4.2e-07	2.12e-05
ENSDARG00000014427	mxe	52.0808	4.02415	0.795667	5.05758	4.25e-07	2.13e-05
ENSDARG00000044813	vps33b	130.728	2.17637	0.430563	5.05471	4.31e-07	2.16e-05
ENSDARG00000042961	NKAIN4	37.548	4.02088	0.797403	5.04247	4.6e-07	2.3e-05
ENSDARG00000004748	zgc:100868	320.063	-2.66017	0.527869	-5.03945	4.67e-07	2.32e-05
ENSDARG00000029263	hoxb3a	24.2173	6.5961	1.30883	5.03969	4.66e-07	2.32e-05
ENSDARG00000034907	paqr7b	26.8324	4.61697	0.91752	5.03202	4.85e-07	2.41e-05
ENSDARG00000016363	her8a	1766.06	1.68079	0.33417	5.02976	4.91e-07	2.43e-05
ENSDARG00000087956	she	33.8303	5.67126	1.12763	5.02935	4.92e-07	2.43e-05
ENSDARG00000011879	foxn1	36.527	3.62507	0.721909	5.0215	5.13e-07	2.52e-05
ENSDARG00000044356	tp63	596.514	6.00406	1.19646	5.0182	5.22e-07	2.55e-05
ENSDARG00000096972	CU633991.2	37.5646	4.19148	0.835256	5.0182	5.22e-07	2.55e-05
ENSDARG00000017834	micall2b	166.021	1.8745	0.373665	5.01652	5.26e-07	2.57e-05
ENSDARG00000056836	si:ch211-125o16.4	6445.84	-1.4689	0.292844	-5.016	5.28e-07	2.57e-05
ENSDARG00000112644	CU459056.1	115.915	2.95281	0.589285	5.01084	5.42e-07	2.63e-05
ENSDARG00000077769	cited1	185.673	2.33476	0.466281	5.0072	5.52e-07	2.67e-05
ENSDARG00000062632	duox	672.667	-1.87808	0.375594	-5.00029	5.72e-07	2.76e-05
ENSDARG00000077788	arhgef10	186.313	2.14565	0.429303	4.99799	5.79e-07	2.79e-05
ENSDARG00000088885	si:ch1073-340i21.3	64.952	-3.95995	0.793671	-4.98941	6.06e-07	2.91e-05
ENSDARG00000058259	celsr1b	36.0881	4.63784	0.930109	4.98634	6.15e-07	2.95e-05
ENSDARG00000057452	ston2	447.387	1.88541	0.378196	4.98526	6.19e-07	2.96e-05
ENSDARG00000017047	slc27a4	150.133	-2.19887	0.441493	-4.98053	6.34e-07	3.02e-05
ENSDARG00000009610	rgs12a	234.915	1.99522	0.400975	4.97591	6.49e-07	3.09e-05
ENSDARG00000058780	slc9a2	476.505	-1.51976	0.306104	-4.96485	6.88e-07	3.26e-05
ENSDARG00000059770	cpt1aa	573.094	2.1485	0.433057	4.96124	7e-07	3.31e-05
ENSDARG00000010192	pax3a	30.4645	7.94706	1.60347	4.95617	7.19e-07	3.39e-05
ENSDARG00000062646	tet3	27.0171	4.49536	0.907232	4.95503	7.23e-07	3.4e-05
ENSDARG00000021677	phf11	139.82	1.97689	0.399557	4.94771	7.51e-07	3.52e-05
ENSDARG00000045444	fzd8a	1419.3	1.52228	0.307813	4.94547	7.6e-07	3.56e-05
ENSDARG00000098240	meis2a	30.8337	6.57288	1.32982	4.94269	7.71e-07	3.6e-05
ENSDARG00000012801	pfkpb	44.9109	3.54265	0.716961	4.9412	7.76e-07	3.61e-05
ENSDARG00000070546	msgn1	488.65	-3.16318	0.640162	-4.94121	7.76e-07	3.61e-05
ENSDARG00000028721	mapk14b	922.9	2.48909	0.504317	4.93556	7.99e-07	3.69e-05
ENSDARG00000070705	zgc:64022	154.258	-3.45861	0.700688	-4.93602	7.97e-07	3.69e-05
ENSDARG00000099985	ccn1l2	40.7712	-4.57625	0.927986	-4.93137	8.17e-07	3.76e-05
ENSDARG00000032639	cd36	73.02	4.37113	0.888044	4.9222	8.56e-07	3.94e-05
ENSDARG00000052020	cmtm4	144.994	4.08258	0.82992	4.91924	8.69e-07	3.99e-05
ENSDARG00000042866	cx35.4	121.303	-2.55334	0.520628	-4.90434	9.37e-07	4.29e-05
ENSDARG00000056666	sp8b	101.047	2.7328	0.55743	4.90251	9.46e-07	4.32e-05
ENSDARG00000037363	dennd2b	78.5287	3.05493	0.623385	4.90056	9.56e-07	4.35e-05
ENSDARG00000068851	rnf183	158.784	-2.44272	0.49863	-4.89886	9.64e-07	4.38e-05
ENSDARG00000007024	uox	86.6814	-3.64304	0.744717	-4.89184	9.99e-07	4.53e-05
ENSDARG00000093494	si:ch211-217k17.9	329.246	-3.35114	0.685504	-4.88859	1.02e-06	4.59e-05
ENSDARG00000025899	pnx	35.292	-4.51573	0.924179	-4.8862	1.03e-06	4.63e-05
ENSDARG00000062517	si:ch211-107n13.1	275.852	-1.82192	0.373581	-4.8769	1.08e-06	4.85e-05
ENSDARG00000087093	si:ch211-157c3.4	512.679	-2.27323	0.467231	-4.86532	1.14e-06	5.13e-05
ENSDARG00000052997	sema4e	101.036	-2.64529	0.543844	-4.86405	1.15e-06	5.15e-05
ENSDARG00000036834	krt92	5437.07	-1.98681	0.40869	-4.86142	1.17e-06	5.18e-05
ENSDARG00000073707	cnksr2b	228.901	-3.02447	0.622019	-4.86234	1.16e-06	5.18e-05
ENSDARG00000099265	slc7a5	90.6775	-3.21068	0.660471	-4.86119	1.17e-06	5.18e-05
ENSDARG00000097196	CR847531.1	22.4121	-6.23881	1.28547	-4.85334	1.21e-06	5.38e-05
ENSDARG00000094973	wnt16	16.8854	8.48491	1.74951	4.84988	1.24e-06	5.45e-05
ENSDARG00000103522	si:zfos-943e10.1	3465.16	1.63173	0.336423	4.85023	1.23e-06	5.45e-05
ENSDARG00000095434	si:ch211-217k17.8	165.627	-3.32788	0.687165	-4.84292	1.28e-06	5.63e-05
ENSDARG00000102389	ved	3420.69	-2.39246	0.494271	-4.84039	1.3e-06	5.69e-05
ENSDARG00000075161	defbl1	32.6856	8.08006	1.6703	4.83748	1.31e-06	5.76e-05
ENSDARG00000103322	si:ch73-347e22.8	593.58	-2.34452	0.486342	-4.82071	1.43e-06	6.25e-05
ENSDARG00000037997	tubb5	1654.43	2.22889	0.462554	4.81865	1.45e-06	6.3e-05
ENSDARG00000076348	mylk3	179.907	8.32399	1.72984	4.81201	1.49e-06	6.5e-05
ENSDARG00000035907	fam49al	38.294	4.83606	1.00697	4.80259	1.57e-06	6.8e-05
ENSDARG00000038089	TMEM114	82.3537	4.45191	0.927489	4.79996	1.59e-06	6.87e-05
ENSDARG00000039974	rai14	314.89	2.02614	0.422707	4.79325	1.64e-06	7.09e-05
ENSDARG00000096990	si:ch1073-340i21.2	187.264	-2.55964	0.53489	-4.78536	1.71e-06	7.35e-05
ENSDARG00000015970	phip	244.232	2.51725	0.526768	4.77867	1.76e-06	7.58e-05
ENSDARG00000019774	zhx3	578.23	-1.63025	0.3412	-4.77799	1.77e-06	7.59e-05
ENSDARG00000026395	rfx4	130.912	2.74	0.573845	4.77481	1.8e-06	7.68e-05
ENSDARG00000061479	thsd7aa	23.0481	5.27104	1.10393	4.77477	1.8e-06	7.68e-05
ENSDARG00000043442	zgc:153665	1080.12	-1.80761	0.378969	-4.7698	1.84e-06	7.85e-05
ENSDARG00000036987	has2	1732.42	-1.42166	0.298293	-4.76597	1.88e-06	7.98e-05
ENSDARG00000101858	DST	24.2042	5.13779	1.0783	4.7647	1.89e-06	8.02e-05
ENSDARG00000076839	ftr86	508.148	-2.19357	0.460755	-4.76082	1.93e-06	8.15e-05
ENSDARG00000117599	CABZ01068842.1	110.004	-3.03626	0.637839	-4.76023	1.93e-06	8.16e-05
ENSDARG00000087032	rbbp8l	52.9362	-2.76773	0.583177	-4.74596	2.08e-06	8.74e-05
ENSDARG00000042115	tmem198a	345.671	1.61613	0.341902	4.72687	2.28e-06	9.58e-05
ENSDARG00000074776	tmem154	345.444	-1.7043	0.360694	-4.72506	2.3e-06	9.64e-05
ENSDARG00000054103	ripply1	110.071	-3.16256	0.670872	-4.7141	2.43e-06	0.0001015
ENSDARG00000060115	lrrn1	148.343	1.91329	0.406053	4.71192	2.45e-06	0.00010236
ENSDARG00000056407	irf8	67.9282	2.95124	0.627252	4.70503	2.54e-06	0.000105639
ENSDARG00000015506	pibf1	200.247	-2.32398	0.495017	-4.69475	2.67e-06	0.00011084
ENSDARG00000067537	pcsk5a	202.725	-2.48977	0.530661	-4.69183	2.71e-06	0.000112181
ENSDARG00000053298	nkx2.2a	24.3108	7.61854	1.62746	4.68126	2.85e-06	0.000117862
ENSDARG00000043395	crip3	48.504	3.37933	0.72344	4.67119	2.99e-06	0.000123315
ENSDARG00000101577	si:ch211-172l8.4	62.0958	-2.82029	0.60378	-4.67106	3e-06	0.000123315
ENSDARG00000039806	tbxtb	104.889	-4.0096	0.858619	-4.66982	3.01e-06	0.000123783
ENSDARG00000101380	cryabb	27.4388	7.72428	1.65457	4.66844	3.04e-06	0.000124341
ENSDARG00000090625	si:ch73-248e21.1	686.982	-1.61599	0.346349	-4.6658	3.07e-06	0.000125663
ENSDARG00000057296	cbln1	39.7015	3.74065	0.80255	4.66096	3.15e-06	0.000128373
ENSDARG00000077107	oafb	67.8013	2.73002	0.585917	4.65939	3.17e-06	0.000129069
ENSDARG00000090156	pttg1ipa	250.776	-2.32291	0.499028	-4.65486	3.24e-06	0.000131573
ENSDARG00000096359	eppk1	406.08	-2.35027	0.504943	-4.65452	3.25e-06	0.000131573
ENSDARG00000004301	rhogb	37.0061	8.07683	1.73628	4.65179	3.29e-06	0.000132452
ENSDARG00000058082	birc7	77.5593	2.59804	0.558499	4.65182	3.29e-06	0.000132452
ENSDARG00000062720	pcdh1a	48.3665	4.30197	0.924684	4.65236	3.28e-06	0.000132452
ENSDARG00000018423	sulf2a	76.6682	2.78291	0.598725	4.64805	3.35e-06	0.000134583
ENSDARG00000095388	BX323590.3	27.2511	4.92481	1.06159	4.6391	3.5e-06	0.000140236
ENSDARG00000089837	slc35d2	84.3814	-2.67531	0.576813	-4.63809	3.52e-06	0.000140616
ENSDARG00000005525	acy3.2	387.689	-2.21394	0.477992	-4.63175	3.63e-06	0.000144682
ENSDARG00000058699	tmeff2b	19.5051	5.66516	1.22377	4.62928	3.67e-06	0.000146102
ENSDARG00000010770	sox19a	5245.92	-1.54388	0.334549	-4.6148	3.93e-06	0.00015624
ENSDARG00000039412	dmrta2	30.5298	4.75037	1.02955	4.61402	3.95e-06	0.00015624
ENSDARG00000069262	erich3	23.277	4.81377	1.0432	4.6144	3.94e-06	0.00015624
ENSDARG00000045930	rbpms2a	202.653	1.75816	0.381266	4.61138	4e-06	0.000157896
ENSDARG00000044532	nr4a2b	25.0361	4.16609	0.904117	4.60791	4.07e-06	0.000160215
ENSDARG00000116863	CU984579.1	21.8915	7.93148	1.72333	4.60242	4.18e-06	0.000164148
ENSDARG00000079355	flrt2	151.042	3.37123	0.732692	4.60116	4.2e-06	0.000164786
ENSDARG00000088439	gm2a	1485.74	1.18391	0.25793	4.59003	4.43e-06	0.000173456
ENSDARG00000035630	ypel1	251.119	1.74237	0.381079	4.5722	4.83e-06	0.000188156
ENSDARG00000094041	krt17	807.964	-2.3991	0.524723	-4.57213	4.83e-06	0.000188156
ENSDARG00000099291	lsr	966.238	1.78257	0.390137	4.56909	4.9e-06	0.000190503
ENSDARG00000019191	2012-09-01	2926.47	-1.40719	0.308236	-4.56529	4.99e-06	0.000193573
ENSDARG00000068409	vgll4l	6845.86	2.35519	0.516605	4.55898	5.14e-06	0.000198642
ENSDARG00000097761	BX005234.1	33.8149	4.34994	0.954125	4.55909	5.14e-06	0.000198642
ENSDARG00000078430	tiam1a	1186.6	1.66769	0.365867	4.5582	5.16e-06	0.000198966
ENSDARG00000061810	mbd3b	4661.2	1.35572	0.297492	4.55716	5.18e-06	0.000199535
ENSDARG00000002336	dlc	915.931	-1.81949	0.399486	-4.55459	5.25e-06	0.000200989
ENSDARG00000057419	slc44a5b	145.054	2.21202	0.485697	4.55432	5.26e-06	0.000200989
ENSDARG00000070266	spock3	33.7801	4.37308	0.96008	4.55491	5.24e-06	0.000200989
ENSDARG00000005989	rgl1	800.984	1.50556	0.330772	4.55167	5.32e-06	0.000203115
ENSDARG00000059473	kank4	53.1869	4.0163	0.884005	4.5433	5.54e-06	0.000210893
ENSDARG00000098777	CU693379.1	109.163	-3.6368	0.800549	-4.54289	5.55e-06	0.000210893
ENSDARG00000039070	im:7138239	793.405	-1.74914	0.386126	-4.52996	5.9e-06	0.000223752
ENSDARG00000058876	mmp16b	19.5161	5.30548	1.17164	4.52824	5.95e-06	0.000225122
ENSDARG00000069529	zgc:153981	58.827	2.83899	0.627101	4.52717	5.98e-06	0.000225799
ENSDARG00000063195	pxk	675.82	-1.22948	0.27198	-4.52048	6.17e-06	0.000232573
ENSDARG00000073709	fam149a	81.4526	2.40701	0.53305	4.51555	6.32e-06	0.00023756
ENSDARG00000003808	aqp3a	283.531	-2.18469	0.484072	-4.51315	6.39e-06	0.000239775
ENSDARG00000025074	slc25a10	604.588	1.99697	0.444244	4.49523	6.95e-06	0.000259322
ENSDARG00000039443	zgc:110353	128.64	-3.02419	0.672758	-4.49521	6.95e-06	0.000259322
ENSDARG00000104972	pimr199	22.6844	6.53201	1.45294	4.49572	6.93e-06	0.000259322
ENSDARG00000101009	cited4b	7096.4	1.42474	0.31742	4.4885	7.17e-06	0.000267088
ENSDARG00000016623	si:ch211-195b13.1	374.622	-1.5958	0.356174	-4.48038	7.45e-06	0.000276887
ENSDARG00000009178	zfand1	230.69	1.84996	0.41306	4.47867	7.51e-06	0.000278557
ENSDARG00000011961	csrp2	231.37	3.17057	0.708097	4.4776	7.55e-06	0.000278834
ENSDARG00000117745	CT025776.2	27.0094	4.78782	1.06924	4.4778	7.54e-06	0.000278834
ENSDARG00000006060	crybg1b	192.997	-2.23154	0.498837	-4.47349	7.7e-06	0.000283675
ENSDARG00000075812	kcnt2	34.6494	4.87624	1.09088	4.47001	7.82e-06	0.000287754
ENSDARG00000101980	bmper	201.773	-3.4604	0.776789	-4.45474	8.4e-06	0.000308399
ENSDARG00000002509	zgc:153911	783.533	-1.69564	0.380935	-4.45126	8.54e-06	0.000312818
ENSDARG00000104023	mag	29.1509	6.86011	1.54133	4.45076	8.56e-06	0.000312921
ENSDARG00000003165	nr2f6b	116.747	-3.05976	0.68895	-4.44119	8.95e-06	0.00032652
ENSDARG00000013598	tnfb	66.3341	-2.47038	0.557614	-4.43027	9.41e-06	0.000342827
ENSDARG00000040352	crot	277.305	1.48632	0.335585	4.42903	9.47e-06	0.000344112
ENSDARG00000068745	map4l	23.6327	6.46911	1.46379	4.41944	9.9e-06	0.000359038
ENSDARG00000079745	si:ch211-166a6.5	1660.79	-1.87102	0.424133	-4.4114	1.03e-05	0.000371894
ENSDARG00000067984	gas1b	572.287	1.34393	0.304807	4.40913	1.04e-05	0.000374669
ENSDARG00000069279	elovl7a	557.684	-1.89351	0.42947	-4.40894	1.04e-05	0.000374669
ENSDARG00000040649	prickle1a	467.529	-2.03683	0.462027	-4.40848	1.04e-05	0.000374741
ENSDARG00000058358	krt8	28724.3	-1.37865	0.31365	-4.39551	1.11e-05	0.000397039
ENSDARG00000070434	rhov	2353.57	-1.18329	0.269332	-4.39343	1.12e-05	0.000400081
ENSDARG00000055595	clul1	31.0846	5.26505	1.19873	4.3922	1.12e-05	0.000401576
ENSDARG00000098233	tiam2b	111.272	-2.34643	0.534294	-4.39164	1.12e-05	0.00040182
ENSDARG00000062750	si:ch73-74h11.1	152.713	-2.30205	0.524276	-4.39091	1.13e-05	0.000402394
ENSDARG00000074899	taok2a	1952.89	1.18806	0.270726	4.38845	1.14e-05	0.000406194
ENSDARG00000095057	si:dkey-103d23.3	207.727	-1.98124	0.451971	-4.38355	1.17e-05	0.000414642
ENSDARG00000057096	ndr1	417.692	2.06749	0.472166	4.37875	1.19e-05	0.000423063
ENSDARG00000037153	atp6ap1b	755.824	1.98169	0.452699	4.37751	1.2e-05	0.000424657
ENSDARG00000060879	slc28a1	36.1204	-3.21594	0.73513	-4.37466	1.22e-05	0.000429417
ENSDARG00000100715	tlk1b	1483.49	1.26451	0.289087	4.37415	1.22e-05	0.000429594
ENSDARG00000037476	sorbs3	373.221	1.96329	0.449463	4.36809	1.25e-05	0.000440844
ENSDARG00000109310	im:7150988	732.595	-2.40531	0.551856	-4.35858	1.31e-05	0.000459545
ENSDARG00000087832	bcl3	105.066	2.60526	0.599605	4.34496	1.39e-05	0.000488074
ENSDARG00000054323	pparab	50.3806	2.86171	0.65895	4.34284	1.41e-05	0.000491893
ENSDARG00000095339	si:dkeyp-44a8.4	86.935	2.11152	0.48715	4.33443	1.46e-05	0.000510087
ENSDARG00000056515	spsb1	633.221	1.30478	0.301119	4.33311	1.47e-05	0.000512206
ENSDARG00000077040	RIN2	124.96	2.14027	0.49472	4.32622	1.52e-05	0.000527481
ENSDARG00000026842	acin1b	10017.4	-1.26841	0.293314	-4.32441	1.53e-05	0.000530809
ENSDARG00000017312	lmbrd2b	153.794	2.08738	0.482881	4.32276	1.54e-05	0.00053381
ENSDARG00000098837	tgm5l	98.2607	-3.57857	0.827977	-4.32206	1.55e-05	0.000534483
ENSDARG00000069498	phkg1b	16.7687	4.95717	1.14744	4.32021	1.56e-05	0.000537976
ENSDARG00000094268	si:ch73-337l15.2	33.3494	-3.42297	0.793246	-4.31514	1.6e-05	0.000549442
ENSDARG00000040684	plcd4b	26.1397	4.59216	1.06431	4.3147	1.6e-05	0.000549515
ENSDARG00000046019	snai1b	293.054	-3.08672	0.716185	-4.30995	1.63e-05	0.000560407
ENSDARG00000020224	ERGIC2	201.67	-2.39278	0.558094	-4.28741	1.81e-05	0.000618072
ENSDARG00000062970	niban2a	385.614	1.83281	0.427465	4.28763	1.81e-05	0.000618072
ENSDARG00000011618	slc26a2	294.558	2.0259	0.472628	4.28645	1.82e-05	0.000619592
ENSDARG00000088798	plcxd1	25.6272	4.94563	1.15618	4.27755	1.89e-05	0.000643682
ENSDARG00000079251	nlgn2b	11.8012	7.8046	1.8249	4.27673	1.9e-05	0.000644885
ENSDARG00000060515	zdhhc9	141.312	-2.03764	0.476831	-4.27329	1.93e-05	0.00065369
ENSDARG00000069767	nectin1a	57.2396	2.44854	0.573643	4.2684	1.97e-05	0.000666966
ENSDARG00000039677	dsc2l	1329.67	1.86985	0.438303	4.26611	1.99e-05	0.00067261
ENSDARG00000073974	colgalt1	119.218	2.15267	0.504927	4.26333	2.01e-05	0.000679784
ENSDARG00000094668	si:ch211-51a19.5	169.441	-1.99495	0.468727	-4.25611	2.08e-05	0.000700806
ENSDARG00000001463	tdh2	23.1938	4.81817	1.13356	4.25048	2.13e-05	0.000716942
ENSDARG00000077096	fndc7a	35.8314	2.90585	0.683697	4.2502	2.14e-05	0.000716942
ENSDARG00000060434	map1b	19.937	-5.78127	1.3622	-4.24408	2.19e-05	0.000735438
ENSDARG00000053625	anxa2b	278.114	-1.82425	0.430064	-4.24181	2.22e-05	0.000741563
ENSDARG00000034568	fitm2	71.188	2.28488	0.538901	4.2399	2.24e-05	0.000746564
ENSDARG00000097503	si:ch73-288o11.5	12.0153	7.81638	1.84426	4.23823	2.25e-05	0.000750766
ENSDARG00000040358	spred3	23.577	4.52944	1.0693	4.23589	2.28e-05	0.000757234
ENSDARG00000068369	angptl2b	50.1418	3.92104	0.92613	4.23379	2.3e-05	0.00076297
ENSDARG00000005104	limk2	1260.51	1.53806	0.363984	4.22563	2.38e-05	0.00078972
ENSDARG00000042980	cyp2p7	697.525	2.5244	0.5988	4.21577	2.49e-05	0.00082063
ENSDARG00000051861	pkp3a	706.186	-2.3663	0.561274	-4.21594	2.49e-05	0.00082063
ENSDARG00000073944	si:ch73-386h18.1	156.292	1.95115	0.462766	4.21628	2.48e-05	0.00082063
ENSDARG00000074253	olig3	84.4463	3.08808	0.73263	4.21506	2.5e-05	0.000820989
ENSDARG00000077473	mych	6498.31	-1.16476	0.276346	-4.21486	2.5e-05	0.000820989
ENSDARG00000101757	si:dkey-27n6.4	21.5695	-4.61624	1.09587	-4.21241	2.53e-05	0.000827118
ENSDARG00000102097	nfkbiz	243.993	-2.12053	0.503405	-4.21238	2.53e-05	0.000827118
ENSDARG00000017624	krt4	21245.7	-1.63846	0.389319	-4.20853	2.57e-05	0.000839834
ENSDARG00000103683	inpp5b	149.857	-2.03754	0.484587	-4.20469	2.61e-05	0.000852679
ENSDARG00000045870	plekha5	313.569	2.27051	0.54041	4.20145	2.65e-05	0.00086345
ENSDARG00000074030	myt1a	275.985	1.8811	0.448061	4.1983	2.69e-05	0.000873992
ENSDARG00000058543	lama5	71.4682	-2.66344	0.634736	-4.19614	2.72e-05	0.000879274
ENSDARG00000075282	irs2b	27.6973	-3.72504	0.887693	-4.19632	2.71e-05	0.000879274
ENSDARG00000004307	lypd6	21.6703	-4.61408	1.10057	-4.19244	2.76e-05	0.000892175
ENSDARG00000058605	vsig10	521.181	-1.43974	0.343844	-4.1872	2.82e-05	0.000911417
ENSDARG00000001431	actn3b	61.9963	-2.3109	0.55223	-4.18467	2.86e-05	0.000917655
ENSDARG00000032405	ckap4	567.099	-2.13599	0.510459	-4.18446	2.86e-05	0.000917655
ENSDARG00000041060	lgals9l3	118.145	3.16446	0.756228	4.18453	2.86e-05	0.000917655
ENSDARG00000004621	gpm6ab	68.6118	2.98803	0.714512	4.18191	2.89e-05	0.000926371
ENSDARG00000077341	ppp1r14c	91.2915	-3.33359	0.79729	-4.18115	2.9e-05	0.000927858
ENSDARG00000061140	colec12	121.496	2.07089	0.495869	4.17628	2.96e-05	0.000946285
ENSDARG00000042557	rnf144ab	130.26	2.32983	0.558139	4.17429	2.99e-05	0.000952949
ENSDARG00000002506	C7H16orf87	1646.21	1.58601	0.380454	4.16873	3.06e-05	0.000974824
ENSDARG00000027807	frk	873.002	1.50931	0.362142	4.16773	3.08e-05	0.000977387
ENSDARG00000024189	pnocb	103.007	-1.92175	0.461192	-4.16692	3.09e-05	0.000977489
ENSDARG00000075229	slc46a2	137.726	-1.73525	0.416408	-4.16719	3.08e-05	0.000977489
ENSDARG00000069463	alox12	308.293	-1.83587	0.440882	-4.16409	3.13e-05	0.000987999
ENSDARG00000018898	zfand5a	2360.19	1.53725	0.369252	4.16316	3.14e-05	0.000990361
ENSDARG00000078254	ftr14l	96.9009	-2.73219	0.656358	-4.16265	3.15e-05	0.000990842
ENSDARG00000019420	etnk1	186.91	-2.52927	0.608742	-4.1549	3.25e-05	0.00102328
ENSDARG00000088428	si:ch211-189a15.5	72.9519	2.2907	0.551939	4.15027	3.32e-05	0.00104243
ENSDARG00000014722	her1	759.828	-2.14991	0.518094	-4.14965	3.33e-05	0.00104349
ENSDARG00000012563	pdss2	89.8432	2.05539	0.495781	4.14576	3.39e-05	0.00105956
ENSDARG00000102572	si:ch211-260e23.9	1123.75	1.65243	0.398875	4.14273	3.43e-05	0.00107184
ENSDARG00000062936	ndnf	489.733	-1.85934	0.449214	-4.1391	3.49e-05	0.00108707
ENSDARG00000008886	msx1b	98.3059	-2.39495	0.578797	-4.13781	3.51e-05	0.00109137
ENSDARG00000090600	si:ch211-213a13.1	192.884	1.90666	0.460945	4.13641	3.53e-05	0.0010962
ENSDARG00000079922	klf4	23.0153	-4.43372	1.07227	-4.13488	3.55e-05	0.00110166
ENSDARG00000070651	prkcdb	1010.88	1.49307	0.361155	4.13416	3.56e-05	0.00110327
ENSDARG00000036965	rnf24	101.845	2.18664	0.529434	4.13015	3.63e-05	0.0011208
ENSDARG00000014488	ca2	111.975	7.10822	1.72197	4.12795	3.66e-05	0.00112966
ENSDARG00000025372	admp	380.612	-1.6039	0.389009	-4.12303	3.74e-05	0.00115214
ENSDARG00000075261	timp2b	42.4384	-3.58157	0.869102	-4.121	3.77e-05	0.00116039
ENSDARG00000009844	dusp23a	108.309	1.8377	0.446208	4.11848	3.81e-05	0.0011712
ENSDARG00000017794	sdr16c5b	33.6691	3.45292	0.838746	4.11677	3.84e-05	0.00117796
ENSDARG00000052954	rab25b	148.867	-2.89246	0.703313	-4.11262	3.91e-05	0.00119733
ENSDARG00000104359	anxa1c	168.158	-3.40201	0.827607	-4.11065	3.95e-05	0.00120557
ENSDARG00000002013	grb10a	148.277	2.12864	0.517971	4.10957	3.96e-05	0.00120924
ENSDARG00000104676	prkd2	122.705	2.29466	0.558816	4.1063	4.02e-05	0.00122447
ENSDARG00000098153	lhfpl2b	280.208	1.57364	0.383358	4.10489	4.05e-05	0.0012299
ENSDARG00000014477	sstr3	19.9159	7.28266	1.77532	4.10216	4.09e-05	0.00124244
ENSDARG00000014091	osr1	615.21	-1.41924	0.346257	-4.09881	4.15e-05	0.00125851
ENSDARG00000011615	mybpc3	16.9302	7.03033	1.71848	4.09102	4.29e-05	0.00129941
ENSDARG00000098551	CABZ01085700.1	15.1842	5.77891	1.41291	4.09009	4.31e-05	0.00130247
ENSDARG00000011770	dhrs12	193.023	1.55536	0.380642	4.08615	4.39e-05	0.00132261
ENSDARG00000018524	midn	1331.76	1.43265	0.351487	4.07598	4.58e-05	0.00137503
ENSDARG00000030020	agfg1a	411.371	1.41156	0.346286	4.07628	4.58e-05	0.00137503
ENSDARG00000040608	gcnt7	419.377	-1.72429	0.423028	-4.07606	4.58e-05	0.00137503
ENSDARG00000079623	ubtd1b	240.509	1.35633	0.333514	4.06678	4.77e-05	0.00142806
ENSDARG00000061600	cemip2	1502.03	1.82447	0.449706	4.05702	4.97e-05	0.00148665
ENSDARG00000097467	CU693502.1	173.941	-2.07627	0.513536	-4.04308	5.28e-05	0.00157535
ENSDARG00000044153	ppp1cb	1685.47	1.44988	0.359322	4.03505	5.46e-05	0.00162546
ENSDARG00000097333	CT573342.1	144.536	1.94219	0.48134	4.03497	5.46e-05	0.00162546
ENSDARG00000018643	igf2a	360.502	2.88897	0.716175	4.03389	5.49e-05	0.00163035
ENSDARG00000009653	lhfpl2a	159.234	1.63839	0.407079	4.02474	5.7e-05	0.00169228
ENSDARG00000052427	bicdl2	91.7425	-1.89261	0.470934	-4.01884	5.85e-05	0.00173245
ENSDARG00000043531	jun	408.457	1.46659	0.365306	4.01467	5.95e-05	0.00176048
ENSDARG00000042727	exo5	1018.49	1.4516	0.361797	4.01219	6.02e-05	0.00177627
ENSDARG00000073718	si:ch73-233k15.2	45.796	3.52893	0.879961	4.01033	6.06e-05	0.00178747
ENSDARG00000096435	AL845295.1	55.1727	3.34754	0.835114	4.00848	6.11e-05	0.00179863
ENSDARG00000076416	shroom2a	1290.44	1.16363	0.290783	4.00172	6.29e-05	0.00184783
ENSDARG00000061543	ccdc85b	248.323	3.02986	0.757502	3.9998	6.34e-05	0.00185694
ENSDARG00000092702	si:dkeyp-20e4.8	71.0511	-3.84583	0.961416	-4.00017	6.33e-05	0.00185694
ENSDARG00000018312	rell1	1921.99	1.04737	0.262	3.99759	6.4e-05	0.00187142
ENSDARG00000036175	pcdh1b	2658.13	-1.15109	0.288115	-3.99526	6.46e-05	0.00188692
ENSDARG00000016457	irf9	15.8694	6.83252	1.71068	3.99403	6.5e-05	0.00189371
ENSDARG00000098438	slc6a6b	79.8757	2.92286	0.732136	3.99224	6.55e-05	0.00190504
ENSDARG00000042172	c7a	16.0351	4.55739	1.14167	3.99185	6.56e-05	0.00190519
ENSDARG00000094160	si:ch73-160h15.3	4629.8	-1.11316	0.278944	-3.99063	6.59e-05	0.00191198
ENSDARG00000002293	si:ch211-197g15.6	89.5569	-1.99112	0.499043	-3.98987	6.61e-05	0.00191211
ENSDARG00000031483	col9a1b	27.527	5.73711	1.43781	3.99016	6.6e-05	0.00191211
ENSDARG00000007429	ndor1	191.35	1.51611	0.380097	3.98873	6.64e-05	0.00191827
ENSDARG00000093284	si:ch211-173m16.2	756.55	-1.32659	0.332679	-3.98761	6.67e-05	0.00192434
ENSDARG00000087517	btbd3b	11.3567	7.91991	1.98672	3.98643	6.71e-05	0.0019309
ENSDARG00000094475	BX569801.1	137.05	2.05104	0.514698	3.98493	6.75e-05	0.00194008
ENSDARG00000010625	clic2	38.0402	2.63635	0.664159	3.96946	7.2e-05	0.00206725
ENSDARG00000075694	adora1b	41.9161	-2.44433	0.616857	-3.96255	7.42e-05	0.00212468
ENSDARG00000025403	ftr83	4020.72	-1.21548	0.306973	-3.95956	7.51e-05	0.00214815
ENSDARG00000033999	cyp26a1	1004.32	-1.70324	0.430565	-3.95582	7.63e-05	0.00217866
ENSDARG00000052435	spred2a	759.893	1.25133	0.316539	3.95316	7.71e-05	0.00219956
ENSDARG00000020278	si:dkeyp-120h9.1	806.678	-1.18744	0.300434	-3.95242	7.74e-05	0.00220295
ENSDARG00000075571	bicd2	126.756	1.71364	0.434975	3.93963	8.16e-05	0.00232019
ENSDARG00000036065	mgat1b	294.809	-1.25526	0.318686	-3.93887	8.19e-05	0.00232401
ENSDARG00000076320	ano9a	22.5442	4.23234	1.07495	3.93724	8.24e-05	0.00233616
ENSDARG00000062402	frem1b	138.915	2.47747	0.62942	3.93612	8.28e-05	0.00234354
ENSDARG00000102929	C18H19orf12	104.658	1.70349	0.432878	3.93526	8.31e-05	0.00234833
ENSDARG00000004451	tnfrsfa	86.5209	1.97696	0.50266	3.933	8.39e-05	0.00236683
ENSDARG00000079543	dpys	24.6016	-3.44543	0.876354	-3.93155	8.44e-05	0.00237752
ENSDARG00000031044	lipg	47.3402	2.51961	0.641256	3.92917	8.52e-05	0.00239749
ENSDARG00000092155	apoc2	674.732	-1.88022	0.478648	-3.92819	8.56e-05	0.00240361
ENSDARG00000091317	hunk	59.3523	2.60814	0.66461	3.92431	8.7e-05	0.00243894
ENSDARG00000019613	ip6k2b	447.205	-1.35729	0.346107	-3.9216	8.8e-05	0.00246107
ENSDARG00000045131	id4	30.4137	-3.35502	0.855565	-3.92141	8.8e-05	0.00246107
ENSDARG00000079456	si:ch211-149a19.3	489.406	1.18343	0.301913	3.91979	8.86e-05	0.00247389
ENSDARG00000079372	si:ch211-264f5.6	679.354	-1.42266	0.363257	-3.91639	8.99e-05	0.00250139
ENSDARG00000102879	myt1b	19.1279	3.5938	0.917573	3.91664	8.98e-05	0.00250139
ENSDARG00000042387	zgc:77752	22.4355	6.30518	1.61016	3.91588	9.01e-05	0.00250291
ENSDARG00000107385	aars2	233.63	-1.65037	0.421559	-3.91493	9.04e-05	0.00250901
ENSDARG00000056267	dixdc1b	188.146	2.21009	0.564728	3.91354	9.1e-05	0.00251971
ENSDARG00000059367	mfap2	80.6603	-1.89101	0.484476	-3.90321	9.49e-05	0.0026258
ENSDARG00000020785	lama4	48.2408	-2.4553	0.629369	-3.90121	9.57e-05	0.00264366
ENSDARG00000075295	tulp1a	39.6954	2.99504	0.768067	3.89945	9.64e-05	0.00265893
ENSDARG00000094992	otx1	188.539	-1.45086	0.372442	-3.89555	9.8e-05	0.00269803
ENSDARG00000044074	loxl2b	35.2012	2.85155	0.732197	3.89451	9.84e-05	0.00270554
ENSDARG00000059472	arhgap31	14.2314	5.17801	1.32974	3.89399	9.86e-05	0.00270727
ENSDARG00000076251	irf3	14.833	5.65296	1.45265	3.89148	9.96e-05	0.00273143
ENSDARG00000104656	si:dkeyp-97a10.3	169.548	-1.61382	0.415389	-3.88507	0.000102299	0.00280029
ENSDARG00000078335	amot	87.2345	2.15943	0.555976	3.88403	0.000102738	0.00280812
ENSDARG00000058348	scinlb	172.901	-2.52945	0.652168	-3.87853	0.000105089	0.00286387
ENSDARG00000101209	lamb1a	1539.59	-2.32873	0.600382	-3.87875	0.000104994	0.00286387
ENSDARG00000105164	CABZ01009511.1	11.1293	7.4854	1.93076	3.87693	0.000105783	0.00287853
ENSDARG00000017591	fat1a	348.596	2.28484	0.589526	3.87573	0.000106303	0.00288841
ENSDARG00000102956	mmp17b	134.983	9.05466	2.33807	3.8727	0.000107637	0.00292033
ENSDARG00000016143	xiap	341.392	-1.55367	0.401476	-3.86989	0.000108884	0.00294981
ENSDARG00000070081	rspo3	233.504	-2.01806	0.521872	-3.86696	0.000110202	0.00298113
ENSDARG00000010680	gngt2a	270.178	-1.95295	0.505138	-3.86618	0.000110554	0.00298627
ENSDARG00000002463	arhgef37	387.704	-1.20123	0.310822	-3.86469	0.000111229	0.00300009
ENSDARG00000054744	si:ch211-244e12.7	8.94718	7.51929	1.947	3.86198	0.000112472	0.00302917
ENSDARG00000045824	zgc:101783	422.914	-1.40525	0.364004	-3.86053	0.000113141	0.00304273
ENSDARG00000061725	mast3a	1480.63	1.13881	0.295194	3.85784	0.000114393	0.00307192
ENSDARG00000100515	dusp1	3685.95	1.0859	0.281533	3.85709	0.000114746	0.0030769
ENSDARG00000101244	gli1	109.317	-2.30718	0.598567	-3.8545	0.000115966	0.00310508
ENSDARG00000100483	vent	1832.56	-1.37561	0.357387	-3.84908	0.000118564	0.00317004
ENSDARG00000054753	col10a1a	9.75414	-7.55479	1.96386	-3.84692	0.000119614	0.00319348
ENSDARG00000077637	mal2	93.1976	-2.6012	0.677009	-3.84219	0.000121939	0.00325082
ENSDARG00000055630	foxh1	3628.29	-1.12158	0.292052	-3.84033	0.000122867	0.00327083
ENSDARG00000057403	CR847953.1	1036	1.3884	0.361577	3.83986	0.000123105	0.00327244
ENSDARG00000033614	rasgef1ba	3153.12	1.17629	0.306445	3.83849	0.000123794	0.00328598
ENSDARG00000020284	si:ch211-278j3.3	33.5043	3.23928	0.844384	3.83626	0.00012492	0.00331111
ENSDARG00000079703	si:dkey-18p12.4	18.5661	4.86297	1.26971	3.82999	0.000128147	0.00339175
ENSDARG00000042954	slc17a9a	70.0128	-1.94256	0.508171	-3.82266	0.000132021	0.00348926
ENSDARG00000038792	klf17	1944.18	-1.56231	0.41013	-3.8093	0.000139362	0.003678
ENSDARG00000039669	GFUS	4738.78	-1.45911	0.383126	-3.80845	0.000139842	0.00368539
ENSDARG00000006601	kaznb	50.6455	-2.69086	0.706949	-3.8063	0.000141064	0.00371226
ENSDARG00000057121	c7b	779.139	1.26787	0.333164	3.80554	0.000141497	0.00371833
ENSDARG00000002707	her11	134.72	1.82734	0.481225	3.79726	0.000146303	0.00383369
ENSDARG00000105045	bmpr1ab	768.157	1.18078	0.310931	3.79756	0.000146128	0.00383369
ENSDARG00000100582	si:ch211-195b11.3	283.158	1.62164	0.427182	3.79614	0.000146969	0.00384564
ENSDARG00000109678	dap1b	851.106	1.18338	0.312479	3.78709	0.000152424	0.00398271
ENSDARG00000007671	ghrb	31.6831	4.23944	1.11971	3.78619	0.000152975	0.00399146
ENSDARG00000012632	zgc:92749	26.443	-3.65795	0.966695	-3.78398	0.000154342	0.00402141
ENSDARG00000079104	mfhas1	207.264	1.3854	0.366166	3.78352	0.000154624	0.00402306
ENSDARG00000025302	dixdc1a	15.6409	5.97734	1.58081	3.78117	0.000156091	0.00405549
ENSDARG00000053136	b2m	85.667	2.28389	0.605074	3.77457	0.000160287	0.00415864
ENSDARG00000099361	si:dkey-30e9.6	13.0716	5.71386	1.51661	3.76752	0.000164876	0.00427167
ENSDARG00000089791	slc25a32a	503.265	1.35133	0.358937	3.7648	0.00016668	0.00431234
ENSDARG00000078552	grhl3	3479.77	-1.28555	0.341658	-3.76268	0.000168104	0.0043379
ENSDARG00000097483	si:ch211-213d14.2	14.931	5.20692	1.38398	3.76227	0.000168375	0.0043379
ENSDARG00000102551	jazf1a	23.0514	3.29834	0.876631	3.76251	0.000168214	0.0043379
ENSDARG00000017676	mmp2	75.1828	2.58691	0.688026	3.7599	0.000169984	0.00437323
ENSDARG00000061496	si:ch211-250e5.2	48.9108	-2.55814	0.680726	-3.75796	0.000171302	0.00440097
ENSDARG00000077836	ttc22	248.407	-2.47038	0.658794	-3.74985	0.00017694	0.0045395
ENSDARG00000090986	si:dkeyp-115e12.6	609.879	-1.22133	0.325912	-3.74743	0.000178655	0.0045771
ENSDARG00000104117	fzd4	152.214	-1.76914	0.472662	-3.74294	0.000181883	0.00465331
ENSDARG00000069737	pou4f2	30.1695	-3.66961	0.981186	-3.73997	0.000184039	0.00470193
ENSDARG00000095348	sh2d1aa	17.634	6.28247	1.68136	3.73653	0.000186579	0.00476022
ENSDARG00000052027	tspan1	10.0437	7.10731	1.90379	3.73324	0.000189032	0.00481613
ENSDARG00000019038	sgsm3	334.718	1.34088	0.359744	3.7273	0.00019354	0.00492416
ENSDARG00000036577	atp6v0cb	95.2718	-1.73497	0.46606	-3.72263	0.000197159	0.00500508
ENSDARG00000098208	fn3krp	143.903	1.83462	0.492848	3.72249	0.000197265	0.00500508
ENSDARG00000116769	ZNF521	85.6971	2.53563	0.681248	3.72203	0.000197625	0.00500732
ENSDARG00000098293	si:dkey-27i16.2	201.323	-2.18576	0.588011	-3.71721	0.000201434	0.0050968
ENSDARG00000019274	rasd1	51.312	-3.74086	1.00884	-3.70806	0.000208855	0.00526157
ENSDARG00000046127	tk2	114.509	1.67735	0.452409	3.7076	0.000209231	0.00526157
ENSDARG00000069734	hbba2	13.907	4.67745	1.26152	3.70778	0.000209082	0.00526157
ENSDARG00000104665	kirrel3l	682.092	-2.14346	0.578152	-3.70743	0.000209376	0.00526157
ENSDARG00000113393	golim4a	73.9131	-2.12761	0.57377	-3.70813	0.000208799	0.00526157
ENSDARG00000102204	jph3	12.3387	-5.32287	1.43602	-3.7067	0.000209981	0.00526957
ENSDARG00000077777	tmsb4x	3225.81	1.08752	0.293433	3.70621	0.000210388	0.00527259
ENSDARG00000098486	tollip	293.549	-1.36017	0.367435	-3.7018	0.000214073	0.00535766
ENSDARG00000001414	mctp2a	152.344	-2.48026	0.670557	-3.69881	0.00021661	0.00541379
ENSDARG00000004218	rnd1b	1247.07	-1.49717	0.405105	-3.69576	0.000219228	0.00547179
ENSDARG00000101752	plekhg5b	889.345	1.39731	0.378416	3.69254	0.000222028	0.00553416
ENSDARG00000103914	THEM6	23.5481	-3.0795	0.834427	-3.69056	0.000223765	0.00556989
ENSDARG00000097013	BX649300.1	59.1976	1.98017	0.536714	3.68944	0.000224749	0.00558682
ENSDARG00000077410	myo9b	336.282	-1.79219	0.486023	-3.68746	0.0002265	0.00562275
ENSDARG00000060368	syn1	508.465	1.49352	0.405094	3.68685	0.000227051	0.00562884
ENSDARG00000076950	kel	21.4755	3.83119	1.04048	3.68215	0.000231276	0.00572588
ENSDARG00000033172	nr2f5	14.7824	4.78879	1.30107	3.68065	0.000232639	0.00575187
ENSDARG00000069029	acss2l	154.657	-1.75341	0.476474	-3.67997	0.000233262	0.00575955
ENSDARG00000020219	dld	1051.09	-2.05636	0.559226	-3.67716	0.00023585	0.00581562
ENSDARG00000045596	rassf8a	60.8201	-2.0279	0.551661	-3.676	0.000236924	0.00581967
ENSDARG00000061517	lrp1bb	27.7451	3.19411	0.868921	3.67595	0.000236963	0.00581967
ENSDARG00000079611	sema4c	240.326	2.19534	0.59716	3.6763	0.000236642	0.00581967
ENSDARG00000019949	serpinh1b	246.584	-2.73105	0.743031	-3.67555	0.000237337	0.00582109
ENSDARG00000062631	npffr1l2	43.9952	3.62275	0.98717	3.66984	0.000242706	0.00593597
ENSDARG00000077782	acer2	104.844	1.99482	0.543616	3.66954	0.000242989	0.00593597
ENSDARG00000079473	map3k21	209.784	-1.74429	0.47534	-3.66955	0.000242974	0.00593597
ENSDARG00000086985	klc4	286.907	1.73105	0.472435	3.6641	0.000248209	0.00605545
ENSDARG00000007480	rpe65a	13.726	6.66913	1.82057	3.6632	0.000249082	0.0060687
ENSDARG00000035557	gabarapa	1304.13	1.07376	0.293511	3.65832	0.000253876	0.00617732
ENSDARG00000078415	lrrc3	21.5948	3.62807	0.992393	3.65588	0.000256296	0.00622797
ENSDARG00000099517	adss1	378.499	1.90086	0.520217	3.65397	0.000258214	0.00626629
ENSDARG00000044142	acss1	1266.99	1.05341	0.288439	3.65212	0.000260087	0.00630344
ENSDARG00000098368	aplp1	102.629	5.49632	1.5057	3.65035	0.000261881	0.00633856
ENSDARG00000045139	ca7	823.113	1.95927	0.537161	3.64746	0.000264844	0.00640184
ENSDARG00000026081	lhcgr	13.9498	4.75907	1.30555	3.64526	0.00026712	0.00644226
ENSDARG00000076144	icam3	34.6576	3.28838	0.902121	3.64517	0.000267216	0.00644226
ENSDARG00000016551	iqsec1b	74.7146	1.89251	0.519428	3.64346	0.000268999	0.00646872
ENSDARG00000062174	cacnb4b	74.7221	2.93898	0.806649	3.64344	0.000269017	0.00646872
ENSDARG00000073753	tacc1	386.071	-1.30096	0.357207	-3.64202	0.000270503	0.00649595
ENSDARG00000035161	pkdcca	50.74	2.60734	0.716032	3.64138	0.000271178	0.00650368
ENSDARG00000024920	tlcd5a	2040.95	1.13255	0.311164	3.63974	0.000272918	0.00653688
ENSDARG00000017901	tln2a	891.38	0.969512	0.266574	3.63693	0.000275908	0.00659991
ENSDARG00000093048	si:ch211-158d24.4	37.275	-2.67919	0.736857	-3.63597	0.000276942	0.00661603
ENSDARG00000015015	tspan18b	243.748	1.87964	0.517284	3.63368	0.000279408	0.0066582
ENSDARG00000078962	duox2	223.957	-1.53336	0.421988	-3.63366	0.000279431	0.0066582
ENSDARG00000005139	hhatlb	50.1491	-2.40935	0.664092	-3.62803	0.000285589	0.00679614
ENSDARG00000086847	irgq1	116.439	1.67033	0.460509	3.62714	0.000286576	0.00681082
ENSDARG00000020450	cacng8a	9.17882	7.6424	2.10872	3.62418	0.000289876	0.00688034
ENSDARG00000039034	marcksl1a	7848.69	0.976143	0.26968	3.61964	0.000295015	0.0069933
ENSDARG00000117329	CABZ01113815.1	183.823	-1.52572	0.421676	-3.61822	0.000296642	0.00702281
ENSDARG00000042904	foxo3b	1237.39	1.15056	0.318115	3.6168	0.000298272	0.00705232
ENSDARG00000030839	tescb	18.9671	3.649	1.0093	3.61537	0.00029992	0.0070822
ENSDARG00000042816	mmp9	193.206	-2.64475	0.731793	-3.61407	0.000301426	0.00710863
ENSDARG00000063649	tead3b	210.53	-1.2205	0.338078	-3.61011	0.000306067	0.00720883
ENSDARG00000042978	cyp2p6	160.954	2.73186	0.757015	3.60872	0.000307708	0.00723822
ENSDARG00000013853	lmo4a	2073.81	2.09861	0.582805	3.60088	0.000317142	0.00744111
ENSDARG00000105232	C18H19orf12	105.013	2.27404	0.631472	3.60117	0.00031679	0.00744111
ENSDARG00000079790	PLPP1	213.643	-1.66243	0.461757	-3.60023	0.000317932	0.00745014
ENSDARG00000053479	gdf6a	19.7572	3.4461	0.958149	3.59662	0.000322376	0.00754467
ENSDARG00000075110	dab2ipb	15.2421	4.22793	1.17815	3.58861	0.000332451	0.00777058
ENSDARG00000030153	gnptab	1062.89	1.18241	0.32995	3.58359	0.000338898	0.00791119
ENSDARG00000012076	apoa1a	162.921	-2.82409	0.788258	-3.5827	0.00034006	0.00792826
ENSDARG00000071345	mgst2	309.974	-2.06136	0.575505	-3.58183	0.000341199	0.00794476
ENSDARG00000117320	CABZ01067980.1	78.5408	-2.29478	0.640738	-3.58147	0.000341666	0.00794557
ENSDARG00000099203	atp1b2a	107.751	-2.02924	0.566917	-3.57943	0.000344343	0.00799771
ENSDARG00000060862	atxn1b	107.164	1.87631	0.524964	3.57418	0.000351326	0.00814961
ENSDARG00000011190	fgfr1b	1130.67	0.931283	0.261077	3.56708	0.000360975	0.00836289
ENSDARG00000094732	mical3b	171.639	-1.7079	0.478883	-3.56642	0.000361892	0.00837358
ENSDARG00000069430	tp53i11a	367.604	1.23929	0.347735	3.5639	0.000365383	0.00844373
ENSDARG00000074337	cbfa2t2	644.044	-1.4254	0.400384	-3.56009	0.000370731	0.00855658
ENSDARG00000003169	magi1b	3482.23	-1.05709	0.297068	-3.55843	0.000373083	0.00858931
ENSDARG00000021366	fbp1a	96.0388	2.04937	0.575886	3.55864	0.000372784	0.00858931
ENSDARG00000058392	adcy2a	66.0207	-3.40373	0.956789	-3.55745	0.000374467	0.0086104
ENSDARG00000003081	mybphb	18.2949	4.22482	1.18783	3.55676	0.000375454	0.00862232
ENSDARG00000078953	epn3a	390.188	-1.30381	0.366749	-3.55504	0.000377919	0.00866518
ENSDARG00000103653	CU179757.1	24.8879	5.99979	1.6878	3.5548	0.000378263	0.00866518
ENSDARG00000013245	wbp1la	116.838	1.54209	0.43433	3.5505	0.000384504	0.00879721
ENSDARG00000074808	megf6b	22.2882	4.30724	1.21422	3.54732	0.000389166	0.0088928
ENSDARG00000073756	slc12a7a	861.076	1.21913	0.343713	3.54695	0.000389726	0.00889455
ENSDARG00000075098	wdr17	48.0573	2.27867	0.64263	3.54586	0.000391336	0.00892024
ENSDARG00000060637	clstn2	71.2813	2.34062	0.660282	3.54488	0.000392794	0.00894239
ENSDARG00000106760	golim4a	60.6234	-2.26654	0.639987	-3.54155	0.000397789	0.0090449
ENSDARG00000069356	adgrl2a	286.34	-1.30028	0.367313	-3.53998	0.000400151	0.00908738
ENSDARG00000044755	GCNT4	69.3469	2.612	0.738042	3.5391	0.000401495	0.00910666
ENSDARG00000079027	chsy1	248.298	1.82406	0.516102	3.5343	0.000408855	0.00926217
ENSDARG00000068255	nanos3	87.2987	2.08851	0.591509	3.53082	0.000414266	0.00937322
ENSDARG00000039899	zbtb7a	43.9293	-2.37311	0.673795	-3.522	0.000428298	0.0096788
ENSDARG00000014954	snx33	140.58	1.55763	0.442895	3.51694	0.000436547	0.00985312
ENSDARG00000001721	oc90	63.3544	3.19411	0.908878	3.51435	0.000440836	0.00993772
ENSDARG00000114589	jam3a	198.398	2.03833	0.580268	3.51274	0.00044351	0.00998577
ENSDARG00000015915	slc25a36b	679.778	1.18022	0.336193	3.51054	0.0004472	0.0100565
ENSDARG00000055283	id2a	329.106	-2.43053	0.69247	-3.50995	0.000448194	0.0100666
ENSDARG00000020053	nkd1	499.279	1.3684	0.38999	3.50879	0.000450144	0.010098
ENSDARG00000092277	BX663611.2	17.0406	-3.88266	1.10686	-3.50783	0.000451785	0.0101225
ENSDARG00000095058	CT025776.1	113.236	2.08308	0.593967	3.50706	0.000453089	0.0101394
ENSDARG00000004930	lmo7a	237.731	-1.56294	0.446163	-3.50307	0.000459931	0.0102675
ENSDARG00000076239	C7H20orf27	1680.16	1.00137	0.285835	3.50332	0.000459492	0.0102675
ENSDARG00000015123	dnase1l4.1	2414.53	-1.62733	0.464835	-3.50088	0.000463731	0.0103398
ENSDARG00000060631	GARNL3	25.3691	2.90814	0.830972	3.49969	0.000465805	0.0103735
ENSDARG00000098236	zgc:174698	51.632	2.17137	0.620772	3.49785	0.000469025	0.0104325
ENSDARG00000102591	btr30	20.449	-3.31624	0.948207	-3.49738	0.000469846	0.0104382
ENSDARG00000100674	UBE2O	188.358	1.74008	0.497936	3.49458	0.0004748	0.0105355
ENSDARG00000032849	ndrg1a	2447.27	1.03562	0.296614	3.49148	0.00048036	0.010646
ENSDARG00000002988	tnnt2d	6.92484	7.13575	2.04407	3.49094	0.000481316	0.0106544
ENSDARG00000092938	znf1047	173.667	1.54665	0.443354	3.48851	0.000485723	0.010739
ENSDARG00000070843	arid3a	186.684	-1.44917	0.415615	-3.48681	0.00048882	0.0107945
ENSDARG00000009194	col16a1	149.955	2.00281	0.574823	3.48422	0.000493574	0.0108864
ENSDARG00000055075	svila	144.181	1.90549	0.546944	3.48389	0.00049419	0.010887
ENSDARG00000069378	pard6a	417.916	-1.1826	0.339563	-3.48271	0.000496362	0.0109202
ENSDARG00000114067	tspan17	137.26	1.83754	0.52766	3.48243	0.000496883	0.0109202
ENSDARG00000005026	tshz1	157.889	-1.72839	0.496774	-3.47922	0.00050287	0.0110385
ENSDARG00000029018	cdkn1ba	116.816	-1.9243	0.553603	-3.47595	0.000509039	0.0111606
ENSDARG00000018491	pdia4	262.637	1.25257	0.360954	3.47017	0.000520121	0.011363
ENSDARG00000073723	zgc:194679	243.874	-1.75921	0.506893	-3.47057	0.000519353	0.011363
ENSDARG00000074307	rapgef5b	93.9984	1.93165	0.556614	3.47036	0.000519757	0.011363
ENSDARG00000070321	clrn2	37.8261	2.93838	0.84748	3.4672	0.000525917	0.011476
ENSDARG00000018048	zgc:171704	78.4657	-1.79195	0.517245	-3.46441	0.000531388	0.0115679
ENSDARG00000091111	si:ch211-15b10.6	3826.8	1.26152	0.364131	3.46446	0.00053129	0.0115679
ENSDARG00000076002	osbpl5	246.916	-1.48937	0.430264	-3.46153	0.000537116	0.0116788
ENSDARG00000006837	mycn	1190.13	1.31819	0.380932	3.46043	0.000539306	0.0116987
ENSDARG00000018921	lratd1	641.933	1.87647	0.542217	3.46073	0.000538713	0.0116987
ENSDARG00000062997	hyal2b	1219.04	1.3757	0.3978	3.45828	0.000543646	0.011779
ENSDARG00000003091	oclnb	1026.92	0.895025	0.258985	3.4559	0.00054846	0.0118693
ENSDARG00000097934	si:dkey-221l4.10	123.107	-1.45713	0.421783	-3.45468	0.000550939	0.011909
ENSDARG00000109443	EML4	2793.62	1.2175	0.352462	3.45426	0.000551808	0.0119137
ENSDARG00000076804	ttyh1	28.4056	2.6074	0.754943	3.45378	0.000552794	0.011921
ENSDARG00000077515	letm2	563.552	0.997886	0.289355	3.44865	0.000563388	0.0121353
ENSDARG00000031971	poglut2	119.384	3.00741	0.87225	3.44788	0.000565011	0.012156
ENSDARG00000061481	wu:fj05g07	178.709	7.56518	2.19753	3.44258	0.00057619	0.012382
ENSDARG00000031783	adcy8	27.2146	-3.87019	1.12432	-3.44224	0.000576908	0.012383
ENSDARG00000062423	zgc:153901	62.8175	1.86602	0.54221	3.44152	0.000578457	0.0124018
ENSDARG00000098108	dusp2	8.80343	-6.47233	1.88441	-3.43466	0.000593295	0.0127051
ENSDARG00000027907	si:ch211-216p19.6	70.8556	1.95	0.568308	3.43124	0.000600835	0.0128516
ENSDARG00000039373	epha3	11.1197	4.76315	1.38906	3.42905	0.000605697	0.0129405
ENSDARG00000089627	si:ch211-160d20.5	42.8906	-2.39592	0.698906	-3.4281	0.000607828	0.012971
ENSDARG00000016514	gtf2h2	1448.08	1.13443	0.331246	3.42472	0.000615425	0.0131179
ENSDARG00000070448	grk4	390.156	-1.88626	0.551469	-3.42043	0.000625217	0.0133112
ENSDARG00000099374	sp9	33.4049	2.71826	0.794797	3.42007	0.000626043	0.0133134
ENSDARG00000100260	them6	127.337	-1.46214	0.427598	-3.41943	0.00062752	0.0133294
ENSDARG00000021143	rtn1b	259.582	1.55183	0.4541	3.41737	0.000632294	0.0134153
ENSDARG00000097559	cyp8b3	11.1585	6.40401	1.87426	3.41682	0.000633583	0.0134271
ENSDARG00000036162	hnrnpa0b	56508.2	-0.958211	0.280769	-3.41281	0.000642959	0.0136102
ENSDARG00000061640	sipa1l2	823.56	1.0598	0.31082	3.40968	0.000650391	0.0137517
ENSDARG00000001498	skap1	12.188	3.87496	1.1375	3.40657	0.000657846	0.0138933
ENSDARG00000012016	hpgd	34.5923	3.71255	1.09029	3.4051	0.000661403	0.0139524
ENSDARG00000079977	nhsb	349.356	-1.13877	0.334482	-3.40458	0.00066266	0.0139629
ENSDARG00000003399	fgf8a	1764.98	1.59479	0.469048	3.40006	0.000673699	0.0141793
ENSDARG00000003751	lats1	378.765	1.01613	0.299093	3.39738	0.000680351	0.0143029
ENSDARG00000051892	kcng4b	14.0558	-3.6748	1.08225	-3.39552	0.000684975	0.0143837
ENSDARG00000006939	tbx16l	185.136	-2.73424	0.805556	-3.39423	0.000688218	0.0144353
ENSDARG00000033296	gpr37b	10.1229	6.30309	1.85796	3.39248	0.000692634	0.0145114
ENSDARG00000036335	c1galt1c1	317.441	-1.64746	0.486312	-3.38766	0.000704921	0.014752
ENSDARG00000093019	si:dkey-83k24.5	207.424	1.60418	0.473683	3.3866	0.000707633	0.0147919
ENSDARG00000100498	CABZ01079251.1	13.3655	4.09275	1.20986	3.38284	0.000717416	0.0149794
ENSDARG00000091215	rpz2	76.9659	-1.66369	0.492303	-3.3794	0.000726455	0.015151
ENSDARG00000025420	fzd5	65.9942	1.98546	0.587932	3.37703	0.000732742	0.0152475
ENSDARG00000089216	zmp:0000001268	7.21192	7.11584	2.10707	3.37713	0.000732458	0.0152475
ENSDARG00000088263	zgc:174356	14.7279	6.3969	1.89445	3.37666	0.00073373	0.0152508
ENSDARG00000103117	tmprss4a	711.919	-1.41242	0.418762	-3.37284	0.000743959	0.015446
ENSDARG00000019302	mid1ip1b	117.328	-2.08418	0.618347	-3.37057	0.000750138	0.0155567
ENSDARG00000077811	sox11a	2724.59	-1.02654	0.304729	-3.36871	0.000755204	0.0156441
ENSDARG00000078481	uts2r2	59.7378	1.85407	0.550714	3.36666	0.000760833	0.015743
ENSDARG00000004594	znf800a	1931	1.084	0.322213	3.36423	0.000767571	0.0158646
ENSDARG00000003829	galnt2	404.399	1.13962	0.338818	3.36351	0.000769593	0.0158885
ENSDARG00000075909	slc35f3a	32.3783	-2.40396	0.715103	-3.3617	0.000774653	0.0159751
ENSDARG00000012656	atf6	565.472	1.32646	0.39473	3.36042	0.000778231	0.0160309
ENSDARG00000052690	arrdc3a	586.015	1.55516	0.462919	3.35947	0.00078093	0.0160685
ENSDARG00000078152	si:dkey-56i24.1	15.1778	-5.7195	1.70445	-3.35562	0.000791865	0.0162571
ENSDARG00000086484	fbxw10	78.2995	1.80426	0.537679	3.35565	0.000791795	0.0162571
ENSDARG00000086789	bahd1	24.3235	-3.43394	1.02386	-3.35391	0.000796795	0.0163401
ENSDARG00000019728	bmpr1aa	4288.87	0.910589	0.271672	3.35179	0.000802904	0.0164287
ENSDARG00000094881	si:ch211-197h24.8	31.587	-2.71984	0.811391	-3.35208	0.000802078	0.0164287
ENSDARG00000017569	reep3a	32.9296	2.34559	0.70002	3.35075	0.000805931	0.0164723
ENSDARG00000075752	myo18aa	26.9477	3.55342	1.06081	3.34971	0.000808968	0.0165161
ENSDARG00000102458	hip1rb	548.663	-1.04509	0.312153	-3.34802	0.0008139	0.0165983
ENSDARG00000042418	galnt17	126.611	2.2812	0.682089	3.34443	0.000824528	0.0167965
ENSDARG00000074384	slc12a8	51.6353	2.15732	0.645108	3.34412	0.000825447	0.0167966
ENSDARG00000012823	dlgap4b	71.094	1.63869	0.490442	3.34125	0.000834013	0.0169521
ENSDARG00000055746	si:ch211-238g23.1	48.7336	-2.2223	0.66542	-3.33969	0.000838713	0.0170288
ENSDARG00000053530	cyp4f3	40.9038	2.78511	0.834386	3.33792	0.000844085	0.017119
ENSDARG00000057062	si:dkey-157g16.6	40.4798	2.86827	0.859479	3.33721	0.00084623	0.0171436
ENSDARG00000056619	arhgap42a	280.547	1.413	0.423875	3.33353	0.000857527	0.0173534
ENSDARG00000068761	mespab	512.447	-1.97431	0.592659	-3.33128	0.000864484	0.0174736
ENSDARG00000069966	alox5b.3	7530.69	-1.37981	0.414233	-3.33099	0.000865367	0.0174736
ENSDARG00000063711	trim3a	282.513	-1.11489	0.335107	-3.32696	0.000878004	0.0176899
ENSDARG00000068166	whrnb	33.9874	3.13496	0.942286	3.32697	0.000877946	0.0176899
ENSDARG00000053544	hspa4l	41.3775	2.66878	0.802929	3.32381	0.000887977	0.0178713
ENSDARG00000029075	pfkfb4b	6013.03	1.13604	0.342283	3.31902	0.000903351	0.018141
ENSDARG00000056909	LO018309.1	10.3345	-6.07953	1.83167	-3.31911	0.000903033	0.018141
ENSDARG00000070713	prss60.1	66.7136	-2.59436	0.782031	-3.31746	0.000908402	0.0182225
ENSDARG00000011083	si:dkey-42l23.2	20.5944	-3.25431	0.981279	-3.31639	0.000911875	0.0182456
ENSDARG00000033012	pcnt	487.504	1.22523	0.369468	3.31619	0.000912526	0.0182456
ENSDARG00000117236	CU062632.1	26.3227	2.50269	0.75459	3.31663	0.000911109	0.0182456
ENSDARG00000017799	tgm1	14.0823	-5.05417	1.52524	-3.31368	0.00092077	0.0183732
ENSDARG00000025615	prr15la	42.9816	2.62038	0.790786	3.31364	0.000920905	0.0183732
ENSDARG00000116052	il4r.2	24.9355	3.32662	1.00405	3.3132	0.000922336	0.0183818
ENSDARG00000003421	igf2bp2a	56.0401	-1.92668	0.581618	-3.31262	0.000924276	0.0184005
ENSDARG00000022845	lias	161.076	1.39746	0.422129	3.31051	0.000931269	0.0185197
ENSDARG00000006124	kdm5c	1811.1	0.908079	0.274868	3.30369	0.000954222	0.0189556
ENSDARG00000099732	gfra1a	31.9881	2.32735	0.705412	3.29928	0.000969345	0.0192353
ENSDARG00000018968	acvr1ba	8008.84	0.892296	0.270621	3.29721	0.000976496	0.0193563
ENSDARG00000058690	cgnb	465.23	-1.10752	0.336456	-3.29172	0.000995781	0.0197173
ENSDARG00000019335	hes6	3423.94	1.35926	0.41298	3.29135	0.000997083	0.0197219
ENSDARG00000078440	ccdc88aa	25.582	-2.9901	0.90893	-3.28969	0.00100297	0.019817
ENSDARG00000109337	nanos1	24.6316	3.20408	0.974372	3.28835	0.00100776	0.0198902
ENSDARG00000059461	mepce	879.911	-1.27682	0.388333	-3.28795	0.00100918	0.019897
ENSDARG00000097445	si:dkey-195m11.8	240.35	1.7536	0.533522	3.28684	0.00101317	0.0199543
ENSDARG00000017274	opn1sw2	44.5716	1.93586	0.58905	3.28641	0.00101473	0.0199637
ENSDARG00000101385	f8	39.6496	2.94163	0.895347	3.28547	0.00101813	0.0200091
ENSDARG00000055504	si:ch211-212k18.7	120.679	1.41609	0.431268	3.28355	0.00102507	0.0201239
ENSDARG00000031138	irx3b	86.5496	6.08768	1.85508	3.28163	0.00103208	0.0202401
ENSDARG00000003754	tspan2a	184.758	2.0474	0.624315	3.27943	0.00104016	0.0203767
ENSDARG00000059227	fabp1b.1	23.7435	-4.08907	1.25021	-3.27071	0.00107278	0.0209934
ENSDARG00000036282	rnaset2	649.885	2.09523	0.640683	3.27031	0.00107432	0.0210011
ENSDARG00000100872	otud1	66.3023	-1.83207	0.560748	-3.26718	0.00108623	0.0212114
ENSDARG00000008433	unc45b	388.814	1.77337	0.542924	3.26632	0.00108954	0.0212318
ENSDARG00000078915	mmp17a	5.65695	6.61172	2.02421	3.26631	0.00108958	0.0212318
ENSDARG00000054400	si:ch211-198n5.11	159.636	1.26163	0.386342	3.26558	0.0010924	0.0212642
ENSDARG00000010792	cdc25b	5889.46	1.06319	0.325859	3.26272	0.00110349	0.0214574
ENSDARG00000030733	b3gat2	18.8927	5.62053	1.72682	3.25485	0.00113452	0.0220375
ENSDARG00000040735	crygm6	6.34324	6.81251	2.09545	3.2511	0.00114961	0.022307
ENSDARG00000098745	tfec	424.118	-1.94044	0.597395	-3.24817	0.0011615	0.0225141
ENSDARG00000021647	gnai1	423.664	1.34077	0.413516	3.24237	0.00118539	0.0229529
ENSDARG00000005397	trim3b	146.733	1.46814	0.45297	3.24114	0.00119052	0.023028
ENSDARG00000079045	opn8b	8.86529	6.10029	1.88391	3.23811	0.00120324	0.0232496
ENSDARG00000022631	cyp2p9	61.8437	2.35995	0.729528	3.23491	0.00121683	0.0234875
ENSDARG00000012040	rnf19a	10549.2	1.05283	0.325542	3.23408	0.00122036	0.023531
ENSDARG00000002787	tle3a	1258.75	1.36115	0.420994	3.23319	0.00122415	0.0235792
ENSDARG00000092652	qrfpr4	10.6634	6.34553	1.96409	3.23078	0.00123455	0.0237548
ENSDARG00000003411	foxa2	612.32	1.32019	0.408795	3.22948	0.00124017	0.023838
ENSDARG00000060326	map1sb	89.9399	-1.90022	0.588513	-3.22885	0.0012429	0.0238655
ENSDARG00000060933	baiap2l2b	12.9876	-4.33854	1.34418	-3.22765	0.00124812	0.0239407
ENSDARG00000115335	ubald2	395.225	1.12141	0.347471	3.22735	0.00124943	0.0239409
ENSDARG00000056554	rap1gap	69.0501	2.24769	0.696764	3.22591	0.00125575	0.024037
ENSDARG00000102176	pla1a	134.535	2.32616	0.721398	3.22452	0.00126184	0.0241285
ENSDARG00000100223	gpa33a	508.025	-1.74941	0.542906	-3.22231	0.0012716	0.0242898
ENSDARG00000059978	cplx4a	10.1146	4.58672	1.42361	3.22188	0.00127351	0.024301
ENSDARG00000002196	bach1b	93.6486	-1.65614	0.514327	-3.22002	0.0012818	0.0244339
ENSDARG00000042245	myl13	8.77905	6.74918	2.09777	3.21732	0.00129396	0.0246402
ENSDARG00000010300	traf3ip1	115.667	1.29617	0.40317	3.21494	0.0013047	0.0247784
ENSDARG00000075292	myo15aa	14.3012	3.63577	1.13094	3.21482	0.00130526	0.0247784
ENSDARG00000092141	si:dkeyp-100a1.6	427.723	-1.27362	0.396104	-3.21538	0.00130272	0.0247784
ENSDARG00000098133	si:ch211-281k19.2	12.2683	6.58655	2.04995	3.21303	0.00131345	0.0249081
ENSDARG00000078898	pcdh7a	69.2744	-2.81875	0.878239	-3.20955	0.00132942	0.025185
ENSDARG00000058547	si:ch73-160i9.3	5.992	6.86823	2.14202	3.20643	0.00134392	0.0254335
ENSDARG00000015554	zic2a	908.243	-0.995414	0.310794	-3.20281	0.00136094	0.0257028
ENSDARG00000036670	aplnrb	1832.56	-1.07288	0.33496	-3.203	0.00136005	0.0257028
ENSDARG00000105473	si:cabz01036006.1	15.806	5.25887	1.64217	3.20239	0.00136295	0.0257142
ENSDARG00000088877	smarcd2	122.264	1.31787	0.411718	3.2009	0.00136999	0.0258206
ENSDARG00000067517	ccdc15	51.9504	1.74939	0.547809	3.19343	0.00140592	0.0264707
ENSDARG00000101279	ndr2	279.439	-1.50585	0.471984	-3.19048	0.00142039	0.0266885
ENSDARG00000102758	FO704661.1	25.8887	2.75556	0.863659	3.19057	0.00141993	0.0266885
ENSDARG00000042846	disp2	6.60642	6.7774	2.12531	3.1889	0.00142815	0.026807
ENSDARG00000036424	pcdh20	31.3401	3.3661	1.05599	3.18762	0.00143449	0.0268986
ENSDARG00000018032	scn8ab	27.3282	3.37773	1.06	3.18654	0.00143986	0.0269528
ENSDARG00000054814	ptp4a3b	1344.28	-1.0796	0.338842	-3.18615	0.00144178	0.0269528
ENSDARG00000111290	ERG28	17.1329	3.20754	1.0067	3.1862	0.00144155	0.0269528
ENSDARG00000010207	smad3b	28.4015	2.32922	0.731135	3.18577	0.00144371	0.0269615
ENSDARG00000100095	anxa1b	347.87	-2.21134	0.694318	-3.18491	0.00144798	0.0270137
ENSDARG00000012499	per1b	893.565	-1.88729	0.592667	-3.1844	0.00145052	0.0270338
ENSDARG00000079403	si:dkey-204l11.1	371.818	1.42515	0.447644	3.18368	0.00145417	0.0270744
ENSDARG00000018228	htr2cl1	20.322	3.3804	1.06387	3.17745	0.00148576	0.0276345
ENSDARG00000043482	b3gnt3.1	17.4655	-3.8969	1.22666	-3.17684	0.00148889	0.0276648
ENSDARG00000054616	cldni	198.952	5.73518	1.80558	3.17637	0.00149131	0.0276818
ENSDARG00000087927	nudt9	1022.92	0.900573	0.284037	3.17062	0.00152112	0.0282066
ENSDARG00000053387	CU207281.1	24.8176	2.93414	0.925797	3.16931	0.00152801	0.0283058
ENSDARG00000094901	abcc6b.2	460.081	-1.09488	0.345902	-3.16527	0.00154937	0.0286727
ENSDARG00000001354	slc6a22.2	8.15341	6.55988	2.07264	3.16498	0.00155094	0.0286729
ENSDARG00000056130	neurog1	13.9648	3.9628	1.25352	3.16134	0.00157043	0.0290041
ENSDARG00000026024	mospd2	494.615	-0.964815	0.305595	-3.15717	0.00159308	0.0293929
ENSDARG00000007099	cx43.4	34865.1	-0.835777	0.264799	-3.15627	0.00159803	0.0294547
ENSDARG00000017266	scml4	35.4343	2.27499	0.721478	3.15324	0.00161469	0.0297319
ENSDARG00000076960	paqr4a	10.4945	4.17613	1.32626	3.1488	0.00163943	0.0301574
ENSDARG00000097428	BX470242.2	18.894	2.77601	0.882266	3.14645	0.00165264	0.0303699
ENSDARG00000053241	sts	124.575	1.77959	0.565866	3.1449	0.00166143	0.0304416
ENSDARG00000068213	fzd10	446.533	1.57883	0.50203	3.14489	0.0016615	0.0304416
ENSDARG00000069893	sphk2	267.703	1.14597	0.364387	3.14493	0.00166125	0.0304416
ENSDARG00000074646	adamts16	46.3064	2.06083	0.655653	3.14317	0.00167129	0.0305905
ENSDARG00000052713	lrrtm1	8.93806	6.1818	1.96706	3.14267	0.00167416	0.0306125
ENSDARG00000086103	slc37a1	67.767	-1.76442	0.561802	-3.14064	0.0016858	0.0307948
ENSDARG00000078800	slc26a10	6.31187	6.64321	2.11572	3.13993	0.00168986	0.0308382
ENSDARG00000095940	si:dkey-19a16.12	14.3356	3.40703	1.0856	3.1384	0.00169874	0.0309696
ENSDARG00000042616	sema3h	15.2638	3.9416	1.25733	3.13489	0.0017192	0.0313116
ENSDARG00000041490	afp4	456.996	-2.15317	0.687644	-3.13123	0.00174077	0.031673
ENSDARG00000010145	tor4aa	1399.65	1.03826	0.331687	3.13025	0.00174657	0.0317472
ENSDARG00000021443	zfp36l1b	333.349	1.7813	0.56914	3.1298	0.00174923	0.0317525
ENSDARG00000069250	uacaa	151.938	-1.30715	0.417669	-3.12962	0.00175031	0.0317525
ENSDARG00000055232	fancc	145.202	1.17001	0.374106	3.12749	0.00176309	0.0319479
ENSDARG00000102482	zgc:165573	118.335	-1.57938	0.50504	-3.12724	0.00176456	0.0319479
ENSDARG00000077018	socs7	30.2752	-2.59784	0.831053	-3.12596	0.00177227	0.032056
ENSDARG00000074074	rnf26	660.927	0.889835	0.284747	3.125	0.00177806	0.032129
ENSDARG00000044341	chst7	121.32	-1.61299	0.516945	-3.12024	0.00180702	0.0326203
ENSDARG00000007198	mta1	701.323	1.04128	0.334025	3.11738	0.00182468	0.0329068
ENSDARG00000046030	zgc:110339	741.842	-1.11753	0.35865	-3.11592	0.00183369	0.033037
ENSDARG00000036179	myo1ea	35.3593	-2.3313	0.748338	-3.1153	0.00183756	0.0330743
ENSDARG00000025465	spon2a	75.4745	-1.78474	0.574135	-3.10857	0.00187993	0.0337329
ENSDARG00000045371	prdm14	298.624	-2.20245	0.708549	-3.10839	0.00188112	0.0337329
ENSDARG00000075599	cdc25d	33.8972	2.42405	0.779856	3.10833	0.00188149	0.0337329
ENSDARG00000075622	zgc:174938	53.2769	-3.06451	0.985803	-3.10864	0.0018795	0.0337329
ENSDARG00000026941	fbxl4	49.4161	1.81649	0.58466	3.10691	0.00189052	0.0338618
ENSDARG00000020884	gli2b	26.6447	2.41281	0.776926	3.10558	0.00189904	0.0339813
ENSDARG00000075525	cln8	46.8124	2.01483	0.649038	3.10434	0.00190705	0.0340584
ENSDARG00000105573	si:ch211-226l4.6	171.326	1.31227	0.422712	3.10441	0.00190657	0.0340584
ENSDARG00000005186	sp4	109.214	-1.69404	0.545828	-3.10362	0.0019117	0.0340753
ENSDARG00000078801	msantd1	800.934	-1.41868	0.457101	-3.10364	0.00191156	0.0340753
ENSDARG00000102435	plekhf1	419.755	-1.5632	0.504973	-3.09562	0.00196402	0.034974
ENSDARG00000102146	si:ch211-69b7.6	247.272	-1.38156	0.446656	-3.09313	0.0019806	0.0352351
ENSDARG00000101219	BX511128.1	10.1973	3.8285	1.23818	3.09204	0.00198785	0.03533
ENSDARG00000070145	magi1a	55.2321	-1.78032	0.576306	-3.0892	0.002007	0.0356358
ENSDARG00000070141	si:ch211-191i18.2	50.1015	-2.14911	0.69622	-3.08682	0.00202309	0.0358524
ENSDARG00000102202	phospho2	22.8404	-2.69946	0.874509	-3.08683	0.00202302	0.0358524
ENSDARG00000069640	vegfc	9.06448	-6.40725	2.07663	-3.0854	0.00203278	0.0359548
ENSDARG00000077901	herc1	148.967	1.31236	0.42532	3.08558	0.00203158	0.0359548
ENSDARG00000061213	rabep2	168.686	-1.30919	0.424442	-3.08449	0.002039	0.0360302
ENSDARG00000073726	zbtb32	6.58707	6.28125	2.03695	3.08365	0.00204477	0.0360974
ENSDARG00000021566	OTOP1	800.25	-1.34279	0.43592	-3.08036	0.00206747	0.0364632
ENSDARG00000028943	mtss1la	38.256	2.21313	0.718865	3.07865	0.0020794	0.0366385
ENSDARG00000089838	si:dkey-262k9.4	9.9715	5.185	1.68467	3.07775	0.00208567	0.0367137
ENSDARG00000070360	inka1a	1942.67	-1.53824	0.500131	-3.07567	0.00210031	0.0369361
ENSDARG00000001953	pfkfb3	184.242	1.28672	0.41843	3.07512	0.0021042	0.0369692
ENSDARG00000003927	cldn12	870.69	1.01255	0.329375	3.07417	0.00211091	0.0370461
ENSDARG00000042128	pacsin1b	336.063	-1.21664	0.395793	-3.07393	0.00211261	0.0370461
ENSDARG00000040284	si:dkey-79d12.5	397.893	-1.22067	0.397355	-3.07198	0.00212647	0.0372537
ENSDARG00000028348	pax3b	14.3184	3.92811	1.27968	3.0696	0.00214347	0.0375159
ENSDARG00000002877	reps1	832.624	0.86478	0.281842	3.06832	0.00215268	0.0376412
ENSDARG00000111240	dhrs13a.2	1566.2	-1.02916	0.335707	-3.06565	0.00217194	0.0379419
ENSDARG00000014967	g6pcb	9.15182	6.16555	2.01145	3.06522	0.0021751	0.037961
ENSDARG00000040698	plekha8	485.96	-1.23907	0.404314	-3.06462	0.00217948	0.0380015
ENSDARG00000086881	ier2b	233.144	-1.06975	0.349427	-3.06146	0.00220263	0.0383687
ENSDARG00000057433	st6galnac5b	10.4164	4.01411	1.31216	3.05917	0.0022195	0.0386261
ENSDARG00000002750	phf20a	267.571	1.06524	0.348368	3.0578	0.00222966	0.0387591
ENSDARG00000015765	iah1	324.746	1.04765	0.342653	3.05745	0.00223228	0.0387591
ENSDARG00000078313	MYO9B	599.799	0.925949	0.302866	3.05729	0.00223347	0.0387591
ENSDARG00000092918	crhr2	18.3795	-3.18212	1.04179	-3.05448	0.00225452	0.0390875
ENSDARG00000007774	vash2	1116.76	1.30937	0.428782	3.05369	0.00226047	0.0391537
ENSDARG00000011235	otx2b	222.767	4.24734	1.39132	3.05273	0.00226771	0.0392422
ENSDARG00000019364	mbip	291.327	0.950258	0.311406	3.0515	0.00227698	0.0393527
ENSDARG00000070903	met	40.9255	2.27838	0.746687	3.05132	0.00227837	0.0393527
ENSDARG00000045006	ptprga	45.329	-1.91106	0.626605	-3.04986	0.00228951	0.039467
ENSDARG00000071658	ywhag2	69.5384	-1.76	0.577125	-3.04961	0.00229142	0.039467
ENSDARG00000076548	si:dkey-266m15.5	22.4212	-3.13798	1.02886	-3.04994	0.00228884	0.039467
ENSDARG00000023933	skila	97.5662	-1.36806	0.448698	-3.04894	0.00229649	0.0394803
ENSDARG00000115817	si:dkey-46g23.2	620.797	-1.59009	0.521511	-3.049	0.00229602	0.0394803
ENSDARG00000020080	ek1	246.634	1.12368	0.369026	3.045	0.00232678	0.0398742
ENSDARG00000070864	bcl6aa	47.5046	-2.18933	0.71903	-3.04484	0.00232807	0.0398742
ENSDARG00000071005	ppp1r3ca	2664.79	-0.870173	0.285716	-3.04558	0.00232229	0.0398742
ENSDARG00000102207	zgc:86738	49.4304	-2.0164	0.662167	-3.04515	0.00232566	0.0398742
ENSDARG00000018153	nt5c1ba	10.5016	-4.10067	1.34697	-3.04436	0.00233174	0.0398998
ENSDARG00000013168	jag1b	46.0328	2.01645	0.66248	3.04379	0.00233618	0.0399387
ENSDARG00000025081	grnb	844.116	1.39317	0.458037	3.04161	0.00235313	0.0401634
ENSDARG00000077044	arl6ip5a	2392.39	-1.40639	0.462393	-3.04154	0.00235369	0.0401634
ENSDARG00000074696	zgc:194621	35.9643	-2.01909	0.665306	-3.03483	0.00240668	0.0410296
ENSDARG00000035178	gna14	27.3006	-2.84121	0.936417	-3.03412	0.00241235	0.0410882
ENSDARG00000002172	aplnra	1189.48	-0.957816	0.316008	-3.03099	0.00243755	0.0414789
ENSDARG00000054794	plcxd3	15.467	3.15977	1.04297	3.02958	0.0024489	0.0416336
ENSDARG00000029874	khk	190.845	1.93728	0.639597	3.02891	0.00245439	0.04165
ENSDARG00000055276	rel	91.2489	1.58838	0.524377	3.02909	0.00245292	0.04165
ENSDARG00000010085	p4ha2	445.563	-1.73636	0.573598	-3.02714	0.00246879	0.0418557
ENSDARG00000031150	gba3	50.2624	2.7098	0.895521	3.02594	0.00247859	0.0419831
ENSDARG00000008835	si:dkey-46g23.5	479.828	-1.76676	0.583995	-3.02529	0.00248391	0.0420346
ENSDARG00000060197	atp2c1	515.051	0.907419	0.30001	3.02463	0.00248941	0.0420889
ENSDARG00000019838	ugdh	1848	0.937856	0.310493	3.02053	0.00252331	0.0426228
ENSDARG00000078183	zgc:165453	317.889	-1.63354	0.541	-3.01949	0.00253202	0.0426915
ENSDARG00000100842	si:ch211-223a21.4	282.389	1.04084	0.344708	3.01949	0.002532	0.0426915
ENSDARG00000006467	pcdh8	1508.65	-1.53333	0.508024	-3.01823	0.00254256	0.0427126
ENSDARG00000012942	itgb5	367.06	-1.37345	0.455038	-3.01832	0.00254183	0.0427126
ENSDARG00000074321	tead3a	182.549	-1.3609	0.450785	-3.01895	0.00253648	0.0427126
ENSDARG00000088123	znf217	3184.54	0.767849	0.254392	3.01837	0.0025414	0.0427126
ENSDARG00000020164	efnb2a	1556.86	-1.18479	0.392595	-3.01783	0.0025459	0.0427298
ENSDARG00000061798	arhgap27l	444.98	1.17092	0.388954	3.01044	0.00260873	0.0437443
ENSDARG00000013128	pdk1	403.634	1.1546	0.383831	3.0081	0.00262883	0.0440292
ENSDARG00000020000	sh3bp4a	1874.73	1.05514	0.350789	3.00791	0.0026305	0.0440292
ENSDARG00000007582	olfcb1	31.179	-4.16412	1.3854	-3.00573	0.00264947	0.0443064
ENSDARG00000102750	cdh1	3766.66	-0.733746	0.244284	-3.00365	0.00266758	0.0445686
ENSDARG00000102557	ftr87	23.8945	3.46888	1.15568	3.0016	0.00268563	0.0448295
ENSDARG00000055370	zgc:163121	143.735	1.33932	0.446324	3.00078	0.00269291	0.0449103
ENSDARG00000017489	ifi45	101.644	-1.545	0.515196	-2.99886	0.00270991	0.0451529
ENSDARG00000112100	neto2b	34.6493	2.05808	0.68664	2.99732	0.00272367	0.045341
ENSDARG00000020417	emx3	13.5189	4.12802	1.37747	2.99681	0.0027282	0.0453754
ENSDARG00000103996	spdl1	1009.6	-0.983728	0.328318	-2.99627	0.00273305	0.045415
ENSDARG00000091388	si:ch73-380l3.5	6.37064	7.1562	2.38919	2.99524	0.00274232	0.045528
ENSDARG00000093702	si:dkey-126g1.9	133.899	-2.42314	0.809373	-2.99384	0.00275486	0.045695
ENSDARG00000098694	FQ311908.1	30.342	2.09144	0.699174	2.9913	0.0027779	0.0460355
ENSDARG00000077828	slc29a3	346.002	-1.04471	0.349342	-2.99052	0.00278499	0.0461115
ENSDARG00000099129	phlda1	87.9684	1.8895	0.632044	2.9895	0.00279432	0.0462244
ENSDARG00000063407	LO018340.1	56.7722	2.49215	0.834558	2.98619	0.00282482	0.0466869
ENSDARG00000062552	lpar6a	235.721	-1.25062	0.419316	-2.98252	0.00285883	0.047173
ENSDARG00000078118	sinhcafl	4334.14	0.789476	0.264706	2.98247	0.00285936	0.047173
ENSDARG00000032761	pde4d	31.1893	2.66743	0.895179	2.97978	0.00288458	0.0475464
ENSDARG00000035890	fuca1.1	1755.66	-0.950408	0.319187	-2.97759	0.0029052	0.0478435
ENSDARG00000009488	gipc2	404.233	1.08456	0.364384	2.97642	0.00291637	0.0479845
ENSDARG00000008880	usp28	13.9457	5.84068	1.96306	2.9753	0.00292701	0.0480307
ENSDARG00000016348	dip2bb	11.8706	3.54277	1.19063	2.97556	0.00292458	0.0480307
ENSDARG00000074749	abca12	50.0699	2.62796	0.88315	2.97567	0.00292354	0.0480307
ENSDARG00000094135	BX936305.1	20.6352	-3.34637	1.12555	-2.9731	0.00294812	0.048334
ENSDARG00000074393	sh3yl1	1918.13	0.970051	0.326476	2.97128	0.00296564	0.0485779
ENSDARG00000056218	tnika	336.861	1.83184	0.616882	2.96951	0.00298273	0.0488144
ENSDARG00000034504	lmo1	213.727	-1.52312	0.513183	-2.96798	0.00299763	0.0490146
ENSDARG00000013839	aldh3b1	856.428	-0.79656	0.268591	-2.9657	0.00301992	0.0493352
ENSDARG00000078683	RNF14	453.813	1.17381	0.396034	2.96391	0.00303754	0.0495791
ENSDARG00000040080	fli1b	8.23201	6.08558	2.05455	2.962	0.00305645	0.0498434
ENSDARG00000054804	anp32e	34117.7	-0.88665	0.299422	-2.9612	0.00306442	0.0499291

## Sheet: Fig 3-Control Vs Sox32 
Supplementary Table 10: Differentially expressed genes for Control Vs Sox32 identified by DESeq2. Adjusted P-value <0.05 applied to determine differential expression. Related to Figure 3.
ensembl_gene_id	external_gene_name	baseMean	log2FoldChange	lfcSE	stat	pvalue	padj
ENSDARG00000059534	JPH3	800.476	10.0276	0.726546	13.8017	2.48768e-43	4.44972e-39
ENSDARG00000090170	rab11fip4a	604.828	5.22367	0.414223	12.6108	1.84179e-36	1.64721e-32
ENSDARG00000078256	ovol1b	591.341	4.64188	0.377791	12.2869	1.06505e-34	6.35017e-31
ENSDARG00000032831	htra1a	1140.37	4.8086	0.404965	11.8741	1.61356e-32	7.21543e-29
ENSDARG00000101936	tmem106ba	962.685	3.71296	0.321768	11.5393	8.36384e-31	2.99208e-27
ENSDARG00000040100	si:dkey-95h12.1	967.236	5.16615	0.449294	11.4984	1.34438e-30	4.00782e-27
ENSDARG00000100753	CABZ01076275.1	1215.93	4.78876	0.42847	11.1764	5.31871e-29	1.35908e-25
ENSDARG00000100591	sox32	48614.8	4.31772	0.388764	11.1063	1.16923e-28	2.61425e-25
ENSDARG00000058179	ackr3b	2240.66	3.72047	0.336258	11.0643	1.86879e-28	3.71411e-25
ENSDARG00000079373	fosl1b	162.876	7.81103	0.733275	10.6522	1.70204e-26	2.7777e-23
ENSDARG00000101919	foxj1a	594.433	4.62397	0.434098	10.6519	1.70821e-26	2.7777e-23
ENSDARG00000059933	plpp3	902.211	3.69854	0.350212	10.5609	4.52428e-26	6.74382e-23
ENSDARG00000058342	grhl2a	415.892	-3.35545	0.331011	-10.137	3.78691e-24	5.21049e-21
ENSDARG00000077053	ppfia3	159.21	4.98681	0.493735	10.1002	5.51479e-24	7.04593e-21
ENSDARG00000069431	slc26a4	563.066	3.22789	0.327451	9.85761	6.35436e-23	7.57737e-20
ENSDARG00000001807	tnfrsf21	239.814	4.21255	0.429988	9.7969	1.16091e-22	1.29782e-19
ENSDARG00000101717	sox17	3612.94	5.6037	0.58742	9.53952	1.43502e-21	1.50989e-18
ENSDARG00000038139	pdgfbb	823.101	4.67707	0.494031	9.46715	2.87582e-21	2.85777e-18
ENSDARG00000086996	si:ch73-234b20.5	188.431	3.90781	0.417816	9.35295	8.52343e-21	8.02414e-18
ENSDARG00000104495	pltp	333.379	4.02648	0.43436	9.2699	1.86323e-20	1.66638e-17
ENSDARG00000015887	b2ml	519.082	3.06802	0.331562	9.25322	2.17836e-20	1.85544e-17
ENSDARG00000070453	gch1	583.505	4.20164	0.456956	9.19486	3.75499e-20	3.05298e-17
ENSDARG00000087373	dnah5	178.36	4.25847	0.476186	8.94288	3.7916e-19	2.94871e-16
ENSDARG00000059231	hephl1a	206.91	4.895	0.555869	8.80604	1.29648e-18	9.66258e-16
ENSDARG00000033971	prrx1a	78.721	6.31024	0.737481	8.55649	1.16359e-17	8.32527e-15
ENSDARG00000010008	vim	88.3774	5.5816	0.660029	8.4566	2.75283e-17	1.89384e-14
ENSDARG00000040628	zgc:110333	436.164	-3.20433	0.386197	-8.29714	1.06649e-16	7.06533e-14
ENSDARG00000060871	mctp1b	97.3077	8.06066	0.978191	8.24037	1.71674e-16	1.09669e-13
ENSDARG00000042418	galnt17	126.611	5.43799	0.668929	8.1294	4.31426e-16	2.66101e-13
ENSDARG00000061817	kif1aa	83.9889	4.77907	0.597234	8.002	1.2241e-15	7.2985e-13
ENSDARG00000079977	nhsb	349.356	-2.72029	0.344155	-7.90426	2.69522e-15	1.55514e-12
ENSDARG00000096879	CU462980.1	236.833	4.92682	0.627677	7.8493	4.18365e-15	2.33853e-12
ENSDARG00000093584	zgc:193505	2239.26	-2.25611	0.287596	-7.84472	4.3393e-15	2.35203e-12
ENSDARG00000075864	igsf9a	642.946	4.32282	0.551514	7.83811	4.57389e-15	2.40627e-12
ENSDARG00000060368	syn1	508.465	3.13845	0.403134	7.78513	6.96407e-15	3.46758e-12
ENSDARG00000071871	glod5	71.0087	4.95128	0.636014	7.78486	6.97897e-15	3.46758e-12
ENSDARG00000076557	bicc2	144.978	4.44905	0.574503	7.74417	9.62072e-15	4.65097e-12
ENSDARG00000005476	nav3	176.688	4.61354	0.597083	7.72679	1.10292e-14	5.19156e-12
ENSDARG00000013144	atp1b1a	4152.79	-2.12492	0.276635	-7.68129	1.57489e-14	7.22311e-12
ENSDARG00000070047	rgs4	1598.96	2.46803	0.32192	7.66658	1.7664e-14	7.89891e-12
ENSDARG00000055945	asph	4886.36	2.42468	0.317263	7.64249	2.13064e-14	9.2953e-12
ENSDARG00000079255	zgc:174935	175.239	-3.82505	0.50177	-7.62312	2.47622e-14	1.05457e-11
ENSDARG00000022698	lad1	70.3276	6.14065	0.808265	7.59733	3.02305e-14	1.25752e-11
ENSDARG00000020863	trim25l	624.632	-2.68011	0.35305	-7.59128	3.1675e-14	1.25905e-11
ENSDARG00000042231	stx11b.2	133.381	-3.44498	0.453775	-7.59183	3.15424e-14	1.25905e-11
ENSDARG00000063292	ssuh2rs1	569.624	3.38579	0.447703	7.56257	3.95176e-14	1.53663e-11
ENSDARG00000017388	gstt1b	290.855	2.82079	0.3734	7.55434	4.20999e-14	1.60221e-11
ENSDARG00000041107	cftr	149.199	4.46286	0.592892	7.52728	5.18085e-14	1.93062e-11
ENSDARG00000042727	exo5	1018.49	2.70508	0.360788	7.49771	6.4942e-14	2.32323e-11
ENSDARG00000092035	si:ch211-156j16.1	1391.08	2.7976	0.373071	7.49884	6.43851e-14	2.32323e-11
ENSDARG00000060862	atxn1b	107.164	3.85449	0.515376	7.47897	7.49049e-14	2.62711e-11
ENSDARG00000010347	acer1	1539.42	-3.71334	0.499036	-7.44104	9.98973e-14	3.43628e-11
ENSDARG00000019808	evpla	1178.53	-2.8569	0.384858	-7.42324	1.14291e-13	3.8572e-11
ENSDARG00000055064	prdx5	251.321	4.26887	0.576047	7.41062	1.2571e-13	4.16404e-11
ENSDARG00000112644	CU459056.1	115.915	4.31779	0.584933	7.38168	1.56305e-13	5.08332e-11
ENSDARG00000079355	flrt2	151.042	5.32956	0.728428	7.31653	2.54472e-13	8.1281e-11
ENSDARG00000041947	styk1b	892.96	-3.69033	0.505546	-7.2997	2.88415e-13	9.05065e-11
ENSDARG00000019208	camsap1a	160.183	3.51311	0.483268	7.26949	3.60838e-13	1.11281e-10
ENSDARG00000000212	krt97	4373.87	-3.33661	0.460726	-7.24206	4.41917e-13	1.33976e-10
ENSDARG00000028096	cldn23a	1766	-1.95729	0.270793	-7.22799	4.90195e-13	1.46135e-10
ENSDARG00000038242	zgc:113333	184.346	-2.89372	0.405117	-7.14293	9.13647e-13	2.67908e-10
ENSDARG00000078550	zgc:194839	220.328	-2.95441	0.415829	-7.10486	1.20446e-12	3.47487e-10
ENSDARG00000103322	si:ch73-347e22.8	593.58	-3.48211	0.490443	-7.09993	1.24817e-12	3.54382e-10
ENSDARG00000087920	nitr10a	87.005	6.70426	0.945381	7.0916	1.32574e-12	3.70524e-10
ENSDARG00000058371	krt5	7985.28	-3.46861	0.492483	-7.04311	1.87995e-12	5.17334e-10
ENSDARG00000019856	atp1a1b	211.311	3.98912	0.566863	7.03718	1.96175e-12	5.31665e-10
ENSDARG00000096850	BX957346.1	60.3154	6.55434	0.932571	7.02824	2.09156e-12	5.58384e-10
ENSDARG00000020000	sh3bp4a	1874.73	2.46017	0.350252	7.02399	2.15615e-12	5.67163e-10
ENSDARG00000019365	krt99	1610.58	-3.17128	0.454438	-6.97847	2.98404e-12	7.73557e-10
ENSDARG00000055129	pim3	358.506	-2.83111	0.405831	-6.97608	3.03535e-12	7.75619e-10
ENSDARG00000040503	sb:cb81	9302.42	2.12982	0.306076	6.95846	3.4401e-12	8.66662e-10
ENSDARG00000068250	si:ch211-151h10.2	106.874	-4.00065	0.575161	-6.95571	3.50794e-12	8.71478e-10
ENSDARG00000068409	vgll4l	6845.86	3.58076	0.516528	6.93235	4.13899e-12	1.01417e-09
ENSDARG00000059510	coq2	266.185	2.7061	0.392264	6.89867	5.2491e-12	1.26879e-09
ENSDARG00000098313	nadka	206.695	-3.40967	0.495305	-6.88399	5.82007e-12	1.38805e-09
ENSDARG00000075327	dock10	53.3973	5.58254	0.815374	6.8466	7.56235e-12	1.77984e-09
ENSDARG00000040380	arhgef1a	356.765	3.49629	0.512424	6.82304	8.91314e-12	2.07051e-09
ENSDARG00000087863	cd44a	727.12	-3.7178	0.553212	-6.7204	1.8123e-11	4.15598e-09
ENSDARG00000020224	ERGIC2	201.67	-3.84718	0.574548	-6.69602	2.14173e-11	4.84926e-09
ENSDARG00000077982	elf3	172.061	-2.84679	0.427964	-6.65193	2.8928e-11	6.46794e-09
ENSDARG00000019747	hsd3b2	3159.9	2.72926	0.41115	6.63811	3.17737e-11	6.93671e-09
ENSDARG00000068503	gbgt1l4	464.636	-2.7707	0.417401	-6.63798	3.18002e-11	6.93671e-09
ENSDARG00000059473	kank4	53.1869	5.75546	0.875558	6.57347	4.9155e-11	1.05016e-08
ENSDARG00000095796	si:dkey-87o1.2	383.496	-2.79073	0.424576	-6.57298	4.93169e-11	1.05016e-08
ENSDARG00000006202	erbb3a	210.185	-3.35267	0.511951	-6.5488	5.79998e-11	1.22052e-08
ENSDARG00000099960	elovl1a	2483.41	-1.74958	0.267752	-6.53433	6.38949e-11	1.32894e-08
ENSDARG00000054842	hsd17b14	1547.23	-2.3096	0.353755	-6.52882	6.62912e-11	1.35172e-08
ENSDARG00000079403	si:dkey-204l11.1	371.818	2.90512	0.445001	6.52834	6.65014e-11	1.35172e-08
ENSDARG00000073711	mmrn2b	271.418	2.6419	0.405681	6.51227	7.40247e-11	1.48773e-08
ENSDARG00000045141	aqp8a.1	227.685	5.05692	0.777642	6.50289	7.87897e-11	1.5659e-08
ENSDARG00000043243	prkchb	128.189	-3.80599	0.585694	-6.49825	8.12597e-11	1.59303e-08
ENSDARG00000093659	entpd5b	117.514	3.30011	0.507944	6.497	8.19358e-11	1.59303e-08
ENSDARG00000062045	il1rapl1a	938.954	3.64564	0.561819	6.48899	8.64123e-11	1.662e-08
ENSDARG00000103667	gga3a	132.474	3.4759	0.536125	6.48338	8.96908e-11	1.7067e-08
ENSDARG00000058597	nt5c3a	1313.81	2.65899	0.41218	6.45104	1.11082e-10	2.0915e-08
ENSDARG00000056324	zgc:123295	256.275	-2.71826	0.422131	-6.43937	1.19968e-10	2.23528e-08
ENSDARG00000004539	ptgs2a	298.215	-2.54174	0.395336	-6.42931	1.28188e-10	2.36381e-08
ENSDARG00000069378	pard6a	417.916	-2.21218	0.344188	-6.42724	1.29945e-10	2.37175e-08
ENSDARG00000004017	spag1a	565.567	-2.24284	0.349748	-6.41273	1.4294e-10	2.57839e-08
ENSDARG00000074776	tmem154	345.444	-2.33327	0.364008	-6.40993	1.4559e-10	2.57839e-08
ENSDARG00000079712	gal3st4	229.84	3.3802	0.527257	6.41091	1.44656e-10	2.57839e-08
ENSDARG00000011533	sema6dl	3221.24	1.88098	0.293569	6.40728	1.48136e-10	2.59775e-08
ENSDARG00000063407	LO018340.1	56.7722	5.22383	0.816558	6.39738	1.5807e-10	2.71866e-08
ENSDARG00000102211	csf3a	51.8944	7.70698	1.20456	6.39816	1.57263e-10	2.71866e-08
ENSDARG00000016364	gna15.1	2175.79	-1.69199	0.265264	-6.37852	1.78804e-10	3.04596e-08
ENSDARG00000042904	foxo3b	1237.39	2.01923	0.317475	6.3603	2.01362e-10	3.39789e-08
ENSDARG00000058325	casp8	795.132	2.03656	0.321482	6.33491	2.37486e-10	3.97001e-08
ENSDARG00000059327	gata2a	722.723	-2.66938	0.421843	-6.32789	2.48528e-10	4.11613e-08
ENSDARG00000025375	idh1	783.274	-2.43053	0.386588	-6.28714	3.23361e-10	5.30639e-08
ENSDARG00000009499	syne1a	66.9461	4.03562	0.64262	6.27995	3.38679e-10	5.50722e-08
ENSDARG00000037760	uncx4.1	218.917	3.43581	0.548062	6.26902	3.63339e-10	5.855e-08
ENSDARG00000068989	gabra1	37.9793	-5.69869	0.910532	-6.25864	3.8835e-10	6.20216e-08
ENSDARG00000015506	pibf1	200.247	-3.14516	0.503168	-6.25072	4.08573e-10	6.42508e-08
ENSDARG00000071497	zic3	851.636	-2.07288	0.331642	-6.25037	4.09492e-10	6.42508e-08
ENSDARG00000037804	phlda3	1106.29	2.92593	0.468446	6.24604	4.20983e-10	6.54793e-08
ENSDARG00000045067	kcnk1a	655.433	-2.49727	0.400079	-6.24194	4.32174e-10	6.66405e-08
ENSDARG00000057477	lrrc28	221.302	2.7862	0.449527	6.19806	5.71626e-10	8.73904e-08
ENSDARG00000042866	cx35.4	121.303	-3.30207	0.533051	-6.19465	5.84162e-10	8.855e-08
ENSDARG00000011582	sox5	228.024	3.18772	0.515315	6.18597	6.17236e-10	9.20041e-08
ENSDARG00000014465	arhgef25b	52.8484	5.71764	0.924155	6.18688	6.13652e-10	9.20041e-08
ENSDARG00000114589	jam3a	198.398	3.56082	0.577153	6.16963	6.84515e-10	1.01189e-07
ENSDARG00000043716	cldn5a	130.051	4.63535	0.75201	6.16395	7.09505e-10	1.04024e-07
ENSDARG00000103917	znf185	2736.04	-2.01359	0.327345	-6.15128	7.68623e-10	1.11775e-07
ENSDARG00000014646	aoc2	1637.69	2.19012	0.356231	6.14803	7.84525e-10	1.13168e-07
ENSDARG00000076371	SHROOM2	81.236	3.99737	0.650513	6.14495	7.99899e-10	1.14462e-07
ENSDARG00000098293	si:dkey-27i16.2	201.323	-3.67932	0.599424	-6.13809	8.35203e-10	1.18566e-07
ENSDARG00000046148	tnfaip8l2b	423.918	-1.77208	0.289302	-6.12536	9.04802e-10	1.27435e-07
ENSDARG00000094457	BX005210.1	111.629	-3.53192	0.578048	-6.11009	9.95764e-10	1.3915e-07
ENSDARG00000103277	cyp24a1	442.175	3.39298	0.555627	6.10659	1.01785e-09	1.41134e-07
ENSDARG00000117494	BX005392.4	80.6236	6.98138	1.15572	6.04073	1.53417e-09	2.1109e-07
ENSDARG00000102267	znf750	255.086	-2.82767	0.468393	-6.03696	1.57047e-09	2.14435e-07
ENSDARG00000017121	mafba	53.767	3.69468	0.61242	6.03292	1.6102e-09	2.18194e-07
ENSDARG00000094041	krt17	807.964	-3.17529	0.526511	-6.03083	1.63122e-09	2.19381e-07
ENSDARG00000097006	CR854839.1	119.068	-3.11151	0.516541	-6.02374	1.70436e-09	2.27507e-07
ENSDARG00000078411	hspb15	80.8559	9.3803	1.55957	6.01469	1.80229e-09	2.38796e-07
ENSDARG00000090063	fa2h	2197.7	-1.7502	0.291372	-6.00676	1.89262e-09	2.48922e-07
ENSDARG00000093936	si:dkeyp-1h4.6	57.3871	4.63136	0.771744	6.00117	1.95904e-09	2.55777e-07
ENSDARG00000076857	her3	703.162	-3.25614	0.543321	-5.99304	2.05952e-09	2.66946e-07
ENSDARG00000092947	cyt1	2091.75	-2.79614	0.467076	-5.98647	2.14444e-09	2.75954e-07
ENSDARG00000010250	nqo1	501.496	-1.8427	0.309365	-5.95638	2.57882e-09	3.29481e-07
ENSDARG00000029356	mboat1	523.639	-2.32257	0.390223	-5.95189	2.65068e-09	3.32246e-07
ENSDARG00000059475	camsap3	268.463	-2.20183	0.369959	-5.95155	2.65619e-09	3.32246e-07
ENSDARG00000060830	fam83hb	719.719	-1.98833	0.334085	-5.95156	2.65605e-09	3.32246e-07
ENSDARG00000069356	adgrl2a	286.34	-2.2072	0.372062	-5.93233	2.98661e-09	3.70983e-07
ENSDARG00000018971	b3gnt5a	1373.93	-1.52011	0.256662	-5.92261	3.16876e-09	3.90893e-07
ENSDARG00000045694	prickle1b	2311.59	2.19854	0.371471	5.91846	3.2498e-09	3.98145e-07
ENSDARG00000001889	tuba1a	88.1138	-4.16403	0.7061	-5.89723	3.6966e-09	4.49804e-07
ENSDARG00000006368	crlf1b	75.586	3.1854	0.540455	5.89392	3.77132e-09	4.55795e-07
ENSDARG00000029290	stx11b.1	215.685	-2.74697	0.466165	-5.8927	3.79947e-09	4.56115e-07
ENSDARG00000092225	si:dkeyp-13a3.10	290.873	-2.57723	0.439238	-5.8675	4.42416e-09	5.27567e-07
ENSDARG00000090982	slc44a1b	351.232	2.76943	0.472896	5.85632	4.73247e-09	5.60594e-07
ENSDARG00000076472	ovol1a	574.983	-2.18466	0.374985	-5.826	5.67711e-09	6.68069e-07
ENSDARG00000061591	abcb10	336.757	-2.18576	0.375692	-5.81797	5.95654e-09	6.96371e-07
ENSDARG00000008886	msx1b	98.3059	-3.46728	0.597282	-5.80509	6.43317e-09	7.44822e-07
ENSDARG00000015955	cldnc	328.705	2.50743	0.431978	5.80454	6.45426e-09	7.44822e-07
ENSDARG00000070913	sox2	1282.79	-2.74035	0.473755	-5.78432	7.28051e-09	8.34785e-07
ENSDARG00000013128	pdk1	403.634	2.2088	0.382182	5.77944	7.49491e-09	8.53894e-07
ENSDARG00000015252	st3gal3b	111.271	2.67656	0.463379	5.77619	7.64128e-09	8.65061e-07
ENSDARG00000101735	chn1	515.388	1.89514	0.328494	5.76917	7.9663e-09	8.96184e-07
ENSDARG00000036965	rnf24	101.845	3.02319	0.525793	5.74978	8.93584e-09	9.98972e-07
ENSDARG00000075188	adamts10	147.341	6.73386	1.17452	5.73328	9.8505e-09	1.09438e-06
ENSDARG00000017047	slc27a4	150.133	-2.55226	0.445307	-5.73147	9.95633e-09	1.09931e-06
ENSDARG00000054690	si:dkey-166k12.1	199.471	-2.61461	0.458046	-5.70817	1.14195e-08	1.25313e-06
ENSDARG00000018508	zdhhc8b	487.561	2.02198	0.355136	5.69354	1.24436e-08	1.35718e-06
ENSDARG00000053569	sox3	3033.76	-1.86693	0.328147	-5.68932	1.27548e-08	1.3827e-06
ENSDARG00000036834	krt92	5437.07	-2.31736	0.40877	-5.66911	1.43541e-08	1.5467e-06
ENSDARG00000090099	si:dkeyp-67a8.4	2580.35	-2.11259	0.373037	-5.66321	1.48565e-08	1.59125e-06
ENSDARG00000006577	nadka	110.908	-3.1272	0.553652	-5.64832	1.62025e-08	1.71884e-06
ENSDARG00000030297	sox13	1430.99	1.993	0.352874	5.64792	1.624e-08	1.71884e-06
ENSDARG00000020332	nkx2.9	313.979	5.20879	0.922814	5.64446	1.65697e-08	1.74342e-06
ENSDARG00000093760	si:ch211-197h24.9	381.511	2.06033	0.366102	5.62773	1.82593e-08	1.90997e-06
ENSDARG00000030289	jag1a	802.503	2.11014	0.375093	5.62564	1.84822e-08	1.92205e-06
ENSDARG00000062593	stox1	2727.04	1.723	0.306496	5.62162	1.8918e-08	1.95599e-06
ENSDARG00000070426	chac1	1581.36	1.59584	0.283929	5.62057	1.9033e-08	1.95657e-06
ENSDARG00000031136	moxd1	170.953	6.33463	1.12941	5.60877	2.03765e-08	2.08271e-06
ENSDARG00000042954	slc17a9a	70.0128	-2.98231	0.532703	-5.59845	2.16272e-08	2.19799e-06
ENSDARG00000024189	pnocb	103.007	-2.64074	0.472757	-5.58584	2.3257e-08	2.35027e-06
ENSDARG00000051836	si:dkeyp-19e1.3	90.4913	-2.63596	0.472101	-5.58345	2.35788e-08	2.36941e-06
ENSDARG00000036943	golph3l	202.861	-2.12738	0.381574	-5.57526	2.47154e-08	2.46974e-06
ENSDARG00000004363	lhfpl6	124.409	4.16678	0.754574	5.52203	3.35113e-08	3.33009e-06
ENSDARG00000068851	rnf183	158.784	-2.76691	0.501316	-5.5193	3.40347e-08	3.34494e-06
ENSDARG00000078416	zeb2b	57.8194	-3.5515	0.643375	-5.52011	3.38788e-08	3.34494e-06
ENSDARG00000033029	pkd1b	74.0541	3.95389	0.720648	5.48658	4.09792e-08	4.00544e-06
ENSDARG00000103683	inpp5b	149.857	-2.69139	0.490769	-5.48401	4.15786e-08	4.04194e-06
ENSDARG00000027112	ephb4b	730.702	2.05569	0.376257	5.46353	4.66769e-08	4.51303e-06
ENSDARG00000104254	cpne4b	136.393	8.56547	1.57097	5.45235	4.9708e-08	4.78025e-06
ENSDARG00000034773	ncapd3	1252.62	1.4334	0.263139	5.44731	5.11372e-08	4.8914e-06
ENSDARG00000056252	sort1b	567.936	-2.06121	0.37911	-5.43696	5.4196e-08	5.1564e-06
ENSDARG00000101446	si:dkey-46i9.1	134.478	-3.06596	0.56572	-5.41958	5.97402e-08	5.65383e-06
ENSDARG00000020953	dnajb6b	624.01	2.34516	0.433853	5.40542	6.46577e-08	6.08701e-06
ENSDARG00000059279	tfap2a	1309.69	-1.80185	0.334037	-5.39418	6.88375e-08	6.44658e-06
ENSDARG00000009689	daam1b	83.6859	3.14495	0.583229	5.3923	6.95615e-08	6.48045e-06
ENSDARG00000102977	cant1b	434.348	-2.17996	0.404472	-5.38965	7.05935e-08	6.54251e-06
ENSDARG00000094300	nupr1a	890.495	2.07584	0.385478	5.38509	7.24083e-08	6.67612e-06
ENSDARG00000102176	pla1a	134.535	3.85934	0.717822	5.37646	7.59649e-08	6.96813e-06
ENSDARG00000039381	ch25hl1.1	197.903	-3.05283	0.569359	-5.36187	8.23671e-08	7.51683e-06
ENSDARG00000052764	chrnb3a	314.192	3.22189	0.601278	5.3584	8.39625e-08	7.62354e-06
ENSDARG00000016999	lin28a	4957.38	-1.78255	0.333657	-5.34246	9.16928e-08	8.28337e-06
ENSDARG00000036832	cyt1l	756.242	-2.88219	0.54078	-5.32969	9.83779e-08	8.84264e-06
ENSDARG00000005525	acy3.2	387.689	-2.54473	0.479021	-5.31235	1.08221e-07	9.63873e-06
ENSDARG00000034943	tm9sf5	1019.2	-2.15738	0.406118	-5.3122	1.08312e-07	9.63873e-06
ENSDARG00000068369	angptl2b	50.1418	4.88865	0.921861	5.30303	1.13898e-07	1.00856e-05
ENSDARG00000087093	si:ch211-157c3.4	512.679	-2.47878	0.467621	-5.30083	1.1528e-07	1.01577e-05
ENSDARG00000039482	calhm2.1	41.8167	5.75626	1.08702	5.29544	1.18731e-07	1.04105e-05
ENSDARG00000060682	agr1	128.865	-3.98603	0.752867	-5.29447	1.19363e-07	1.04148e-05
ENSDARG00000078640	fam117aa	269.123	2.18115	0.412355	5.28951	1.22643e-07	1.06491e-05
ENSDARG00000075229	slc46a2	137.726	-2.23229	0.422552	-5.28287	1.27178e-07	1.09896e-05
ENSDARG00000062003	myo5b	329.72	-1.76579	0.334619	-5.27702	1.31298e-07	1.1291e-05
ENSDARG00000057983	svopl	1247.46	-1.72868	0.327896	-5.27206	1.34904e-07	1.15456e-05
ENSDARG00000005139	hhatlb	50.1491	-4.13595	0.78505	-5.26839	1.37628e-07	1.17226e-05
ENSDARG00000002795	meis3	70.9107	-3.71136	0.706517	-5.25303	1.49616e-07	1.26833e-05
ENSDARG00000042544	degs2	460.863	-2.12256	0.404773	-5.24383	1.57277e-07	1.32076e-05
ENSDARG00000086874	si:ch211-232i5.3	131.604	-3.29212	0.627763	-5.24421	1.56957e-07	1.32076e-05
ENSDARG00000021032	foxd3	642.947	-1.60379	0.306664	-5.22978	1.69714e-07	1.41854e-05
ENSDARG00000001913	palmda	32.2346	9.45335	1.80847	5.22727	1.72027e-07	1.43119e-05
ENSDARG00000091669	bicdl2l	343.247	-2.24762	0.430199	-5.22461	1.74524e-07	1.44524e-05
ENSDARG00000005690	slc25a23a	187.404	-2.28279	0.438118	-5.21044	1.88388e-07	1.5476e-05
ENSDARG00000039669	GFUS	4738.78	-1.99699	0.383283	-5.21022	1.88615e-07	1.5476e-05
ENSDARG00000104716	zgc:91849	1510.76	-2.03265	0.390352	-5.20721	1.91703e-07	1.56575e-05
ENSDARG00000045886	slc38a2	857.602	-2.15757	0.414823	-5.20117	1.98034e-07	1.61011e-05
ENSDARG00000078072	si:ch211-232i5.1	287.365	-3.15186	0.607212	-5.1907	2.09507e-07	1.69568e-05
ENSDARG00000004621	gpm6ab	68.6118	3.68291	0.711566	5.17578	2.26958e-07	1.82865e-05
ENSDARG00000057121	c7b	779.139	1.72051	0.332643	5.17223	2.31318e-07	1.85542e-05
ENSDARG00000003961	parp3	169.992	1.87275	0.362324	5.1687	2.35726e-07	1.87397e-05
ENSDARG00000054946	mc5rb	98.8049	3.48924	0.674981	5.16939	2.34864e-07	1.87397e-05
ENSDARG00000018441	heg1	156.579	3.37658	0.653846	5.16419	2.41482e-07	1.91124e-05
ENSDARG00000103522	si:zfos-943e10.1	3465.16	1.73027	0.336389	5.14365	2.69456e-07	2.12324e-05
ENSDARG00000070538	hey1	863.851	1.66213	0.323728	5.13435	2.83121e-07	2.22114e-05
ENSDARG00000058605	vsig10	521.181	-1.76892	0.344712	-5.13159	2.87303e-07	2.2441e-05
ENSDARG00000101906	zgc:113442	165.185	-2.71804	0.53092	-5.11949	3.06366e-07	2.38259e-05
ENSDARG00000078226	cdh12a	85.2439	7.62732	1.49183	5.11272	3.17553e-07	2.45891e-05
ENSDARG00000021143	rtn1b	259.582	2.31236	0.45254	5.10972	3.22632e-07	2.48746e-05
ENSDARG00000057586	sall3b	184.117	-2.45069	0.480112	-5.10441	3.3182e-07	2.54733e-05
ENSDARG00000095893	si:dkey-85n7.7	54.7912	3.46781	0.679894	5.10051	3.38736e-07	2.58931e-05
ENSDARG00000069494	tmem223	148.769	2.70125	0.5298	5.09863	3.42123e-07	2.60407e-05
ENSDARG00000055897	zgc:154093	108.915	3.30733	0.649148	5.09488	3.48968e-07	2.64491e-05
ENSDARG00000077515	letm2	563.552	1.46924	0.288452	5.09354	3.51439e-07	2.6524e-05
ENSDARG00000003411	foxa2	612.32	2.07686	0.408048	5.08974	3.58563e-07	2.6948e-05
ENSDARG00000100513	rps27l	1295.16	2.21688	0.436086	5.08357	3.70398e-07	2.7721e-05
ENSDARG00000109443	EML4	2793.62	1.79018	0.352307	5.0813	3.74859e-07	2.79379e-05
ENSDARG00000103459	evplb	138.159	-3.11096	0.612696	-5.07749	3.82457e-07	2.8386e-05
ENSDARG00000094901	abcc6b.2	460.081	-1.76185	0.348066	-5.06181	4.15294e-07	3.06957e-05
ENSDARG00000015915	slc25a36b	679.778	1.6982	0.335589	5.06036	4.18473e-07	3.08034e-05
ENSDARG00000043531	jun	408.457	1.83852	0.364498	5.04397	4.55973e-07	3.32897e-05
ENSDARG00000091481	foxc1a	118.153	-2.84876	0.564744	-5.04433	4.55105e-07	3.32897e-05
ENSDARG00000035028	lpcat4	864.558	-2.40461	0.478204	-5.02842	4.94537e-07	3.59585e-05
ENSDARG00000097196	CR847531.1	22.4121	-5.75172	1.14431	-5.02639	4.99805e-07	3.61944e-05
ENSDARG00000090156	pttg1ipa	250.776	-2.50417	0.499652	-5.01184	5.39123e-07	3.88843e-05
ENSDARG00000095058	CT025776.1	113.236	2.9559	0.59111	5.0006	5.71534e-07	4.10563e-05
ENSDARG00000044251	rasgef1bb	447.176	-1.50201	0.300474	-4.99881	5.7685e-07	4.12724e-05
ENSDARG00000077782	acer2	104.844	2.69869	0.540566	4.99233	5.96551e-07	4.2512e-05
ENSDARG00000036791	dnmt3bb.1	840.756	2.14018	0.428976	4.98904	6.06792e-07	4.30702e-05
ENSDARG00000100095	anxa1b	347.87	-3.4868	0.699259	-4.98642	6.15069e-07	4.34851e-05
ENSDARG00000030703	otx2a	1185.97	1.73043	0.347522	4.97935	6.37994e-07	4.47521e-05
ENSDARG00000117599	CABZ01068842.1	110.004	-3.18092	0.638735	-4.98003	6.35754e-07	4.47521e-05
ENSDARG00000096990	si:ch1073-340i21.2	187.264	-2.65798	0.534929	-4.96884	6.73548e-07	4.70616e-05
ENSDARG00000022334	si:ch211-156l18.7	43.7156	-3.38723	0.682242	-4.96485	6.87552e-07	4.78531e-05
ENSDARG00000061496	si:ch211-250e5.2	48.9108	-3.52247	0.709666	-4.96357	6.921e-07	4.79829e-05
ENSDARG00000098233	tiam2b	111.272	-2.66069	0.537207	-4.95282	7.31445e-07	5.05149e-05
ENSDARG00000068182	crb3b	269.798	-1.62017	0.328055	-4.93871	7.86416e-07	5.41024e-05
ENSDARG00000102588	sp100.2	29.6356	7.86616	1.59848	4.92103	8.60919e-07	5.9001e-05
ENSDARG00000017004	myo10	1240.86	1.72156	0.349941	4.91957	8.67337e-07	5.9214e-05
ENSDARG00000060879	slc28a1	36.1204	-3.78154	0.770527	-4.90774	9.21341e-07	6.26617e-05
ENSDARG00000090401	CABZ01020840.1	1036.94	1.55548	0.31765	4.89683	9.73936e-07	6.59878e-05
ENSDARG00000060106	crb2a	67.5844	3.99182	0.816484	4.88905	1.01326e-06	6.83933e-05
ENSDARG00000058730	rdh10a	848.507	-2.16199	0.442306	-4.888	1.01866e-06	6.84992e-05
ENSDARG00000035686	mon1ba	29.6212	4.7537	0.973106	4.88508	1.03386e-06	6.92607e-05
ENSDARG00000101577	si:ch211-172l8.4	62.0958	-2.95374	0.605081	-4.88155	1.05254e-06	7.0249e-05
ENSDARG00000057708	phtf1	816.54	1.64125	0.336641	4.87538	1.08597e-06	7.22108e-05
ENSDARG00000041952	prox2	122.659	2.13381	0.438023	4.87147	1.10772e-06	7.33846e-05
ENSDARG00000029443	zgc:92242	433.788	2.98963	0.614484	4.86526	1.14305e-06	7.54454e-05
ENSDARG00000102418	enc2	56.5737	3.01581	0.622755	4.84269	1.28096e-06	8.42373e-05
ENSDARG00000062970	niban2a	385.614	2.06729	0.427049	4.84087	1.29275e-06	8.47009e-05
ENSDARG00000105190	rhbdl3	30.4058	-5.14894	1.0652	-4.83379	1.33957e-06	8.74483e-05
ENSDARG00000044875	crygm2e	17.9263	8.64062	1.78912	4.82953	1.36859e-06	8.86953e-05
ENSDARG00000096603	bmb	892.273	1.47671	0.30574	4.82997	1.36556e-06	8.86953e-05
ENSDARG00000111240	dhrs13a.2	1566.2	-1.62233	0.336227	-4.8251	1.39931e-06	9.03591e-05
ENSDARG00000045824	zgc:101783	422.914	-1.75526	0.364997	-4.80898	1.51703e-06	9.76081e-05
ENSDARG00000067524	fut9b	1219.96	-1.52801	0.317906	-4.80649	1.53607e-06	9.8479e-05
ENSDARG00000078707	sema7a	39.7105	8.3061	1.7296	4.80231	1.56845e-06	0.000100196
ENSDARG00000087032	rbbp8l	52.9362	-2.78498	0.580587	-4.79683	1.61193e-06	0.000102607
ENSDARG00000101752	plekhg5b	889.345	1.81333	0.378088	4.79605	1.61826e-06	0.000102644
ENSDARG00000041108	ctsh	1878.82	1.91131	0.398744	4.79333	1.64035e-06	0.000103678
ENSDARG00000040606	tfap2c	1515.65	-2.02368	0.422392	-4.79101	1.65947e-06	0.000104151
ENSDARG00000089094	si:dkey-160o24.3	1158.5	-1.56236	0.326068	-4.79153	1.65512e-06	0.000104151
ENSDARG00000021787	abcb5	644.931	-2.59826	0.542762	-4.7871	1.69206e-06	0.000105825
ENSDARG00000077231	vwf	40.0361	3.64762	0.762123	4.78613	1.70025e-06	0.000105966
ENSDARG00000079790	PLPP1	213.643	-2.22462	0.464944	-4.78471	1.71234e-06	0.000106349
ENSDARG00000013317	pygmb	514.353	-1.56614	0.328154	-4.77257	1.81888e-06	0.000112295
ENSDARG00000074143	myo10l3	281.281	3.18159	0.666668	4.77238	1.82062e-06	0.000112295
ENSDARG00000018312	rell1	1921.99	1.24923	0.261855	4.7707	1.83588e-06	0.000112847
ENSDARG00000002601	irx7	458.817	-1.5955	0.334642	-4.76777	1.86276e-06	0.000114107
ENSDARG00000102061	b3galt2	178.588	2.13132	0.447595	4.76172	1.9195e-06	0.000117181
ENSDARG00000011245	esrp1	2099.01	-1.66431	0.350392	-4.74985	2.03571e-06	0.000123488
ENSDARG00000043323	lnx1	540.575	1.84017	0.387424	4.74976	2.03661e-06	0.000123488
ENSDARG00000099880	sp6	47.0204	3.56406	0.750478	4.74906	2.04366e-06	0.000123496
ENSDARG00000030006	slc6a7	1076.78	-1.45162	0.30576	-4.74759	2.05855e-06	0.000123977
ENSDARG00000003313	eps8l1b	1022.9	-1.45581	0.306787	-4.74535	2.08149e-06	0.000124938
ENSDARG00000033234	stmn2a	47.4898	-3.54268	0.747185	-4.74136	2.12283e-06	0.000126994
ENSDARG00000116732	CABZ01031870.1	173.417	2.7813	0.587268	4.73599	2.17989e-06	0.000129972
ENSDARG00000015709	hsd17b12a	5542.22	-1.33915	0.282866	-4.73422	2.19901e-06	0.000130677
ENSDARG00000025465	spon2a	75.4745	-2.7803	0.588233	-4.72652	2.28398e-06	0.000135276
ENSDARG00000094992	otx1	188.539	-1.76863	0.374295	-4.72524	2.29844e-06	0.000135684
ENSDARG00000006308	ptpn18	21.5122	5.69817	1.20663	4.72239	2.33095e-06	0.000136254
ENSDARG00000013853	lmo4a	2073.81	2.75215	0.582685	4.72322	2.32142e-06	0.000136254
ENSDARG00000092141	si:dkeyp-100a1.6	427.723	-1.87946	0.39796	-4.72274	2.32693e-06	0.000136254
ENSDARG00000031709	mllt1b	429.63	-1.71071	0.362363	-4.721	2.34692e-06	0.000136741
ENSDARG00000038792	klf17	1944.18	-1.93569	0.410369	-4.71694	2.39413e-06	0.000139038
ENSDARG00000008808	eml2	821.034	1.75055	0.372301	4.70198	2.57648e-06	0.000149144
ENSDARG00000057936	lhx5	251.405	-2.73891	0.582934	-4.6985	2.62084e-06	0.000151222
ENSDARG00000099265	slc7a5	90.6775	-3.06191	0.65266	-4.69143	2.71297e-06	0.000156035
ENSDARG00000079745	si:ch211-166a6.5	1660.79	-1.98959	0.424157	-4.69069	2.72279e-06	0.000156098
ENSDARG00000117385	CABZ01031868.1	164.792	2.61396	0.558704	4.67861	2.8883e-06	0.000165058
ENSDARG00000079378	phldb1b	521.686	1.6432	0.351416	4.67594	2.92612e-06	0.000166686
ENSDARG00000101076	irx3a	317.67	1.77242	0.379509	4.6703	3.00762e-06	0.000170785
ENSDARG00000098583	wbp1	872.53	1.50397	0.3224	4.66492	3.08734e-06	0.000174757
ENSDARG00000070818	pax7b	84.5802	2.67296	0.574538	4.65236	3.2816e-06	0.000185167
ENSDARG00000058538	alcamb	5977.62	-1.70697	0.367237	-4.64813	3.34953e-06	0.000188406
ENSDARG00000063036	psd2	20.7152	5.72636	1.2328	4.64502	3.40051e-06	0.000190674
ENSDARG00000039117	tefa	701.418	2.18134	0.473086	4.61087	4.0099e-06	0.000224141
ENSDARG00000116863	CU984579.1	21.8915	7.94249	1.72287	4.61004	4.02596e-06	0.000224337
ENSDARG00000035578	hs3st1l2	45.1045	3.3529	0.72741	4.60937	4.03893e-06	0.000224361
ENSDARG00000002293	si:ch211-197g15.6	89.5569	-2.31621	0.502937	-4.60537	4.11736e-06	0.00022801
ENSDARG00000098317	dync1li1	702.576	1.92291	0.417785	4.60262	4.17208e-06	0.000230327
ENSDARG00000052494	pcdh18b	574.478	-1.90627	0.41518	-4.59143	4.40213e-06	0.00024228
ENSDARG00000097746	si:rp71-77l1.1	31.1538	5.0378	1.09765	4.58963	4.44026e-06	0.000243629
ENSDARG00000055373	sema3fb	146.769	2.70661	0.589863	4.58855	4.46344e-06	0.000244151
ENSDARG00000019507	mcm5	2493.18	-1.23825	0.270547	-4.57686	4.72015e-06	0.000257407
ENSDARG00000095906	CR848047.1	71.7121	4.68887	1.02563	4.57171	4.83772e-06	0.000263016
ENSDARG00000055283	id2a	329.106	-3.17194	0.695393	-4.56136	5.0823e-06	0.000275476
ENSDARG00000015674	msx3	56.707	-4.15002	0.911531	-4.55281	5.29348e-06	0.000286056
ENSDARG00000087780	tiam2a	113.148	-3.09656	0.680817	-4.5483	5.40812e-06	0.000291371
ENSDARG00000086374	isg15	1372.49	1.99558	0.438967	4.54607	5.46577e-06	0.000293592
ENSDARG00000061233	abcc5	459.818	1.91694	0.423226	4.52935	5.91656e-06	0.000316855
ENSDARG00000044511	etv5b	8630.48	1.4674	0.324157	4.52682	5.98778e-06	0.000318858
ENSDARG00000061391	grhl1	689.72	-1.83016	0.404299	-4.52676	5.98961e-06	0.000318858
ENSDARG00000102171	fnip1	252.598	1.72667	0.381751	4.52303	6.09613e-06	0.000322608
ENSDARG00000104811	cyp2aa2	760.323	2.11565	0.467726	4.52327	6.08901e-06	0.000322608
ENSDARG00000043395	crip3	48.504	3.27179	0.723505	4.52213	6.12193e-06	0.000323018
ENSDARG00000054103	ripply1	110.071	-3.01009	0.666724	-4.51475	6.33912e-06	0.000333493
ENSDARG00000078138	si:ch211-202h22.8	212.501	-2.08511	0.46254	-4.50796	6.54528e-06	0.00034333
ENSDARG00000071345	mgst2	309.974	-2.60426	0.577877	-4.50659	6.58781e-06	0.00034455
ENSDARG00000042856	itpka	126.637	-2.80833	0.624043	-4.50022	6.78821e-06	0.000353996
ENSDARG00000002787	tle3a	1258.75	1.89196	0.420739	4.49676	6.8996e-06	0.000358759
ENSDARG00000093494	si:ch211-217k17.9	329.246	-3.07167	0.683352	-4.495	6.95705e-06	0.000360698
ENSDARG00000098769	slitrk6	34.1044	7.72841	1.7197	4.49406	6.98788e-06	0.000361249
ENSDARG00000018787	efna1b	1137.65	1.22631	0.273136	4.48974	7.13087e-06	0.000367579
ENSDARG00000012341	capn9	1968.6	-1.87283	0.41775	-4.48314	7.35543e-06	0.000378065
ENSDARG00000088828	paqr8	77.9371	-2.23162	0.498068	-4.48056	7.44491e-06	0.000381568
ENSDARG00000036830	krt91	209.313	-2.62837	0.587346	-4.475	7.64127e-06	0.000390513
ENSDARG00000015293	fam110a	626.966	1.54692	0.347277	4.45442	8.41201e-06	0.000427702
ENSDARG00000020623	baxa	1922.46	1.217	0.273219	4.4543	8.4168e-06	0.000427702
ENSDARG00000061223	ogfrl1	265.831	7.45924	1.67521	4.45272	8.47874e-06	0.000429629
ENSDARG00000104538	tmem184a	240.352	-1.56648	0.35212	-4.44872	8.63845e-06	0.000436486
ENSDARG00000035415	ptger4b	407.177	1.80295	0.405455	4.44673	8.71873e-06	0.000439301
ENSDARG00000007024	uox	86.6814	-3.26311	0.734227	-4.44428	8.81856e-06	0.000443083
ENSDARG00000089489	fam83e	69.3064	-2.33646	0.526057	-4.44145	8.93555e-06	0.000447703
ENSDARG00000052997	sema4e	101.036	-2.38964	0.538357	-4.43877	9.0475e-06	0.000452047
ENSDARG00000095434	si:ch211-217k17.8	165.627	-3.02015	0.682282	-4.42655	9.57523e-06	0.000477081
ENSDARG00000076839	ftr86	508.148	-2.03371	0.459908	-4.42198	9.77991e-06	0.000485926
ENSDARG00000117320	CABZ01067980.1	78.5408	-2.86592	0.64823	-4.42115	9.8178e-06	0.000486457
ENSDARG00000079543	dpys	24.6016	-4.04097	0.914731	-4.41766	9.97754e-06	0.000493006
ENSDARG00000054823	id3	2403.66	2.07394	0.470061	4.41206	1.02393e-05	0.000504544
ENSDARG00000012044	polr3gla	7317.12	-1.2975	0.294415	-4.40707	1.04781e-05	0.000514893
ENSDARG00000087927	nudt9	1022.92	-1.2623	0.286955	-4.39896	1.08772e-05	0.000533043
ENSDARG00000008450	pcolce2a	25.3494	4.08412	0.930301	4.39011	1.13296e-05	0.000553694
ENSDARG00000077637	mal2	93.1976	-2.99166	0.681928	-4.38705	1.14896e-05	0.000559985
ENSDARG00000043442	zgc:153665	1080.12	-1.65836	0.378607	-4.38016	1.18593e-05	0.000576435
ENSDARG00000039412	dmrta2	30.5298	4.51213	1.03033	4.37932	1.19048e-05	0.000577078
ENSDARG00000070404	inka1b	1253.82	1.7154	0.393779	4.35624	1.32318e-05	0.000638212
ENSDARG00000112993	efnb3a	76.9089	-3.11194	0.71438	-4.35614	1.32374e-05	0.000638212
ENSDARG00000094729	apela	957.358	-2.32263	0.533475	-4.35377	1.33817e-05	0.000643436
ENSDARG00000078953	epn3a	390.188	-1.5991	0.367552	-4.35067	1.35724e-05	0.000650856
ENSDARG00000101886	pdxdc1	748.078	-1.30289	0.299607	-4.34866	1.36974e-05	0.000655093
ENSDARG00000056530	cpamd8	128.176	2.02248	0.465549	4.34428	1.39733e-05	0.000666508
ENSDARG00000075156	tbc1d4	163.598	1.58015	0.364108	4.33977	1.42632e-05	0.000678524
ENSDARG00000117745	CT025776.2	27.0094	4.63213	1.06959	4.33073	1.48612e-05	0.000705101
ENSDARG00000007808	zdhhc16a	105.628	-2.03982	0.471813	-4.32336	1.53668e-05	0.000727157
ENSDARG00000012632	zgc:92749	26.443	-4.47251	1.03489	-4.32171	1.54827e-05	0.000730709
ENSDARG00000020239	lpin1	30.228	4.3029	0.996804	4.3167	1.5838e-05	0.000745512
ENSDARG00000026322	dhrs13a.1	117.559	3.00811	0.697154	4.31484	1.59719e-05	0.000747937
ENSDARG00000070266	spock3	33.7801	4.14567	0.960797	4.31482	1.59732e-05	0.000747937
ENSDARG00000004392	hdr	195.492	1.88052	0.435988	4.31324	1.6088e-05	0.000751349
ENSDARG00000041294	noxo1a	31.6876	-4.81701	1.11768	-4.30984	1.63372e-05	0.000760997
ENSDARG00000092673	BX248497.1	25.8592	3.59162	0.835977	4.29631	1.73661e-05	0.000806824
ENSDARG00000036194	pitx2	717.414	1.35892	0.316534	4.29312	1.76183e-05	0.000816423
ENSDARG00000020785	lama4	48.2408	-2.7205	0.634358	-4.2886	1.79807e-05	0.000831061
ENSDARG00000068965	nrip1a	1038.9	1.68578	0.393297	4.28627	1.81694e-05	0.000837619
ENSDARG00000017128	myofl	53.6139	3.73481	0.874805	4.2693	1.96084e-05	0.000901634
ENSDARG00000031929	stard14	4233.25	-1.1914	0.279233	-4.2667	1.98383e-05	0.000909866
ENSDARG00000077828	slc29a3	346.002	-1.49653	0.350865	-4.26525	1.99674e-05	0.000913446
ENSDARG00000017624	krt4	21245.7	-1.65933	0.389314	-4.2622	2.02427e-05	0.000923679
ENSDARG00000063665	mat2al	386.435	1.79184	0.421281	4.25332	2.10623e-05	0.000958628
ENSDARG00000028173	slc4a2a	315.703	1.77913	0.418639	4.24979	2.13971e-05	0.000971395
ENSDARG00000103653	CU179757.1	24.8879	7.14775	1.68232	4.24874	2.14972e-05	0.000973471
ENSDARG00000013794	klf11b	202.742	1.52928	0.360369	4.24366	2.19907e-05	0.000993304
ENSDARG00000043242	si:dkey-222f2.1	161.47	-2.85618	0.675334	-4.22928	2.34443e-05	0.00105629
ENSDARG00000055648	cpda	1207.1	1.28141	0.303284	4.22512	2.38819e-05	0.00107061
ENSDARG00000071196	cavin2b	440.511	-2.34141	0.554162	-4.22514	2.3879e-05	0.00107061
ENSDARG00000053263	zgc:113372	786.393	1.63207	0.386531	4.22236	2.41762e-05	0.0010811
ENSDARG00000036567	aanat1	79.9216	2.24864	0.533329	4.21622	2.48427e-05	0.00110813
ENSDARG00000042332	plin2	129.485	1.8261	0.433542	4.21206	2.53055e-05	0.00112597
ENSDARG00000021201	noto	1162.86	1.32361	0.314737	4.20545	2.60566e-05	0.00115503
ENSDARG00000036257	rasal2	1130.27	-1.10379	0.262485	-4.20518	2.60879e-05	0.00115503
ENSDARG00000102146	si:ch211-69b7.6	247.272	-1.88656	0.449028	-4.20143	2.65236e-05	0.00117143
ENSDARG00000112943	adgre5b.3	158.608	1.96432	0.467866	4.19846	2.68741e-05	0.00118398
ENSDARG00000088885	si:ch1073-340i21.3	64.952	-3.22866	0.770567	-4.18998	2.7898e-05	0.00122607
ENSDARG00000005464	dnase1l1	1425.33	1.7994	0.429647	4.1881	2.81295e-05	0.00123322
ENSDARG00000116617	spaca4l	5807.29	-1.46615	0.350566	-4.18224	2.88654e-05	0.00126238
ENSDARG00000100981	CCDC39	24.5246	3.77719	0.903999	4.17832	2.93673e-05	0.0012812
ENSDARG00000030743	sptlc3	369.044	-1.43315	0.343187	-4.17601	2.96663e-05	0.0012911
ENSDARG00000069463	alox12	308.293	-1.83644	0.440413	-4.16982	3.04837e-05	0.00132345
ENSDARG00000077836	ttc22	248.407	-2.74672	0.659798	-4.16297	3.14135e-05	0.00136052
ENSDARG00000014587	slc38a5b	833.414	-1.75848	0.422641	-4.16071	3.17263e-05	0.00137003
ENSDARG00000095147	krt96	50.8267	-2.69691	0.648254	-4.16028	3.17863e-05	0.00137003
ENSDARG00000039443	zgc:110353	128.64	-2.77738	0.667881	-4.1585	3.20342e-05	0.00137739
ENSDARG00000035559	tp53	7696.09	1.06562	0.256991	4.14655	3.3753e-05	0.00144782
ENSDARG00000018817	bdnf	208.628	1.92631	0.46521	4.14072	3.4621e-05	0.0014815
ENSDARG00000073723	zgc:194679	243.874	-2.10255	0.508195	-4.1373	3.51418e-05	0.00150019
ENSDARG00000098486	tollip	293.549	-1.52121	0.367831	-4.13563	3.53978e-05	0.00150752
ENSDARG00000042387	zgc:77752	22.4355	6.64447	1.6081	4.13188	3.59809e-05	0.00152872
ENSDARG00000075694	adora1b	41.9161	-2.54515	0.617112	-4.12428	3.71891e-05	0.00157631
ENSDARG00000075314	zgc:174906	257.126	-1.4367	0.348547	-4.12196	3.75659e-05	0.00158851
ENSDARG00000099186	slc1a5	2418.01	-1.03875	0.252096	-4.12045	3.78133e-05	0.0015952
ENSDARG00000008372	spred2b	188.742	2.14843	0.521552	4.11929	3.80039e-05	0.00159947
ENSDARG00000077769	cited1	185.673	1.92261	0.46703	4.11669	3.84359e-05	0.00161386
ENSDARG00000037097	slc7a2	26.4151	-6.06525	1.47411	-4.11452	3.87985e-05	0.00162527
ENSDARG00000063195	pxk	675.82	-1.1164	0.271388	-4.11368	3.89399e-05	0.00162738
ENSDARG00000096270	BX548046.2	42.6572	-3.21311	0.781526	-4.11133	3.93395e-05	0.00164025
ENSDARG00000051861	pkp3a	706.186	-2.30568	0.560949	-4.11033	3.95101e-05	0.00164137
ENSDARG00000078324	si:ch211-263k4.2	102.681	2.41432	0.587412	4.11009	3.955e-05	0.00164137
ENSDARG00000069379	zgc:158868	215.573	-2.07002	0.503789	-4.1089	3.97547e-05	0.00164605
ENSDARG00000077881	chl1a	22.3113	3.88282	0.94566	4.10594	4.02678e-05	0.00166344
ENSDARG00000054031	mxd4	41.5397	2.80093	0.682542	4.10367	4.0665e-05	0.00167598
ENSDARG00000100499	cpeb4b	690.124	1.39572	0.340937	4.09379	4.24373e-05	0.001745
ENSDARG00000069529	zgc:153981	58.827	-3.89119	0.951174	-4.09093	4.29644e-05	0.00176262
ENSDARG00000111612	mapkapk3	465.639	-1.65148	0.403976	-4.08807	4.34972e-05	0.0017804
ENSDARG00000075343	csf1a	68.7508	2.98285	0.730104	4.08551	4.39796e-05	0.00179604
ENSDARG00000056656	tspan18a	26.7939	3.66999	0.898581	4.0842	4.42282e-05	0.00180207
ENSDARG00000074696	zgc:194621	35.9643	-2.80273	0.686749	-4.08115	4.48128e-05	0.00182174
ENSDARG00000007289	metrnlb	147.327	1.84972	0.453586	4.078	4.54245e-05	0.00184242
ENSDARG00000017058	large2	660.673	-1.70219	0.417569	-4.07644	4.57312e-05	0.00185067
ENSDARG00000061544	ano6	60.3452	2.21965	0.544907	4.07344	4.6323e-05	0.00187038
ENSDARG00000019728	bmpr1aa	4288.87	1.10578	0.271613	4.07118	4.67759e-05	0.00188441
ENSDARG00000021547	vrk2	146.467	1.85094	0.455389	4.06453	4.81297e-05	0.0019346
ENSDARG00000039697	shtn1	88.5151	2.02487	0.49826	4.06389	4.82619e-05	0.00193556
ENSDARG00000005453	foxp2	136.32	-2.79927	0.690803	-4.05219	5.07394e-05	0.00203037
ENSDARG00000041115	cnfn	50.3755	3.33783	0.824203	4.04976	5.12694e-05	0.002047
ENSDARG00000097752	si:rp71-77l1.2	37.1089	3.46125	0.855062	4.04795	5.16687e-05	0.00205835
ENSDARG00000104359	anxa1c	168.158	-3.34256	0.825922	-4.04707	5.18638e-05	0.00206153
ENSDARG00000045522	acot15	88.912	2.63878	0.652315	4.04525	5.22674e-05	0.00207297
ENSDARG00000017078	mespaa	140.819	-2.29026	0.566923	-4.03981	5.34949e-05	0.00211696
ENSDARG00000104540	cyp2aa8	5995.54	1.7853	0.442118	4.03806	5.38943e-05	0.00212805
ENSDARG00000104669	slc35c1	502.871	-2.14549	0.531747	-4.03479	5.46523e-05	0.00215323
ENSDARG00000039499	soul2	93.911	-2.54138	0.631315	-4.02553	5.68463e-05	0.00222497
ENSDARG00000103700	si:ch211-239d6.2	464.573	2.03228	0.504837	4.02562	5.68244e-05	0.00222497
ENSDARG00000103788	AL645792.2	42.9127	2.85958	0.710315	4.0258	5.67829e-05	0.00222497
ENSDARG00000090814	si:dkey-18a10.3	15.7738	6.97407	1.73401	4.02193	5.7722e-05	0.00225431
ENSDARG00000035332	cfap298	342.347	1.44785	0.3601	4.02067	5.80322e-05	0.00226149
ENSDARG00000061923	amotl2a	2626.13	-1.19869	0.298876	-4.01064	6.05538e-05	0.00235462
ENSDARG00000053113	ly75	599.581	1.87544	0.468533	4.00279	6.2599e-05	0.00242887
ENSDARG00000103383	dnah9	16.3944	7.05137	1.77251	3.97819	6.94421e-05	0.00268855
ENSDARG00000099678	BX569789.1	83.7927	-2.48256	0.624742	-3.97374	7.07518e-05	0.00273334
ENSDARG00000000690	sypl2b	250.834	1.57735	0.397348	3.9697	7.19636e-05	0.00277416
ENSDARG00000040362	ehd2b	131.506	2.2862	0.576068	3.96863	7.22858e-05	0.0027806
ENSDARG00000109769	LO017835.1	88.0304	1.85028	0.466487	3.9664	7.29657e-05	0.00280072
ENSDARG00000052427	bicdl2	91.7425	-1.85961	0.469061	-3.96454	7.35369e-05	0.0028166
ENSDARG00000019420	etnk1	186.91	-2.40437	0.606971	-3.96125	7.45571e-05	0.00284958
ENSDARG00000008263	mfsd4ab	38.2391	4.25529	1.07776	3.94826	7.87221e-05	0.00300235
ENSDARG00000005023	fkbp9	61.2593	-3.55688	0.901114	-3.9472	7.90706e-05	0.00300922
ENSDARG00000100260	them6	127.337	-1.68924	0.428952	-3.93807	8.21388e-05	0.00311935
ENSDARG00000036754	hmgn3	680.174	-1.36861	0.348402	-3.92825	8.55677e-05	0.00323214
ENSDARG00000040266	sox19b	578.669	-1.31274	0.334125	-3.9289	8.53368e-05	0.00323214
ENSDARG00000088187	CR381544.1	128.634	2.36464	0.601993	3.92801	8.56508e-05	0.00323214
ENSDARG00000060515	zdhhc9	141.312	-1.86159	0.474278	-3.9251	8.66955e-05	0.00326468
ENSDARG00000052387	pou2f3	35.8157	2.77363	0.706741	3.92453	8.68995e-05	0.00326549
ENSDARG00000013056	itpk1a	267.948	-2.61452	0.666424	-3.92321	8.73756e-05	0.00327649
ENSDARG00000029751	wbp1lb	52.0097	3.25888	0.831079	3.92127	8.80839e-05	0.00328926
ENSDARG00000053542	kctd12.2	14.2034	6.70659	1.71029	3.92132	8.80664e-05	0.00328926
ENSDARG00000043271	morc3b	689.061	-1.44542	0.368723	-3.92006	8.85266e-05	0.00329891
ENSDARG00000009610	rgs12a	234.915	-1.654	0.422383	-3.91587	9.0077e-05	0.0033497
ENSDARG00000075733	zyx	798.981	1.30032	0.332632	3.9092	9.26008e-05	0.00343641
ENSDARG00000077341	ppp1r14c	91.2915	-3.09101	0.791184	-3.90681	9.35213e-05	0.00346339
ENSDARG00000078683	RNF14	453.813	1.54303	0.395399	3.90247	9.52164e-05	0.00351888
ENSDARG00000101043	ppl	1984.69	-1.53938	0.394912	-3.89805	9.69713e-05	0.00357634
ENSDARG00000042561	lpar2b	922.646	1.17156	0.300656	3.89667	9.75241e-05	0.00358933
ENSDARG00000031283	vamp1	12.4251	5.48086	1.40911	3.88959	0.000100414	0.00368054
ENSDARG00000096310	wu:fj64h06	518.952	1.20315	0.3093	3.88992	0.000100278	0.00368054
ENSDARG00000086103	slc37a1	67.767	-2.20842	0.568192	-3.88675	0.000101596	0.00371624
ENSDARG00000030733	b3gat2	18.8927	6.68074	1.72029	3.8835	0.000102963	0.00375856
ENSDARG00000062000	abtb2b	332.078	-1.53006	0.394358	-3.87988	0.000104509	0.00380725
ENSDARG00000055713	fmnl1a	465.032	-1.51758	0.391954	-3.87183	0.000108022	0.00392721
ENSDARG00000039034	marcksl1a	7848.69	1.04304	0.269661	3.86796	0.000109748	0.00398188
ENSDARG00000109678	dap1b	851.106	1.20725	0.312374	3.86476	0.000111199	0.00402635
ENSDARG00000006060	crybg1b	192.997	-1.90877	0.495656	-3.851	0.000117636	0.00425082
ENSDARG00000039269	arg2	1175.13	1.1776	0.305847	3.8503	0.000117974	0.00425445
ENSDARG00000017676	mmp2	75.1828	2.64572	0.687404	3.84886	0.000118669	0.00427089
ENSDARG00000007329	tbx16	13868.8	1.41834	0.36859	3.84803	0.000119072	0.0042768
ENSDARG00000015906	mxtx2	819.33	1.91643	0.498251	3.84631	0.000119912	0.00429834
ENSDARG00000074184	arhgap32b	220.456	-1.58144	0.411852	-3.83982	0.000123123	0.00440459
ENSDARG00000038151	zgc:92360	183.65	2.53921	0.662194	3.83455	0.000125794	0.00449118
ENSDARG00000008278	rcor2	1004.79	-1.14647	0.299087	-3.83322	0.000126475	0.00449761
ENSDARG00000105641	si:ch211-98n17.5	610.045	-1.20651	0.314752	-3.83322	0.000126477	0.00449761
ENSDARG00000015224	cd2ap	736.837	1.14934	0.300192	3.8287	0.00012882	0.00454479
ENSDARG00000099732	gfra1a	31.9881	2.68599	0.701281	3.83012	0.000128081	0.00454479
ENSDARG00000102750	cdh1	3766.66	-0.935702	0.244338	-3.82954	0.000128384	0.00454479
ENSDARG00000104656	si:dkeyp-97a10.3	169.548	-1.58641	0.41433	-3.82885	0.000128742	0.00454479
ENSDARG00000058780	slc9a2	476.505	-1.16507	0.304362	-3.82792	0.000129233	0.00455037
ENSDARG00000002644	rgs5a	597.938	1.61799	0.422887	3.82607	0.000130208	0.00457569
ENSDARG00000098240	meis2a	30.8337	5.1074	1.33632	3.82198	0.000132383	0.004643
ENSDARG00000009922	dmbx1a	14.448	5.64217	1.47766	3.81831	0.000134369	0.00470343
ENSDARG00000102572	si:ch211-260e23.9	1123.75	1.51779	0.398895	3.80497	0.000141819	0.00495451
ENSDARG00000088805	nes	123.972	2.53126	0.666512	3.79777	0.000146003	0.00509076
ENSDARG00000076895	flrt3	4474.66	1.46025	0.384936	3.79347	0.000148554	0.00516962
ENSDARG00000062720	pcdh1a	48.3665	3.51176	0.927477	3.78636	0.000152871	0.00530953
ENSDARG00000060315	rabgap1l2	2028.61	-1.2853	0.340148	-3.77866	0.000157677	0.00546584
ENSDARG00000056122	gdi1	213.232	2.16551	0.573171	3.77812	0.00015802	0.00546712
ENSDARG00000060397	hhip	287.53	2.11395	0.562529	3.75795	0.000171313	0.0059156
ENSDARG00000087956	she	33.8303	4.25885	1.13433	3.75449	0.000173694	0.00598625
ENSDARG00000053241	sts	124.575	2.11595	0.56456	3.74796	0.00017828	0.00610899
ENSDARG00000061213	rabep2	168.686	-1.59704	0.426054	-3.74844	0.000177938	0.00610899
ENSDARG00000098810	VSTM2B	13.9794	6.81305	1.81779	3.74799	0.000178258	0.00610899
ENSDARG00000041051	mid1ip1a	6803.83	-1.47622	0.393984	-3.74691	0.000179029	0.00612294
ENSDARG00000095844	FP102167.1	91.0917	-3.85716	1.03056	-3.74279	0.000181991	0.00620052
ENSDARG00000097753	slirp	280.548	2.20185	0.588251	3.74305	0.000181803	0.00620052
ENSDARG00000100862	gprc5c	264.458	1.8877	0.50488	3.73892	0.000184815	0.00628476
ENSDARG00000060330	si:ch211-284e13.4	9.4558	7.72699	2.06694	3.73837	0.000185216	0.00628645
ENSDARG00000013575	rfx2	1537.4	0.952148	0.254934	3.73488	0.000187805	0.00636225
ENSDARG00000094894	tyrobp	13.9585	6.7949	1.8197	3.73407	0.000188408	0.0063706
ENSDARG00000017798	bcor	331.657	-1.59796	0.428744	-3.72708	0.000193711	0.00653757
ENSDARG00000091111	si:ch211-15b10.6	3826.8	1.3561	0.364101	3.72452	0.000195686	0.00659177
ENSDARG00000075622	zgc:174938	53.2769	-3.71548	0.998349	-3.72162	0.000197947	0.00665543
ENSDARG00000103117	tmprss4a	711.919	-1.55802	0.418886	-3.71943	0.000199673	0.00670085
ENSDARG00000036179	myo1ea	35.3593	-2.837	0.762928	-3.71857	0.000200353	0.00670238
ENSDARG00000099025	CU915778.1	262.593	1.2471	0.335383	3.71843	0.000200468	0.00670238
ENSDARG00000004877	rock2b	456.706	1.56681	0.421523	3.71702	0.000201587	0.00671893
ENSDARG00000099799	si:dkey-11f4.16	66.9676	-1.88508	0.507169	-3.71686	0.000201714	0.00671893
ENSDARG00000075369	nck1b	598.144	1.16405	0.313429	3.7139	0.000204087	0.00678531
ENSDARG00000073869	pdzrn3b	59.0873	-2.11459	0.571249	-3.70169	0.000214165	0.00710717
ENSDARG00000054890	rgra	12.8473	6.54287	1.76831	3.70008	0.000215532	0.00713928
ENSDARG00000045636	rbl2	344.333	1.43006	0.38741	3.69132	0.000223091	0.00736817
ENSDARG00000093452	BX511129.2	30.2363	3.03113	0.821194	3.69112	0.000223265	0.00736817
ENSDARG00000006215	akr1b1.1	26.3846	3.04991	0.827761	3.68453	0.000229121	0.00754507
ENSDARG00000022891	zgc:175214	20.1986	-3.83576	1.04115	-3.68415	0.000229469	0.00754507
ENSDARG00000099321	btbd17a	16.1088	3.69209	1.00305	3.68086	0.000232449	0.00762903
ENSDARG00000044094	gfpt2	212.247	-1.61478	0.438789	-3.68008	0.000233165	0.00763849
ENSDARG00000079440	coro2ba	20.4505	4.48021	1.21802	3.67828	0.000234813	0.0076644
ENSDARG00000100456	ptk2aa	93.9255	2.11966	0.576236	3.67845	0.000234653	0.0076644
ENSDARG00000096594	lratb.1	202.384	1.99434	0.542409	3.67682	0.000236162	0.00769439
ENSDARG00000095638	si:dkey-284p5.3	13.9158	4.82745	1.3135	3.67525	0.000237616	0.00772769
ENSDARG00000042874	phlda2	194.253	2.39834	0.652777	3.67406	0.000238729	0.00774981
ENSDARG00000012818	csnk2a2a	448.985	1.2298	0.334796	3.67328	0.000239461	0.0077595
ENSDARG00000102458	hip1rb	548.663	-1.14545	0.312169	-3.66931	0.000243203	0.0078665
ENSDARG00000035808	clcn4	173.447	1.34961	0.368002	3.66739	0.000245039	0.00791158
ENSDARG00000019549	cds1	65.5438	-2.44474	0.666808	-3.66633	0.000246055	0.00793008
ENSDARG00000101323	trnau1apa	232.269	-1.58898	0.43357	-3.66488	0.000247459	0.00796097
ENSDARG00000009178	zfand1	230.69	1.51539	0.413602	3.66388	0.000248419	0.00797749
ENSDARG00000003751	lats1	378.765	1.09343	0.298698	3.66064	0.000251583	0.00806463
ENSDARG00000104566	foxi1	725.617	1.20317	0.328912	3.65803	0.000254165	0.00813283
ENSDARG00000056740	tmeff1b	743.573	-1.46466	0.400805	-3.65429	0.000257896	0.00823746
ENSDARG00000092702	si:dkeyp-20e4.8	71.0511	-3.47727	0.952645	-3.65012	0.000262115	0.00835732
ENSDARG00000044532	nr4a2b	25.0361	3.31807	0.910182	3.64551	0.000266866	0.00849366
ENSDARG00000062972	hip1	2101.12	1.11865	0.306918	3.64479	0.000267606	0.00850207
ENSDARG00000022832	bnip4	1186.9	1.19041	0.326961	3.64084	0.000271747	0.00861834
ENSDARG00000095675	ccdc141	28.8454	2.77783	0.763535	3.63812	0.000274637	0.00869457
ENSDARG00000102300	ca9	2743.61	1.72509	0.474318	3.63698	0.00027585	0.00871754
ENSDARG00000074466	gdpd3a	87.3653	-1.77123	0.488636	-3.62484	0.00028914	0.00912142
ENSDARG00000025899	pnx	35.292	-2.98045	0.823543	-3.61906	0.00029567	0.009311
ENSDARG00000087911	psme4a	46.9539	2.34712	0.648727	3.61803	0.000296849	0.00933169
ENSDARG00000091287	ebf3b	239.076	1.66536	0.460374	3.61741	0.000297568	0.00933227
ENSDARG00000095348	sh2d1aa	17.634	6.0838	1.68195	3.61711	0.000297911	0.00933227
ENSDARG00000092277	BX663611.2	17.0406	-4.014	1.11044	-3.61479	0.000300588	0.00939969
ENSDARG00000045006	ptprga	45.329	-2.29154	0.634045	-3.61416	0.000301324	0.00940626
ENSDARG00000069279	elovl7a	557.684	-1.54723	0.42822	-3.61317	0.000302478	0.00942582
ENSDARG00000015554	zic2a	908.243	-1.1211	0.310847	-3.6066	0.000310241	0.00965093
ENSDARG00000062688	gpnmb	50.2528	3.47443	0.963566	3.60581	0.000311183	0.00966343
ENSDARG00000000943	dzip1	407.35	-1.47289	0.408784	-3.60311	0.000314437	0.00974756
ENSDARG00000070174	PLEKHH3	268.342	1.48493	0.412666	3.59839	0.000320198	0.00990897
ENSDARG00000097929	BX005392.3	41.4671	2.36158	0.656474	3.59736	0.000321457	0.00993076
ENSDARG00000086842	dap1b	1128.74	1.59218	0.442836	3.59542	0.000323865	0.0099879
ENSDARG00000086126	trim33l	1326.08	-0.994586	0.276932	-3.59144	0.000328855	0.0101243
ENSDARG00000092938	znf1047	173.667	1.59015	0.442969	3.58976	0.000330979	0.0101722
ENSDARG00000015822	sesn3	15650.4	1.18475	0.330145	3.58857	0.000332499	0.0101839
ENSDARG00000068784	vsir	415.511	-1.21904	0.339699	-3.58858	0.000332478	0.0101839
ENSDARG00000024537	emilin1a	34.9573	3.14862	0.87805	3.58593	0.000335881	0.0102545
ENSDARG00000113393	golim4a	73.9131	-2.04638	0.570678	-3.58587	0.000335951	0.0102545
ENSDARG00000076858	TCIM	20.5565	4.45541	1.2436	3.58268	0.000340093	0.0103633
ENSDARG00000096913	BX005129.1	47.8609	2.51323	0.702102	3.57958	0.00034415	0.0104691
ENSDARG00000038786	smarcd3a	49.1199	2.12943	0.595333	3.57687	0.000347734	0.0105601
ENSDARG00000011948	insra	397.406	2.00732	0.56155	3.57461	0.000350756	0.0106338
ENSDARG00000038859	rgs20	90.0069	2.52429	0.706673	3.57207	0.00035417	0.0107192
ENSDARG00000097414	si:ch211-106e7.2	1348.2	-1.07806	0.301936	-3.57048	0.000356331	0.0107664
ENSDARG00000045131	id4	30.4137	-2.97993	0.835025	-3.56867	0.000358792	0.0108224
ENSDARG00000096662	abcc3	252.922	-2.46183	0.690248	-3.56659	0.000361663	0.0108907
ENSDARG00000015495	klf3	1200.55	1.33643	0.375139	3.56248	0.000367372	0.011044
ENSDARG00000099430	atg16l1	1524.86	1.29276	0.363188	3.55947	0.000371598	0.0111523
ENSDARG00000017261	gdpd1	107.574	1.86086	0.523203	3.55667	0.000375583	0.011253
ENSDARG00000054941	ldlrad4b	46.276	2.36465	0.666322	3.54881	0.000386974	0.0115749
ENSDARG00000057738	hells	540.698	-1.27006	0.358369	-3.544	0.000394101	0.0117684
ENSDARG00000034956	myclb	373.084	-1.52536	0.43054	-3.5429	0.000395747	0.0117979
ENSDARG00000077456	si:ch211-113a14.12	180.67	1.42671	0.402972	3.54046	0.000399427	0.0118878
ENSDARG00000061579	myo1cb	104.772	-1.99073	0.562648	-3.53814	0.000402951	0.0119727
ENSDARG00000102997	rrn3	1124.31	1.13702	0.322233	3.52856	0.000417825	0.0123941
ENSDARG00000117233	FO704819.1	8.12554	7.0526	2.00059	3.52527	0.000423056	0.0125285
ENSDARG00000043133	cldnf	637.494	-1.1563	0.328439	-3.52059	0.000430581	0.0127303
ENSDARG00000071208	wnt4	21.0533	3.26177	0.926788	3.51943	0.000432472	0.0127651
ENSDARG00000057633	cxcr4a	2870.29	1.46043	0.415059	3.5186	0.000433825	0.0127839
ENSDARG00000093048	si:ch211-158d24.4	37.275	-2.56076	0.728293	-3.51611	0.000437925	0.0128835
ENSDARG00000030020	agfg1a	411.371	1.21565	0.346458	3.5088	0.00045013	0.0132208
ENSDARG00000036460	tmtops3a	38.2218	3.31406	0.94502	3.50687	0.000453416	0.0132802
ENSDARG00000054879	six3b	27.0253	-4.37447	1.24745	-3.50674	0.000453636	0.0132802
ENSDARG00000104117	fzd4	152.214	-1.64937	0.470666	-3.50435	0.000457731	0.0133782
ENSDARG00000103347	cyp2aa3	206.759	2.16801	0.618758	3.5038	0.000458662	0.0133835
ENSDARG00000020708	mdkb	17.6455	-5.74473	1.63986	-3.50317	0.00045975	0.0133934
ENSDARG00000101244	gli1	109.317	-2.08265	0.594849	-3.50115	0.00046326	0.0134737
ENSDARG00000045105	foxn2b	617.9	-1.13674	0.325451	-3.4928	0.000477976	0.0138792
ENSDARG00000105067	znf1043	217.572	1.87059	0.53583	3.49102	0.000481179	0.0139495
ENSDARG00000006283	waslb	1013.36	-0.924427	0.265079	-3.48736	0.000487806	0.0141188
ENSDARG00000014967	g6pcb	9.15182	6.97689	2.00254	3.48403	0.000493924	0.0142727
ENSDARG00000099985	ccn1l2	40.7712	-2.7136	0.779069	-3.48313	0.000495595	0.0142979
ENSDARG00000039082	zgc:123010	523.454	2.01155	0.577711	3.48193	0.00049781	0.0143387
ENSDARG00000003165	nr2f6b	116.747	-2.35507	0.677124	-3.47805	0.000505076	0.0145246
ENSDARG00000113928	B3GAT1	13.6383	6.50241	1.87134	3.47473	0.000511369	0.0146819
ENSDARG00000012942	itgb5	367.06	-1.57967	0.455401	-3.46874	0.000522911	0.0149893
ENSDARG00000069250	uacaa	151.938	-1.44857	0.418118	-3.46449	0.000531239	0.0152036
ENSDARG00000045596	rassf8a	60.8201	-1.89115	0.546877	-3.45809	0.000544026	0.0155447
ENSDARG00000102394	ap1g1	1066.27	0.913659	0.264248	3.45758	0.00054506	0.0155494
ENSDARG00000077180	slc37a4b	26.8242	3.16403	0.915328	3.45672	0.00054679	0.0155739
ENSDARG00000059123	plcd1a	896.013	-1.55666	0.450781	-3.45325	0.000553873	0.0157506
ENSDARG00000063649	tead3b	210.53	-1.16141	0.33699	-3.44643	0.000568045	0.016128
ENSDARG00000077018	socs7	30.2752	-2.88936	0.839975	-3.43982	0.000582096	0.0165007
ENSDARG00000044755	GCNT4	69.3469	2.53753	0.737966	3.43854	0.000584856	0.0165527
ENSDARG00000001879	nav2b	1530.48	1.08197	0.314957	3.43527	0.000591955	0.0167272
ENSDARG00000097323	si:ch211-14i3.2	11.7463	6.30297	1.83566	3.43362	0.000595576	0.0168029
ENSDARG00000073720	RNF180	61.1054	5.34574	1.55808	3.43098	0.000601408	0.0169141
ENSDARG00000101910	pcdh20	29.5144	-3.21403	0.936712	-3.43118	0.000600962	0.0169141
ENSDARG00000070494	pdgfra	110.913	1.84302	0.537491	3.42892	0.000605985	0.0170161
ENSDARG00000052893	rx3	250.451	2.78391	0.812954	3.42443	0.000616089	0.0172727
ENSDARG00000025403	ftr83	4020.72	-1.05034	0.306862	-3.42284	0.000619711	0.0173471
ENSDARG00000028017	tp53inp1	584.275	1.17	0.342265	3.41841	0.000629878	0.0176041
ENSDARG00000089837	slc35d2	84.3814	-1.91521	0.561391	-3.41154	0.000645961	0.0180254
ENSDARG00000037429	tll1	505.377	1.37761	0.404241	3.40789	0.000654666	0.0182115
ENSDARG00000038609	mpz	162.216	-1.72744	0.506863	-3.40811	0.000654152	0.0182115
ENSDARG00000093120	si:dkey-117m1.4	281.12	1.68196	0.493977	3.40495	0.000661771	0.0183806
ENSDARG00000089345	si:ch73-109d9.4	279.868	1.151	0.3381	3.40431	0.000663305	0.0183946
ENSDARG00000087832	bcl3	105.066	2.04194	0.601302	3.39586	0.000684124	0.0189426
ENSDARG00000003779	ctnnd2b	133.729	2.03474	0.59977	3.39253	0.000692495	0.0191448
ENSDARG00000076548	si:dkey-266m15.5	22.4212	-3.556	1.0489	-3.39022	0.000698356	0.019277
ENSDARG00000074060	map3k14a	334.219	2.49712	0.736657	3.3898	0.000699439	0.0192771
ENSDARG00000099758	igf2bp2b	76.1641	-1.93977	0.572591	-3.3877	0.000704808	0.0193952
ENSDARG00000104214	CR381540.3	11.3509	5.39251	1.5928	3.38554	0.000710371	0.0195183
ENSDARG00000093008	adgrf3b	126.193	1.57264	0.465446	3.37877	0.000728116	0.0199752
ENSDARG00000052027	tspan1	10.0437	6.4423	1.90888	3.37491	0.000738393	0.0202261
ENSDARG00000071656	si:dkey-19a16.5	20.2331	3.56377	1.05654	3.37306	0.000743373	0.0203314
ENSDARG00000010032	cmtm7	136.926	-1.41224	0.418978	-3.37067	0.000749865	0.0204776
ENSDARG00000003193	rassf7b	456.8	-1.2441	0.3707	-3.3561	0.000790514	0.0215219
ENSDARG00000026090	adprm	420.351	-1.01417	0.302157	-3.35642	0.00078958	0.0215219
ENSDARG00000103766	cyp2aa7	99.9145	1.88372	0.562741	3.34739	0.000815752	0.0221753
ENSDARG00000004297	irf2bpl	301.84	-1.49607	0.447063	-3.34645	0.00081854	0.0222173
ENSDARG00000094135	BX936305.1	20.6352	-3.87876	1.15952	-3.34514	0.000822401	0.0222883
ENSDARG00000091359	CAMSAP3	79.9361	2.3601	0.706586	3.34014	0.000837355	0.0226593
ENSDARG00000061375	sgpl1	181.865	-1.35307	0.405893	-3.33356	0.000857421	0.0231672
ENSDARG00000103868	e2f1	90.1834	-1.67318	0.502037	-3.33278	0.000859838	0.0231975
ENSDARG00000078254	ftr14l	96.9009	-2.15179	0.645934	-3.33129	0.000864448	0.023279
ENSDARG00000098208	fn3krp	143.903	1.64267	0.493151	3.33096	0.000865463	0.023279
ENSDARG00000003085	stambpl1	76.7729	-1.9955	0.599237	-3.33008	0.000868217	0.0232815
ENSDARG00000093994	znf1058	132.479	1.74421	0.523837	3.32968	0.000869462	0.0232815
ENSDARG00000102758	FO704661.1	25.8887	2.86954	0.861673	3.3302	0.000867844	0.0232815
ENSDARG00000075718	rpz5	93.7971	2.03666	0.611796	3.32898	0.00087165	0.0233052
[truncated: 144 more rows]

[truncated: 2 more sheets: Fig 3-Control Vs Sox17, Fig3 - Venn Diagram]
